# Supplementary material for: Transcriptome analysis reveals genes associated with late blight resistance in potato
Source: Sci Rep. 2024 Jul 5;14:15501. doi: 10.1038/s41598-024-60608-3 (PMC11226683; doi:10.1038/s41598-024-60608-3)
Supplement: Supplementary file 1 — Dataset S1. [file 41598_2024_60608_MOESM1_ESM.xlsx]

## Sheet: Upregulated
Gene_Name/ID	Locus	log2Foldchange	Pvalue	Gene_Description
PGSC0003DMG400011777	Chr_ST4.03ch06:42900913-42910579	9.22679	0.03905	Cembratrienol synthase 2a
PGSC0003DMG400028953	Chr_ST4.03ch07:46964904-46966650	8.903	0.02135	Cytochrome P450 hydroxylase
PGSC0003DMG400030216	Chr_ST4.03ch10:41849050-41853181	7.17107	0.0311	Gene of unknown function
PGSC0003DMG400001227	Chr_ST4.03ch06:2181781-2184002	6.45846	0.03645	Gibberellin regulated protein
PGSC0003DMG400022156	Chr_ST4.03ch07:55861860-55869186	5.70344	0.0284	Kinesin heavy chain
PGSC0003DMG400018462	Chr_ST4.03ch08:3750497-3754617	5.62527	0.04495	Disease resistance protein
PGSC0003DMG400031551	Chr_ST4.03ch00:34763295-34764131	5.2876	0.00775	Conserved gene of unknown function
PGSC0003DMG400020934	Chr_ST4.03ch04:21075744-21076282	5.26387	0.0363	DNA-binding protein S1FA
PGSC0003DMG400016616	Chr_ST4.03ch09:60536375-60538029	5.08811	0.00205	Cytochrome P450
PGSC0003DMG401019668	Chr_ST4.03ch11:42212357-42217478	5.00856	0.0228	Gene of unknown function
PGSC0003DMG400011954	Chr_ST4.03ch00:22081143-22082169	4.86525	0.04765	Non-specific lipid-transfer protein 1
PGSC0003DMG400006033	Chr_ST4.03ch11:8066047-8069392	4.86261	0.04585	Ubiquitin ligase protein cop1
PGSC0003DMG400021276	Chr_ST4.03ch10:2074803-2078104	4.81147	0.04805	Aminotransferase family protein
PGSC0003DMG400032785	Chr_ST4.03ch08:9967734-9972284	4.50232	0.0437	Conserved gene of unknown function
PGSC0003DMG400031019	Chr_ST4.03ch03:41101006-41104130	4.48703	0.02135	Cytochrome P450
PGSC0003DMG400011048	Chr_ST4.03ch10:54739864-54744793	4.29099	0.02895	MYB transcription factor
PGSC0003DMG400027276	Chr_ST4.03ch04:10137639-10143624	4.18486	0.00665	Mg protoporphyrin IX chelatase
PGSC0003DMG400003123	Chr_ST4.03ch01:86663460-86666351	4.04574	0.00265	Fructose-bisphosphate aldolase
PGSC0003DMG400022953	Chr_ST4.03ch02:32668438-32671415	4.03186	0.0166	Pyruvate decarboxylase
PGSC0003DMG400003548	Chr_ST4.03ch02:39716525-39718870	4.01114	0.0446	Fructose-bisphosphate aldolase
PGSC0003DMG400015707	Chr_ST4.03ch08:46237683-46244486	4.00638	0.00455	Gene of unknown function
PGSC0003DMG400014299	Chr_ST4.03ch03:43104037-43104540	3.99582	0.00065	40S ribosomal protein S15a-1
PGSC0003DMG400013413	Chr_ST4.03ch03:753510-754329	3.95018	0.0003	Chlorophyll a/b-binding protein PS II-Type I
PGSC0003DMG400012263	Chr_ST4.03ch08:56189098-56191348	3.93956	0.0087	Electron transporter
PGSC0003DMG400003091	Chr_ST4.03ch02:30597159-30600716	3.88699	0.00065	Leucoanthocyanidin dioxygenase
PGSC0003DMG401013613,PGSC0003DMG402013613	Chr_ST4.03ch11:34703959-34707323	3.81263	0.0268	#N/A
PGSC0003DMG400024003	Chr_ST4.03ch04:23619207-23621616	3.78621	0.0015	FAD binding domain containing protein
PGSC0003DMG400005950	Chr_ST4.03ch06:54194362-54198068	3.7731	0.0107	Multicystatin
PGSC0003DMG400019721	Chr_ST4.03ch02:37130516-37132076	3.76327	0.0069	Receptor serine/threonine kinase
PGSC0003DMG400024403	Chr_ST4.03ch00:26836455-26838415	3.66619	0.0089	Hcr2-p3
PGSC0003DMG400018138	Chr_ST4.03ch03:51824104-51826186	3.62902	0.01435	Cytochrome P450 71A4
PGSC0003DMG400008146	Chr_ST4.03ch10:58576466-58580159	3.61282	0.01055	Leucine-rich repeat receptor kinase
PGSC0003DMG400005157	Chr_ST4.03ch04:69672467-69680432	3.5892	0.0012	Gene of unknown function
PGSC0003DMG400011265	Chr_ST4.03ch10:171943-175064	3.5741	0.0168	Pentatricopeptide repeat-containing protein
PGSC0003DMG400018678	Chr_ST4.03ch03:2976442-2982482	3.56003	0.00095	Auxin
PGSC0003DMG401001552,PGSC0003DMG402001552	Chr_ST4.03ch09:57317425-57322509	3.53895	0.04275	#N/A
PGSC0003DMG400019083	Chr_ST4.03ch00:34795114-34799453	3.53196	0.01015	Conserved gene of unknown function
PGSC0003DMG400002519	Chr_ST4.03ch03:60597039-60599222	3.52691	0.0099	Zinc finger protein
PGSC0003DMG400012646	Chr_ST4.03ch02:47660884-47664620	3.48477	0.0125	Conserved gene of unknown function
PGSC0003DMG401024815	Chr_ST4.03ch04:58166644-58170449	3.47879	0.0156	Thylakoid lumenal 29.8 kDa protein, chloroplast
PGSC0003DMG400031523	Chr_ST4.03ch09:60113111-60115182	3.47372	0.01105	Glycine-rich cell wall structural protein 1.8
PGSC0003DMG400029856	Chr_ST4.03ch10:58184752-58187704	3.46892	0.00135	N-acylneuraminate-9-phosphatase
PGSC0003DMG400018990	Chr_ST4.03ch01:76618566-76621581	3.46884	0.00295	Alpha-L-fucosidase 2
PGSC0003DMG400002351	Chr_ST4.03ch06:38175151-38178520	3.44606	0.0423	CYP72A58
PGSC0003DMG401009662	Chr_ST4.03ch12:11074185-11076353	3.38762	0.01105	Peroxisomal membrane protein
PGSC0003DMG400028620	Chr_ST4.03ch12:49878049-49883993	3.34521	0.01225	DNA photolyase
PGSC0003DMG400007078	Chr_ST4.03ch07:52142532-52144824	3.32802	0.00925	Acetolactate synthase
PGSC0003DMG400010821	Chr_ST4.03ch10:4815790-4816509	3.29467	0.02215	Nucleic acid binding protein
PGSC0003DMG400027392	Chr_ST4.03ch11:43707200-43714692	3.28151	0.01045	2-oxoglutarate-dependent dioxygenase
PGSC0003DMG400006661	Chr_ST4.03ch04:60205626-60207072	3.27342	0.0061	ASR4
PGSC0003DMG400024063	Chr_ST4.03ch03:2740454-2745217	3.24749	0.0178	Phytoene synthase 1, chloroplastic
PGSC0003DMG400017282	Chr_ST4.03ch07:50688275-50691092	3.23996	0.01865	Receptor-like kinase
PGSC0003DMG400012826	Chr_ST4.03ch03:1799685-1802818	3.21832	0.0218	Auxin repressed/dormancy associated protein
PGSC0003DMG400026397	Chr_ST4.03ch02:41524388-41526972	3.21761	0.00265	Myosin heavy chain
PGSC0003DMG401015928	Chr_ST4.03ch07:42032954-42041628	3.19447	0.0175	Conserved gene of unknown function
PGSC0003DMG400019000	Chr_ST4.03ch11:18349090-18353286	3.18596	0.0202	Photoreceptor-interacting protein
PGSC0003DMG400017247	Chr_ST4.03ch09:56075013-56076981	3.18592	0.00655	1-aminocyclopropane-1-carboxylate oxidase homolog
PGSC0003DMG400007359	Chr_ST4.03ch11:38102562-38106893	3.1789	0.00145	2-oxoglutarate/malate translocator, chloroplast
PGSC0003DMG400022263	Chr_ST4.03ch07:55888668-55891111	3.16243	0.00595	Fructose-bisphosphate aldolase
PGSC0003DMG400014391	Chr_ST4.03ch10:1265659-1268746	3.14624	0.0026	Conserved gene of unknown function
PGSC0003DMG401005640,PGSC0003DMG402005640,PGSC0003DMG403005640	Chr_ST4.03ch03:58889099-58899805	3.1422	0.01175	#N/A
PGSC0003DMG400013797	Chr_ST4.03ch06:43733925-43735375	3.07351	0.01715	Protein kinase
PGSC0003DMG400007188	Chr_ST4.03ch10:59600045-59602799	3.06466	0.00885	Desaturase
PGSC0003DMG402013540	Chr_ST4.03ch07:40932629-40939876	3.06077	0.00635	Starch synthase VI
PGSC0003DMG400008404	Chr_ST4.03ch10:53205388-53209633	3.04488	0.0304	Conserved gene of unknown function
PGSC0003DMG400011787	Chr_ST4.03ch09:8794650-8800088	3.04289	0.0211	Vacuolar cation/proton exchanger 1a
PGSC0003DMG400024105	Chr_ST4.03ch04:59951964-59956851	3.03382	0.0086	Conserved gene of unknown function
PGSC0003DMG400006230	Chr_ST4.03ch10:42813265-42813830	3.03265	0.03005	Gene of unknown function
PGSC0003DMG400004081	Chr_ST4.03ch06:51191111-51198207	3.03068	0.0056	Agamous-like MADS-box protein AGL8 homolog
PGSC0003DMG400000529	Chr_ST4.03ch02:46911056-46916119	3.01859	0.0322	Cyclic nucleotide-gated ion channel 18
PGSC0003DMG400026493	Chr_ST4.03ch03:47494513-47503012	3.01807	0.00875	DNA-binding protein smubp-2
PGSC0003DMG400029931	Chr_ST4.03ch06:37567079-37571225	3.01196	0.01555	Anthocyanin permease
PGSC0003DMG400042445	Chr_ST4.03ch01:65052695-65055035	3.00253	0.02055	Subtilisin-like protease
PGSC0003DMG400025230	Chr_ST4.03ch08:8181068-8188838	2.98819	0.0279	Potassium transporter
PGSC0003DMG402000895	Chr_ST4.03ch11:11083527-11088479	2.98221	0.04945	Chlorophyll synthase
PGSC0003DMG400004306	Chr_ST4.03ch08:22239059-22243387	2.96795	0.0119	Ubiquitin-protein ligase BRE1A
PGSC0003DMG400004738	Chr_ST4.03ch08:52799788-52805791	2.96627	0.00475	Elongation factor G
PGSC0003DMG400033028	Chr_ST4.03ch06:52130165-52135413	2.96578	0.0116	Betaine aldehyde dehyrogenase
PGSC0003DMG400014638	Chr_ST4.03ch06:657407-660973	2.96512	0.0061	Adenosine monophosphate binding protein 1 AMPBP1
PGSC0003DMG400027916	Chr_ST4.03ch04:51913242-51916631	2.96323	0.00665	Inositol-3-phosphate synthase
PGSC0003DMG400027327	Chr_ST4.03ch11:4344684-4351245	2.95927	0.0092	Protein tyrosine phosphatase
PGSC0003DMG402015244	Chr_ST4.03ch03:50944270-50953745	2.95531	0.0256	EMB2746
PGSC0003DMG400018306	Chr_ST4.03ch07:49120956-49122074	2.95302	0.0266	Conserved gene of unknown function
PGSC0003DMG401014805,PGSC0003DMG402014805	Chr_ST4.03ch08:49084430-49095230	2.93607	0.0359	#N/A
PGSC0003DMG400008844	Chr_ST4.03ch09:1955152-1957770	2.93278	0.00355	SLT1 protein
PGSC0003DMG400012620	Chr_ST4.03ch02:47614714-47617842	2.9059	0.0113	Pentatricopeptide repeat-containing protein
PGSC0003DMG400000079	Chr_ST4.03ch01:72843418-72848705	2.89772	0.0175	BCL-2-associated athanogene 6
PGSC0003DMG401011946	Chr_ST4.03ch10:47104752-47109570	2.88523	0.04345	KAK (KAKTUS) isoform 1
PGSC0003DMG401022475	Chr_ST4.03ch01:75443289-75445226	2.88468	0.0332	Phototropin-2
PGSC0003DMG400022183	Chr_ST4.03ch07:55360898-55366720	2.87329	0.0092	Multidrug resistance protein ABC transporter family
PGSC0003DMG400008564	Chr_ST4.03ch12:1010683-1012186	2.86069	0.0049	Chlorophyll a-b binding protein 13, chloroplastic
PGSC0003DMG402031447	Chr_ST4.03ch00:23248179-23249347	2.84942	0.0343	Gene of unknown function
PGSC0003DMG400012566	Chr_ST4.03ch01:81776535-81782937	2.84426	0.01815	Protein phosphatase 2c
PGSC0003DMG400013389	Chr_ST4.03ch03:310315-314042	2.84249	0.0153	37kDa chloroplast inner envelope membrane polypeptide
PGSC0003DMG400010582	Chr_ST4.03ch02:8245378-8250955	2.84067	0.0459	Storekeeper protein
PGSC0003DMG401019239	Chr_ST4.03ch07:53850973-53856210	2.83926	0.01955	ATP binding protein
PGSC0003DMG402024517	Chr_ST4.03ch03:54698446-54702052	2.8342	0.0319	Pentatricopeptide repeat-containing protein
PGSC0003DMG400006530	Chr_ST4.03ch04:4099603-4101712	2.82152	0.0259	Conserved gene of unknown function
PGSC0003DMG400010637	Chr_ST4.03ch04:12331537-12333464	2.80428	0.0052	Lycopene beta cyclase, chloroplastic
PGSC0003DMG400041767	Chr_ST4.03ch06:52596633-52598067	2.80327	0.0142	Elongation factor TuB, chloroplastic
PGSC0003DMG400019189	Chr_ST4.03ch10:50658314-50661555	2.78598	0.03045	Fructose-1,6-bisphosphatase
PGSC0003DMG400017119	Chr_ST4.03ch10:52458047-52462263	2.76943	0.0129	Flavonoid glucoyltransferase UGT73E2
PGSC0003DMG400029483	Chr_ST4.03ch04:3476276-3484104	2.75717	0.0314	C2H2L domain class transcription factor
PGSC0003DMG400029297	Chr_ST4.03ch12:57822208-57825610	2.75201	0.0071	Abscisic insensitive 1B
PGSC0003DMG400031369	Chr_ST4.03ch04:3578394-3580826	2.74718	0.00525	Pentatricopeptide repeat-containing protein, chloroplastic
PGSC0003DMG400011531	Chr_ST4.03ch04:4575814-4581452	2.7415	0.01235	Pre-mRNA splicing factor
PGSC0003DMG400009156	Chr_ST4.03ch03:61871633-61880000	2.73873	0.00475	Phytoene dehydrogenase, chloroplastic/chromoplastic
PGSC0003DMG400011068	Chr_ST4.03ch10:54327352-54331948	2.7332	0.0389	Amino acid transporter
PGSC0003DMG400018190	Chr_ST4.03ch03:52006115-52007990	2.7275	0.0166	Elongation factor TuA, chloroplastic
PGSC0003DMG400004294	Chr_ST4.03ch12:6242642-6244440	2.72737	0.0403	F-box family protein
PGSC0003DMG402004581	Chr_ST4.03ch12:59489260-59494577	2.72043	0.02185	Hydrolase, alpha/beta fold family protein
PGSC0003DMG400001735	Chr_ST4.03ch09:6530011-6532577	2.71856	0.00475	Pentatricopeptide repeat-containing protein, chloroplastic
PGSC0003DMG400000021	Chr_ST4.03ch01:71841959-71845603	2.71258	0.0179	Carbonyl reductase
PGSC0003DMG402011782	Chr_ST4.03ch06:42622829-42627834	2.70488	0.01745	Poly(P)/ATP NAD kinase
PGSC0003DMG400014222	Chr_ST4.03ch03:57563426-57564296	2.7013	0.01815	Zinc finger protein
PGSC0003DMG400021131	Chr_ST4.03ch02:28857328-28866447	2.69975	0.04315	AAA ATPase
PGSC0003DMG400031016	Chr_ST4.03ch03:41084626-41089884	2.69429	0.0138	Dead box ATP-dependent RNA helicase
PGSC0003DMG400022744	Chr_ST4.03ch08:54066815-54068358	2.69206	0.0427	Cytochrome P450
PGSC0003DMG400011868	Chr_ST4.03ch10:49354138-49358422	2.69114	0.0204	Alanine-glyoxylate aminotransferase
PGSC0003DMG400011213	Chr_ST4.03ch07:1366784-1370626	2.67951	0.00715	Eukaryotic translation initiation factor 3 subunit
PGSC0003DMG401025057	Chr_ST4.03ch04:61387906-61397045	2.65479	0.0306	Inositol-1,4,5-triphosphate-5-phosphatase
PGSC0003DMG400000618	Chr_ST4.03ch03:56568451-56570701	2.65158	0.01875	Conserved gene of unknown function
PGSC0003DMG400024310	Chr_ST4.03ch06:32097434-32098570	2.63558	0.01535	Conserved gene of unknown function
PGSC0003DMG400006207	Chr_ST4.03ch10:42864266-42864710	2.62762	0.0175	60S ribosomal protein L7A
PGSC0003DMG400002173	Chr_ST4.03ch09:1075675-1079306	2.62676	0.0347	Rop guanine nucleotide exchange factor
PGSC0003DMG400021625	Chr_ST4.03ch09:61186445-61190156	2.62088	0.0209	TGF-beta-inducible nuclear protein
PGSC0003DMG400024281	Chr_ST4.03ch12:5776515-5780741	2.61046	0.0484	Gamma aminobutyrate transaminase isoform2
PGSC0003DMG400005739	Chr_ST4.03ch03:58530209-58534292	2.60448	0.0195	ATP-dependent RNA helicase
PGSC0003DMG400012494	Chr_ST4.03ch08:145903-149388	2.5936	0.0054	PGR5 1A, chloroplastic
PGSC0003DMG401012812	Chr_ST4.03ch03:1914449-1918492	2.59019	0.04605	Origin recognition complex subunit
PGSC0003DMG400019466	Chr_ST4.03ch11:5169667-5175284	2.58941	0.0301	Hippocampus abundant transcript 1 protein
PGSC0003DMG400024249	Chr_ST4.03ch03:41463793-41465887	2.57738	0.02545	Gibberellin 20-oxidase-1
PGSC0003DMG400025860	Chr_ST4.03ch01:83914614-83916464	2.56641	0.01085	Conserved gene of unknown function
PGSC0003DMG400006975	Chr_ST4.03ch02:26743486-26748156	2.56306	0.0117	CLC-Nt2 protein
PGSC0003DMG400000383	Chr_ST4.03ch12:4659342-4667199	2.56067	0.0104	Mrp protein
PGSC0003DMG402010056	Chr_ST4.03ch02:45088022-45092647	2.55872	0.0329	CONSTANS
PGSC0003DMG400000046	Chr_ST4.03ch01:72271884-72275263	2.55383	0.04875	GPAT
PGSC0003DMG400024644	Chr_ST4.03ch03:55248139-55252302	2.55123	0.0231	101 kDa heat shock protein
PGSC0003DMG400017556	Chr_ST4.03ch06:43260200-43261970	2.54627	0.0083	Photosystem II 22 kDa protein, chloroplastic
PGSC0003DMG400018565	Chr_ST4.03ch11:42635664-42649265	2.54443	0.03665	Alcohol dehydrogenase
PGSC0003DMG400003643	Chr_ST4.03ch02:39262673-39269762	2.52698	0.04585	Oligopeptide transporter OPT family
PGSC0003DMG400024017	Chr_ST4.03ch01:45754364-45761834	2.52492	0.0121	Phytochrome B
PGSC0003DMG401007628	Chr_ST4.03ch08:37671293-37677812	2.51965	0.0104	Polyribonucleotide nucleotidyltransferase
PGSC0003DMG401013540	Chr_ST4.03ch07:40921625-40929778	2.51811	0.0236	Starch synthase VI
PGSC0003DMG400019521	Chr_ST4.03ch03:55775639-55782005	2.51406	0.0455	Ribulose-phosphate 3-epimerase, chloroplastic
PGSC0003DMG400015595	Chr_ST4.03ch05:7359481-7362610	2.50551	0.02065	LATD/NIP
PGSC0003DMG400000003	Chr_ST4.03ch01:71293233-71298560	2.50351	0.02505	SPX domain-containing membrane protein
PGSC0003DMG400027125	Chr_ST4.03ch05:47883735-47886923	2.5032	0.0396	Chloroplast sedoheptulose-1,7-bisphosphatase
PGSC0003DMG400017281	Chr_ST4.03ch07:50666476-50669792	2.50138	0.0271	CYP72A57
PGSC0003DMG400031788	Chr_ST4.03ch09:52778780-52779889	2.49504	0.01505	Protein induced upon tuberization
PGSC0003DMG400006459	Chr_ST4.03ch12:11269723-11274403	2.48175	0.0247	Conserved gene of unknown function
PGSC0003DMG400029581	Chr_ST4.03ch08:44838164-44848529	2.47879	0.0328	Splicing factor 3B subunit
PGSC0003DMG400011641	Chr_ST4.03ch05:47506265-47510051	2.47161	0.01215	CBL-interacting protein kinase 13
PGSC0003DMG401026960	Chr_ST4.03ch06:53094029-53097533	2.46467	0.04805	ATP binding protein
PGSC0003DMG400017341	Chr_ST4.03ch07:51038421-51045598	2.46189	0.0263	Glycosyltransferase QUASIMODO1
PGSC0003DMG402012338	Chr_ST4.03ch08:54857247-54861885	2.45327	0.02085	UDP-n-acetylmuramoylalanyl-d-glutamate--2, 6-diaminopimelate ligase
PGSC0003DMG400023854	Chr_ST4.03ch12:60749659-60755104	2.45203	0.0231	Conserved gene of unknown function
PGSC0003DMG400001570	Chr_ST4.03ch02:38567862-38572211	2.44107	0.0473	Catalase isozyme 2
PGSC0003DMG400024887	Chr_ST4.03ch01:80158422-80162913	2.43787	0.04375	Chloroplast heat shock protein 70-2
PGSC0003DMG400015377	Chr_ST4.03ch12:336602-338623	2.41227	0.0239	SlTCP3
PGSC0003DMG400023708	Chr_ST4.03ch10:57478617-57482319	2.41146	0.0272	Actin-58
PGSC0003DMG400008644	Chr_ST4.03ch03:13871978-13878681	2.40761	0.02015	Programmed cell death protein
PGSC0003DMG401020784	Chr_ST4.03ch08:32303046-32306941	2.39232	0.02285	Transcription factor HY5
PGSC0003DMG400013334	Chr_ST4.03ch11:793965-800249	2.38657	0.0349	Ubiquitin ligase protein cop1
PGSC0003DMG401001401	Chr_ST4.03ch02:46598274-46604426	2.38352	0.0135	Inositol-1,4,5-triphosphate-5-phosphatase
PGSC0003DMG400025737	Chr_ST4.03ch01:83440482-83444534	2.36856	0.0174	Sterol regulatory element-binding protein site 2 protease
PGSC0003DMG400009166	Chr_ST4.03ch03:62129462-62136428	2.36603	0.01835	Pumilio domain-containing protein PPD1
PGSC0003DMG400004695	Chr_ST4.03ch12:59981531-59988598	2.3609	0.01685	Map3k delta-1 protein kinase
PGSC0003DMG400022782	Chr_ST4.03ch01:465648-475295	2.34343	0.02695	Aspartokinase
PGSC0003DMG400020288	Chr_ST4.03ch09:36039733-36042018	2.34237	0.0243	Conserved gene of unknown function
PGSC0003DMG400001340	Chr_ST4.03ch02:46027378-46034412	2.34074	0.02365	SPX domain-containing protein 4
PGSC0003DMG400003495	Chr_ST4.03ch00:40360288-40361511	2.3227	0.03485	Alpha-1,4 glucan phosphorylase L-1 isozyme, chloroplastic/amyloplastic
PGSC0003DMG400022135	Chr_ST4.03ch07:56366455-56370688	2.32003	0.01665	Replicase
PGSC0003DMG400001179	Chr_ST4.03ch02:24751549-24758595	2.31413	0.01845	Carboxylesterase
PGSC0003DMG400011950	Chr_ST4.03ch00:22129369-22130094	2.30476	0.03235	Chloroplast ferredoxin I
PGSC0003DMG400005633	Chr_ST4.03ch03:59029267-59030917	2.30011	0.0431	Conserved gene of unknown function
PGSC0003DMG400010585	Chr_ST4.03ch07:46639173-46640862	2.29626	0.0431	Sesquiterpene synthase
PGSC0003DMG400030684	Chr_ST4.03ch07:3480812-3489923	2.28177	0.0183	Inner membrane transport protein yjjL
PGSC0003DMG400031088	Chr_ST4.03ch07:51550256-51559367	2.27802	0.03955	Translation initiation factor IF-2
PGSC0003DMG400017286	Chr_ST4.03ch07:50735818-50738812	2.27791	0.0317	Receptor-like kinase
PGSC0003DMG401018223	Chr_ST4.03ch01:79287173-79291540	2.27282	0.0265	Ferric-chelate reductase
PGSC0003DMG400015158	Chr_ST4.03ch03:51505703-51510446	2.27243	0.0381	Protein bem46
PGSC0003DMG400024965	Chr_ST4.03ch02:42985877-42990593	2.26712	0.01945	Formamidase
PGSC0003DMG400025098	Chr_ST4.03ch05:1494011-1498760	2.26295	0.04815	All-trans-retinol 13,14-reductase
PGSC0003DMG400017519	Chr_ST4.03ch08:49453826-49457328	2.26108	0.0219	Ribonucleoprotein, chloroplast
PGSC0003DMG400009599	Chr_ST4.03ch08:39574060-39580680	2.25733	0.0236	Phospholipase D
PGSC0003DMG400013490	Chr_ST4.03ch05:9139913-9148796	2.24616	0.0253	Prf
PGSC0003DMG400026452	Chr_ST4.03ch12:50796167-50805526	2.24472	0.0384	Cell division protein FtsH
PGSC0003DMG400008545	Chr_ST4.03ch12:55309459-55313424	2.24071	0.0491	Cryptochrome 1b
PGSC0003DMG400020056	Chr_ST4.03ch06:58977948-58980951	2.23019	0.03995	Conserved gene of unknown function
PGSC0003DMG400019157	Chr_ST4.03ch10:51356006-51358493	2.22411	0.04525	SLT1 protein
PGSC0003DMG400022983	Chr_ST4.03ch07:5787576-5791821	2.21668	0.0365	Protein CHLOROPLAST IMPORT APPARATUS 2
PGSC0003DMG400011358	Chr_ST4.03ch09:52134189-52137409	2.21602	0.02875	DNAJ heat shock N-terminal domain-containing protein
PGSC0003DMG400027459	Chr_ST4.03ch07:2262838-2269838	2.21501	0.0132	ATP binding protein
PGSC0003DMG400007545	Chr_ST4.03ch09:48819985-48823856	2.21302	0.02345	Lipase class 3 family protein
PGSC0003DMG400017110	Chr_ST4.03ch07:45971752-45981418	2.20998	0.0245	Conserved gene of unknown function
PGSC0003DMG400011207	Chr_ST4.03ch07:1268825-1273619	2.20787	0.04085	Pentatricopeptide repeat-containing protein
PGSC0003DMG400029724	Chr_ST4.03ch02:33974643-33983840	2.20245	0.0206	PHO2
PGSC0003DMG400008301	Chr_ST4.03ch02:30141195-30142231	2.20239	0.02545	Chlorophyll a/b binding protein
PGSC0003DMG400003138	Chr_ST4.03ch07:13629682-13639299	2.20115	0.0208	Elongation factor Ts
PGSC0003DMG400013424	Chr_ST4.03ch03:189145-197051	2.19937	0.0349	Conserved gene of unknown function
PGSC0003DMG400029792	Chr_ST4.03ch12:9948780-9953680	2.19082	0.03	Cellulose synthase CslE
PGSC0003DMG400033688	Chr_ST4.03ch03:48558975-48561647	2.18594	0.02665	Tartrate-resistant acid phosphatase type 5
PGSC0003DMG401008019	Chr_ST4.03ch04:68416779-68424504	2.18525	0.0234	Lipin family protein
PGSC0003DMG400032123	Chr_ST4.03ch01:1105141-1108275	2.1776	0.0272	Conserved gene of unknown function
PGSC0003DMG401000554	Chr_ST4.03ch03:46540631-46545106	2.17322	0.02375	Calcium ion binding protein
PGSC0003DMG402012227	Chr_ST4.03ch08:56760456-56768750	2.16238	0.0464	Conserved gene of unknown function
PGSC0003DMG400015872	Chr_ST4.03ch04:1113739-1120367	2.15798	0.04755	NBS-LRR type resistance protein
PGSC0003DMG400015319	Chr_ST4.03ch12:596709-607412	2.14684	0.0354	Ubiquitin ligase protein cop1
PGSC0003DMG400029355	Chr_ST4.03ch12:58310261-58314225	2.14424	0.03	Allyl alcohol dehydrogenase
PGSC0003DMG401022150	Chr_ST4.03ch07:55991157-55999892	2.14334	0.04295	Binding protein
PGSC0003DMG400013552	Chr_ST4.03ch07:40343169-40343952	2.13224	0.0494	Conserved gene of unknown function
PGSC0003DMG400015488	Chr_ST4.03ch02:20848008-20853085	2.12876	0.0324	Alpha/beta hydrolase
PGSC0003DMG400010351	Chr_ST4.03ch02:27828061-27832535	2.10674	0.03225	Serine-threonine protein kinase, plant-type
PGSC0003DMG402011297	Chr_ST4.03ch10:124379-131053	2.10048	0.0433	Pseudo-response regulator 9
PGSC0003DMG400009992	Chr_ST4.03ch04:71825713-71828787	2.09879	0.0469	Glyceraldehyde-3-phosphate dehydrogenase B subunit
PGSC0003DMG400008947	Chr_ST4.03ch09:2525883-2528377	2.07051	0.0413	Desacetoxyvindoline 4-hydroxylase
PGSC0003DMG400020543	Chr_ST4.03ch06:3149965-3155136	2.06707	0.03625	Ran binding protein
PGSC0003DMG400007081	Chr_ST4.03ch07:52190752-52195395	2.06463	0.0479	Solanesyl diphosphate synthase
PGSC0003DMG400028531	Chr_ST4.03ch06:49831047-49837417	2.0632	0.0386	Hydrolase
PGSC0003DMG400019536	Chr_ST4.03ch03:55998987-56003542	2.05635	0.0348	Conserved gene of unknown function
PGSC0003DMG400029406	Chr_ST4.03ch12:57465468-57468885	2.05158	0.0381	Glyceraldehyde-3-phosphate dehydrogenase B subunit
PGSC0003DMG400006846	Chr_ST4.03ch01:65076077-65081339	2.04694	0.0427	Ribosomal protein
PGSC0003DMG400028929	Chr_ST4.03ch06:50341581-50345664	2.04141	0.03465	4-coumarate--CoA ligase 2
PGSC0003DMG400012677	Chr_ST4.03ch02:40977890-40980171	2.04028	0.0444	Rhomboid family protein
PGSC0003DMG400047044	Chr_ST4.03ch02:40939135-40940224	2.0377	0.03785	Geranyl diphosphate synthase large subunit
PGSC0003DMG401001381	Chr_ST4.03ch02:45289178-45294038	2.03734	0.0299	Ubiquitin-protein ligase
PGSC0003DMG400011044	Chr_ST4.03ch10:53382986-53388283	2.0329	0.0483	Enolase
PGSC0003DMG400001310	Chr_ST4.03ch02:46453438-46454223	2.03019	0.0212	Conserved gene of unknown function
PGSC0003DMG400000326	Chr_ST4.03ch12:3469291-3469896	2.01592	0.02395	Ultraviolet-B-repressible protein
PGSC0003DMG400016959	Chr_ST4.03ch12:54981144-54982086	2.01424	0.0393	ATP synthase delta chain, chloroplastic
PGSC0003DMG400028221	Chr_ST4.03ch10:56414553-56425560	2.01132	0.03285	Tropinone reductase I
PGSC0003DMG400009431	Chr_ST4.03ch02:27134921-27142882	2.0105	0.0393	Glioma tumor suppressor
PGSC0003DMG400009072	Chr_ST4.03ch03:44970720-44975407	2.00846	0.0392	RNA polymerase sigma factor rpoD
PGSC0003DMG400002163	Chr_ST4.03ch09:1037325-1038412	2.00829	0.03705	Glutathione S-transferase
PGSC0003DMG400008159	Chr_ST4.03ch10:58302686-58304848	2.00623	0.04015	Lycopene beta cyclase, chloroplastic
PGSC0003DMG400014379	Chr_ST4.03ch10:1037935-1039899	2.00544	0.0367	Serine acetyltransferase 1
PGSC0003DMG400012951	Chr_ST4.03ch04:53831006-53838297	2.00282	0.0433	E3 ubiquitin-protein ligase RKP

## Sheet: Downregulated
Gene_Name/ID	Locus	log2Foldchange	Pvalue	Gene_Description
PGSC0003DMG400012117	Chr_ST4.03ch08:56667650-56673539	-7.91	0.04095	Valacyclovir hydrolase
PGSC0003DMG400015525	Chr_ST4.03ch11:45044935-45045733	-5.75	0.0184	Histone H4
PGSC0003DMG400021508	Chr_ST4.03ch04:67179445-67180400	-7.712	0.04195	C2H2-type zinc finger protein
PGSC0003DMG400001948	Chr_ST4.03ch08:46916743-46925962	-8.29405	0.0016	Copalyl diphosphate synthase
PGSC0003DMG400015678	Chr_ST4.03ch11:1590552-1593526	-6.72307	0.01345	10-hydroxygeraniol oxidoreductase
PGSC0003DMG402010367	Chr_ST4.03ch02:28235548-28241489	-6.34042	0.0231	Replication factor A protein
PGSC0003DMG400028622	Chr_ST4.03ch12:49850040-49852913	-6.11732	0.0427	Acyl-protein thioesterase
PGSC0003DMG400018916	Chr_ST4.03ch08:45873234-45875234	-6.07316	0.00125	Polyphenol oxidase
PGSC0003DMG400032289	Chr_ST4.03ch00:37147945-37150150	-5.71758	0.00085	Gene of unknown function
PGSC0003DMG400030006	Chr_ST4.03ch01:7865617-7867561	-5.60692	0.03825	PAR-1b protein
PGSC0003DMG400025495	Chr_ST4.03ch07:47074663-47077697	-5.35478	0.01465	Glucose-6-phosphate/phosphate translocator 2
PGSC0003DMG400020028	Chr_ST4.03ch07:9286239-9289189	-5.24818	0.0418	Specific tissue protein 2
PGSC0003DMG402003937	Chr_ST4.03ch08:53556691-53558024	-5.16358	0.0495	P69E protein
PGSC0003DMG400026141	Chr_ST4.03ch06:45798109-45799031	-5.10347	0.0443	Gene of unknown function
PGSC0003DMG400000776	Chr_ST4.03ch04:59015346-59016839	-5.09437	0.0021	Extensin (ext)
PGSC0003DMG400009112	Chr_ST4.03ch03:45121501-45125081	-5.08458	0.0427	Protein phosphatase 2C 8
PGSC0003DMG400029505	Chr_ST4.03ch04:2981077-2987474	-4.96466	0.04965	NRC1
PGSC0003DMG400010597	Chr_ST4.03ch07:46629097-46630684	-4.89679	0.02255	Gene of unknown function
PGSC0003DMG400026220	Chr_ST4.03ch08:51057960-51061006	-4.82264	0.0016	Major pollen allergen Ory s 1
PGSC0003DMG402024222	Chr_ST4.03ch08:50111432-50119199	-4.77727	0.0012	BRASSINOSTEROID INSENSITIVE 1-associated receptor kinase 1
PGSC0003DMG400004312	Chr_ST4.03ch08:39213384-39218093	-4.59401	0.04175	9-cis-epoxycarotenoid dioxygenase
PGSC0003DMG400015355	Chr_ST4.03ch12:658191-658642	-4.54179	0.0027	Monooxygenase
PGSC0003DMG400000783	Chr_ST4.03ch04:59097016-59099035	-4.39868	0.00065	Extensin
PGSC0003DMG400029830	Chr_ST4.03ch10:57993306-57994678	-4.33981	0.03095	Glucan endo-1,3-beta-D-glucosidase
PGSC0003DMG400028175	Chr_ST4.03ch10:55479294-55481138	-4.3392	0.00045	Cytochrome P450 76A2
PGSC0003DMG400013984	Chr_ST4.03ch03:34349895-34350849	-4.33842	5e-05	TMV induced protein 1-2
PGSC0003DMG400026683	Chr_ST4.03ch02:23066139-23068491	-4.30164	0.03225	Indole-3-acetic acid-amido synthetase GH3.3
PGSC0003DMG401002270	Chr_ST4.03ch08:872472-876174	-4.29664	0.03885	Mutt domain protein
PGSC0003DMG400013702	Chr_ST4.03ch05:43039785-43044138	-4.2807	0.03745	Phosphomannomutase
PGSC0003DMG400014867	Chr_ST4.03ch03:7132679-7135798	-4.18873	0.0019	Peroxidase
PGSC0003DMG400026222	Chr_ST4.03ch08:51069608-51071479	-4.10622	0.0064	Major pollen allergen Ory s 1
PGSC0003DMG400009268	Chr_ST4.03ch11:14406780-14408214	-4.09131	0.0086	Proteinase inhibitor
PGSC0003DMG400000655	Chr_ST4.03ch12:42817546-42822068	-4.09064	0.01945	Serine/threonine-protein phosphatase 7 long form homolog
PGSC0003DMG400001550	Chr_ST4.03ch09:57388065-57393223	-4.08195	0.0329	TSI-1 protein
PGSC0003DMG400023345	Chr_ST4.03ch05:51546841-51552882	-4.07251	0.01045	ARF domain class transcription factor
PGSC0003DMG400013231	Chr_ST4.03ch00:37792074-37794645	-4.07042	0.02585	Calcium ion binding protein
PGSC0003DMG400025346	Chr_ST4.03ch03:53160567-53162079	-4.04034	0.03925	Voltage-dependent anion channel
PGSC0003DMG400027047	Chr_ST4.03ch06:53102741-53104170	-4.03186	0.00905	UPF0497 membrane protein
PGSC0003DMG402007101	Chr_ST4.03ch07:52574590-52575762	-4.01552	0.00435	Epidermis-specific secreted glycoprotein EP1
PGSC0003DMG400013879	Chr_ST4.03ch02:35431402-35434189	-4.00655	0.00665	Quinone reductase family protein
PGSC0003DMG400003044	Chr_ST4.03ch08:54292152-54293066	-3.99352	0.01935	Osmotin
PGSC0003DMG400026159	Chr_ST4.03ch07:47693443-47694187	-3.97703	0.0053	Ccd1
PGSC0003DMG400008796	Chr_ST4.03ch00:25050181-25052792	-3.96824	0.0004	Basic 30 kDa endochitinase
PGSC0003DMG400023144	Chr_ST4.03ch08:40142197-40145798	-3.93676	0.00105	41 kD chloroplast nucleoid DNA binding protein (CND41)
PGSC0003DMG400003993	Chr_ST4.03ch11:7474001-7475306	-3.8207	0.00215	Citrate binding protein
PGSC0003DMG402023841	Chr_ST4.03ch12:60910576-60913584	-3.81567	0.01235	Sterol desaturase
PGSC0003DMG400003626	Chr_ST4.03ch02:39706488-39707596	-3.76103	0.00685	Lactoylglutathione lyase
PGSC0003DMG400000193	Chr_ST4.03ch01:72662887-72665831	-3.76022	0.0125	1-aminocyclopropane-1-carboxylate synthase 2
PGSC0003DMG400004259	Chr_ST4.03ch12:54234235-54235106	-3.71878	0.0027	Thaumatin
PGSC0003DMG400017186	Chr_ST4.03ch09:55982329-55986644	-3.70839	0.0458	Ethylene receptor
PGSC0003DMG400030009	Chr_ST4.03ch01:8195756-8201863	-3.7025	0.0097	Leucine-rich repeat protein
PGSC0003DMG400025981	Chr_ST4.03ch01:69846380-69863450	-3.68979	0.0355	Helicase
PGSC0003DMG400030503	Chr_ST4.03ch05:4068241-4070295	-3.67421	0.01465	Conserved gene of unknown function
PGSC0003DMG400003040	Chr_ST4.03ch08:54278327-54279066	-3.67275	0.0006	Osmotin
PGSC0003DMG401032203	Chr_ST4.03ch01:1940713-1946323	-3.6336	0.03275	Extensin
PGSC0003DMG400011640	Chr_ST4.03ch05:47534529-47537782	-3.60297	0.0007	Peroxidase
PGSC0003DMG400041220	Chr_ST4.03ch09:21404330-21408367	-3.5929	0.0157	DUF26 domain-containing protein 1
PGSC0003DMG400034322	Chr_ST4.03ch01:83673567-83674356	-3.58273	0.01195	Zinc finger protein
PGSC0003DMG400010815	Chr_ST4.03ch03:40024146-40025003	-3.57526	0.00325	PME inhibitor
PGSC0003DMG400025487	Chr_ST4.03ch07:47102333-47104710	-3.5664	0.00245	Isocitrate lyase
PGSC0003DMG400020899	Chr_ST4.03ch00:24461101-24463912	-3.56586	0.0123	Stress-induced receptor-like kinase
PGSC0003DMG400013577	Chr_ST4.03ch07:40378872-40381601	-3.56078	0.0114	Dimethylaniline monooxygenase
PGSC0003DMG400005410	Chr_ST4.03ch01:74148064-74149415	-3.55092	0.0019	NAD(P)H
PGSC0003DMG400010050	Chr_ST4.03ch02:45033736-45039948	-3.52814	0.00115	Proline oxidase/dehydrogenase 1
PGSC0003DMG400012762	Chr_ST4.03ch01:70720424-70728217	-3.5071	0.0374	Glutathione-s-transferase theta, gst
PGSC0003DMG400020112	Chr_ST4.03ch06:58146604-58148112	-3.50131	0.0104	Conserved gene of unknown function
PGSC0003DMG401028570	Chr_ST4.03ch01:76259308-76261894	-3.49102	0.00835	Phosphoglycerate/bisphosphoglycerate mutase family protein
PGSC0003DMG402024140	Chr_ST4.03ch08:3167462-3169938	-3.47661	0.00105	PAE
PGSC0003DMG400016357	Chr_ST4.03ch01:4095152-4099676	-3.46492	0.04995	Hcr9-OR2C
PGSC0003DMG400033634	Chr_ST4.03ch12:51965698-51967570	-3.4554	0.0012	Fatty acid desaturase
PGSC0003DMG400032147	Chr_ST4.03ch01:1754442-1757775	-3.44745	0.0054	Peroxidase
PGSC0003DMG403009510	Chr_ST4.03ch03:44062394-44071156	-3.42932	0.0071	Gene of unknown function
PGSC0003DMG400005113	Chr_ST4.03ch01:83234818-83235157	-3.4108	0.0043	PR1 protein
PGSC0003DMG400021488	Chr_ST4.03ch02:17627320-17628069	-3.40378	0.01525	Conserved gene of unknown function
PGSC0003DMG400040260	Chr_ST4.03ch01:45173910-45174906	-3.39808	0.0018	Glucan endo-1,3-beta-glucosidase, basic isoform 1
PGSC0003DMG400015673	Chr_ST4.03ch11:1682158-1683721	-3.38555	0.00355	Geranylgeranyl pyrophosphate synthase 1
PGSC0003DMG400006840	Chr_ST4.03ch01:65018706-65021313	-3.36351	0.01715	SBT4B protein
PGSC0003DMG402001531	Chr_ST4.03ch02:38760082-38761491	-3.36161	0.01445	Chitinase 134
PGSC0003DMG400014776	Chr_ST4.03ch08:44122736-44123682	-3.36112	0.02035	Tyramine hydroxycinnamoyl transferase
PGSC0003DMG400019437	Chr_ST4.03ch01:74981029-74982054	-3.3473	0.03945	Pathogen-and wound-inducible antifungal protein CBP20
PGSC0003DMG400003056	Chr_ST4.03ch08:54287496-54288790	-3.34017	0.00455	Ethylene-responsive proteinase inhibitor 1
PGSC0003DMG400005111	Chr_ST4.03ch01:83201686-83202546	-3.33795	0.01375	PR1 protein
PGSC0003DMG400016749	Chr_ST4.03ch03:34073642-34074711	-3.33635	0.0237	TMV-induced protein I
PGSC0003DMG400003057	Chr_ST4.03ch08:54294866-54295826	-3.31846	0.0024	Osmotin
PGSC0003DMG400018372	Chr_ST4.03ch07:48405827-48410793	-3.30674	0.0341	Gene of unknown function
PGSC0003DMG400024703	Chr_ST4.03ch01:77190468-77191603	-3.29066	0.0075	SRC2
PGSC0003DMG400002292	Chr_ST4.03ch08:29930407-29934058	-3.28012	0.0176	Conserved gene of unknown function
PGSC0003DMG400017432	Chr_ST4.03ch05:11873947-11879506	-3.25595	0.0026	Multidrug resistance-associated protein 2, 6 (Mrp2, 6), abc-transoprter
PGSC0003DMG400012020	Chr_ST4.03ch03:39768603-39769328	-3.25331	0.00225	Pectin methlyesterase inhibitor protein 1
PGSC0003DMG400030150	Chr_ST4.03ch08:9670186-9671806	-3.22561	0.0184	Conserved gene of unknown function
PGSC0003DMG400022430	Chr_ST4.03ch02:34338338-34340696	-3.2125	0.0036	Polyphenoloxidase
PGSC0003DMG400007233	Chr_ST4.03ch05:46765820-46767215	-3.20853	0.03035	CXE carboxylesterase
PGSC0003DMG400003058	Chr_ST4.03ch08:54298664-54299598	-3.19756	0.0019	Osmotin OSML15
PGSC0003DMG400021152	Chr_ST4.03ch02:28375992-28378541	-3.18144	0.01915	Alcohol dehydrogenase
PGSC0003DMG400012953	Chr_ST4.03ch04:53620382-53622171	-3.17725	0.0185	Cytochrome P450
PGSC0003DMG400019472	Chr_ST4.03ch11:5119620-5121945	-3.16123	0.0042	Copper chaperone
PGSC0003DMG400016257	Chr_ST4.03ch11:2250793-2251584	-3.14652	0.0251	Conserved gene of unknown function
PGSC0003DMG400011997	Chr_ST4.03ch06:55568678-55573501	-3.14151	0.02025	CPN60A
PGSC0003DMG400004703	Chr_ST4.03ch12:60155458-60156475	-3.13952	0.02155	Conserved gene of unknown function
PGSC0003DMG400006276	Chr_ST4.03ch01:60239643-60240718	-3.13857	0.0027	NtPRp27
PGSC0003DMG400003531	Chr_ST4.03ch02:40090040-40090994	-3.13692	0.02095	Dhn1 protein
PGSC0003DMG400018744	Chr_ST4.03ch07:2638836-2640351	-3.09577	0.02635	Cytochrome P450-dependent fatty acid hydroxylase
PGSC0003DMG400006369	Chr_ST4.03ch04:60610153-60612270	-3.09501	0.0082	AP2/ERF domain-containing transcription factor
PGSC0003DMG400013235	Chr_ST4.03ch11:1281007-1285522	-3.09388	0.0084	Glutamine synthetase
PGSC0003DMG400025523	Chr_ST4.03ch11:16075562-16077571	-3.07178	0.0082	Conserved gene of unknown function
PGSC0003DMG400019527	Chr_ST4.03ch03:55872208-55873150	-3.07026	0.0256	Calcium ion binding protein
PGSC0003DMG400004800	Chr_ST4.03ch08:52490665-52493044	-3.06239	0.0082	Gene of unknown function
PGSC0003DMG401030920	Chr_ST4.03ch07:4413102-4414639	-3.05509	0.00805	Cucumber peeling cupredoxin
PGSC0003DMG400015219	Chr_ST4.03ch03:50225872-50226839	-3.04543	0.0048	Miraculin
PGSC0003DMG400005749	Chr_ST4.03ch03:58370022-58376177	-3.03669	0.01725	Phosphoethanolamine N-methyltransferase
PGSC0003DMG400008523	Chr_ST4.03ch07:7504818-7508141	-3.02472	0.0191	S-locus lectin protein kinase family protein
PGSC0003DMG400024486	Chr_ST4.03ch03:54059589-54060328	-3.02442	0.0273	Conserved gene of unknown function
PGSC0003DMG400030809	Chr_ST4.03ch04:63929477-63930600	-3.02156	0.0086	Phi-1 protein
PGSC0003DMG400002167	Chr_ST4.03ch09:1019732-1021010	-3.02005	0.0213	Glutathion S-transferase
PGSC0003DMG400024978	Chr_ST4.03ch02:43209030-43211506	-3.00657	0.0367	Indole-3-acetic acid-amido synthetase GH3.3
PGSC0003DMG400029464	Chr_ST4.03ch04:2768215-2769742	-3.00277	0.02105	Avr9/Cf-9 rapidly elicited protein 74
PGSC0003DMG400004150	Chr_ST4.03ch06:3520813-3525995	-2.99711	0.00275	Protein disulfide isomerase
PGSC0003DMG400005390	Chr_ST4.03ch12:40585315-40588759	-2.99663	0.0265	Calmodulin-binding protein
PGSC0003DMG402006771	Chr_ST4.03ch01:64818873-64826057	-2.98907	0.0248	Conserved gene of unknown function
PGSC0003DMG400002562	Chr_ST4.03ch03:59850379-59851653	-2.9817	0.02055	F-box/kelch-repeat protein
PGSC0003DMG400018373	Chr_ST4.03ch07:48403800-48404516	-2.97383	0.00635	Conserved gene of unknown function
PGSC0003DMG402018962	Chr_ST4.03ch12:5418295-5425849	-2.97061	0.0247	Beta-amyrin synthase
PGSC0003DMG400003043	Chr_ST4.03ch08:54289420-54290377	-2.96096	0.0083	Osmotin
PGSC0003DMG400014594	Chr_ST4.03ch05:45818069-45819013	-2.93587	0.03475	Ethylene response factor
PGSC0003DMG400014753	Chr_ST4.03ch01:6977601-6980617	-2.93425	0.02895	M18S-3Ap
PGSC0003DMG401024842	Chr_ST4.03ch04:58568744-58575274	-2.92643	0.01675	Conserved gene of unknown function
PGSC0003DMG400004253	Chr_ST4.03ch12:54315644-54320140	-2.92258	0.0407	HMG-CoA synthase
PGSC0003DMG400004758	Chr_ST4.03ch08:52302452-52309409	-2.90932	0.0104	Glucosyltransferase
PGSC0003DMG400016441	Chr_ST4.03ch02:36596828-36599333	-2.87863	0.02	WRKY protein
PGSC0003DMG402001494	Chr_ST4.03ch09:57367427-57368488	-2.87834	0.03335	PR10
PGSC0003DMG400013763	Chr_ST4.03ch08:17410456-17412137	-2.86732	0.03985	Ankyrin repeat-containing protein
PGSC0003DMG400024967	Chr_ST4.03ch02:43038160-43040566	-2.85992	0.0048	Peroxidase
PGSC0003DMG400031832	Chr_ST4.03ch09:53280837-53287111	-2.85829	0.0033	Hexose transporter
PGSC0003DMG402018777	Chr_ST4.03ch11:17342069-17344921	-2.84096	0.00905	LEDI-5c protein
PGSC0003DMG400032250	Chr_ST4.03ch09:53961136-53962694	-2.83848	0.00505	Non-specific lipid-transfer protein
PGSC0003DMG400030462	Chr_ST4.03ch06:57566916-57568428	-2.83369	0.04015	Avr9/Cf-9 rapidly elicited protein 216
PGSC0003DMG400018789	Chr_ST4.03ch12:54812059-54814044	-2.82785	0.0036	Pepper esterase
PGSC0003DMG400029046	Chr_ST4.03ch08:44001285-44002964	-2.82409	0.03885	Aromatic amino acid decarboxylase 1B
PGSC0003DMG400005937	Chr_ST4.03ch06:54482841-54486200	-2.8201	0.03655	Strictosidine synthase
PGSC0003DMG400019413	Chr_ST4.03ch10:6465892-6468933	-2.8198	0.0093	Conserved gene of unknown function
PGSC0003DMG400012019	Chr_ST4.03ch03:39761196-39762042	-2.81813	0.00495	DC1.2 homologue
PGSC0003DMG400014766	Chr_ST4.03ch08:44296327-44299034	-2.81813	0.0418	41 kD chloroplast nucleoid DNA binding protein (CND41)
PGSC0003DMG400021109	Chr_ST4.03ch02:29317495-29319262	-2.8178	0.00945	Conserved gene of unknown function
PGSC0003DMG400026821	Chr_ST4.03ch07:49531656-49532565	-2.80857	0.01515	Ethylene-responsive transcription factor 4
PGSC0003DMG400017106	Chr_ST4.03ch09:11149079-11151864	-2.80654	0.0099	ATP binding protein
PGSC0003DMG400021111	Chr_ST4.03ch02:29272582-29273878	-2.80203	0.0329	Reticuline oxidase
PGSC0003DMG400007613	Chr_ST4.03ch08:47503391-47506078	-2.80183	0.01265	Alternative oxidase
PGSC0003DMG400024720	Chr_ST4.03ch01:77581886-77584014	-2.80046	0.0095	Drm3
PGSC0003DMG400020334	Chr_ST4.03ch09:685874-687256	-2.78763	0.0166	Prephenate dehydrogenase
PGSC0003DMG400013496	Chr_ST4.03ch05:9519288-9519886	-2.77464	0.03535	Gene of unknown function
PGSC0003DMG400020467	Chr_ST4.03ch06:45420718-45421502	-2.77378	0.0441	Conserved gene of unknown function
PGSC0003DMG400001075	Chr_ST4.03ch07:45746961-45748897	-2.76636	0.00465	Hsr201 protein
PGSC0003DMG400012589	Chr_ST4.03ch01:81814017-81815680	-2.76496	0.01535	Cationic peroxidase
PGSC0003DMG400029169	Chr_ST4.03ch09:28749829-28755484	-2.7611	0.04755	Conserved gene of unknown function
PGSC0003DMG400016638	Chr_ST4.03ch06:33885446-33886594	-2.76095	0.0115	Sorghum bicolor protein targeted either to mitochondria or chloroplast proteins T50848
PGSC0003DMG400015523	Chr_ST4.03ch11:45014207-45015317	-2.75567	0.0379	Chitinase 1
PGSC0003DMG402028184	Chr_ST4.03ch10:55161424-55163275	-2.75478	0.04005	Molybdopterin-binding
PGSC0003DMG401006333	Chr_ST4.03ch01:66578288-66578938	-2.75445	0.03705	Histone H3.2
PGSC0003DMG400025246	Chr_ST4.03ch01:66323290-66327063	-2.75265	0.0144	Histone H3.2
PGSC0003DMG400027322	Chr_ST4.03ch11:4510242-4513886	-2.75125	0.03595	3-oxoacyl-
PGSC0003DMG400030719	Chr_ST4.03ch07:3438631-3445601	-2.74715	0.0091	F-box protein
PGSC0003DMG400009477	Chr_ST4.03ch04:62838515-62840884	-2.74713	0.0318	Trehalose-6-phosphate synthase
PGSC0003DMG400029569	Chr_ST4.03ch08:45319967-45320678	-2.7432	0.00545	Proline-rich protein
PGSC0003DMG400031313	Chr_ST4.03ch06:47054936-47057941	-2.72959	0.00825	Zinc finger protein
PGSC0003DMG400016863	Chr_ST4.03ch12:59019330-59028340	-2.71513	0.03205	F-box family protein
PGSC0003DMG400026855	Chr_ST4.03ch00:21419776-21420932	-2.71219	0.0119	Endochitinase 4
PGSC0003DMG400006171	Chr_ST4.03ch01:87569990-87573211	-2.71129	0.03755	Nucleosome/chromatin assembly factor group
PGSC0003DMG400000631	Chr_ST4.03ch03:56476941-56478370	-2.69158	0.01145	Lactoylglutathione lyase
PGSC0003DMG400010859	Chr_ST4.03ch08:17827203-17831384	-2.69078	0.04645	Lipoxygenase
PGSC0003DMG400010149	Chr_ST4.03ch03:49375469-49376370	-2.67729	0.0135	Conserved gene of unknown function
PGSC0003DMG400015342	Chr_ST4.03ch12:822921-825609	-2.67581	0.00535	Jasmonic acid 2
PGSC0003DMG400012967	Chr_ST4.03ch05:2310492-2311248	-2.67106	0.0231	Conserved gene of unknown function
PGSC0003DMG400002110	Chr_ST4.03ch06:44785866-44789318	-2.6598	0.03505	Proteinase inhibitor type-2 CEVI57
PGSC0003DMG400010132	Chr_ST4.03ch03:49859173-49860099	-2.64939	0.0174	Conserved gene of unknown function
PGSC0003DMG400026695	Chr_ST4.03ch01:44699968-44702597	-2.6471	0.01275	GTPase
PGSC0003DMG400008101	Chr_ST4.03ch11:41321244-41324503	-2.63173	0.03415	KiTH-2
PGSC0003DMG400011189	Chr_ST4.03ch07:1001853-1006278	-2.61668	0.0075	HQT
PGSC0003DMG400018544	Chr_ST4.03ch03:45718208-45722293	-2.61357	0.0129	Luminal-binding protein 5
PGSC0003DMG400018276	Chr_ST4.03ch01:79135852-79137552	-2.61193	0.0258	Germin
PGSC0003DMG400026155	Chr_ST4.03ch07:47751896-47755937	-2.60719	0.01825	S-locus-specific glycoprotein S6
PGSC0003DMG400024275	Chr_ST4.03ch12:5872646-5877990	-2.60703	0.0146	Gamma aminobutyrate transaminase isoform3
PGSC0003DMG400001708	Chr_ST4.03ch01:68209798-68210574	-2.60278	0.04185	RING-H2 finger protein ATL1Q
PGSC0003DMG400024120	Chr_ST4.03ch10:37692714-37696235	-2.60074	0.01885	Peptide transporter
PGSC0003DMG400021966	Chr_ST4.03ch04:61860883-61864152	-2.59887	0.0203	Laccase
PGSC0003DMG400026235	Chr_ST4.03ch08:51363637-51365709	-2.5948	0.03645	Conserved gene of unknown function
PGSC0003DMG400032255	Chr_ST4.03ch09:53847194-53849568	-2.59158	0.01385	Lactoylglutathione lyase
PGSC0003DMG400013199	Chr_ST4.03ch12:7178605-7181678	-2.57643	0.01935	Conserved gene of unknown function
PGSC0003DMG400014809	Chr_ST4.03ch08:49162555-49167911	-2.56958	0.0445	Nucleic acid binding protein
PGSC0003DMG400023184	Chr_ST4.03ch03:32929406-32930695	-2.53754	0.01075	Ubiquitin
PGSC0003DMG400012584	Chr_ST4.03ch01:81902426-81909530	-2.53652	0.0359	LIM domain containing protein
PGSC0003DMG400019578	Chr_ST4.03ch05:37658588-37660448	-2.53637	0.00985	Conserved gene of unknown function
PGSC0003DMG400011708	Chr_ST4.03ch01:7510117-7512901	-2.53025	0.04975	Conserved gene of unknown function
PGSC0003DMG400004553	Chr_ST4.03ch00:39041974-39044245	-2.5195	0.02645	Kinase
PGSC0003DMG400023359	Chr_ST4.03ch05:51377960-51381331	-2.51748	0.01925	Isopentenyl diphosphate isomerase
PGSC0003DMG400007741	Chr_ST4.03ch09:59455493-59457501	-2.4831	0.02015	Conserved gene of unknown function
PGSC0003DMG400014347	Chr_ST4.03ch03:43046045-43047260	-2.48152	0.01145	PAR-1c protein
PGSC0003DMG400018635	Chr_ST4.03ch01:87935728-87937391	-2.47828	0.0143	Expansin
PGSC0003DMG400030663	Chr_ST4.03ch02:42052481-42055032	-2.47678	0.0445	Hydroxyproline-rich glycoprotein
PGSC0003DMG400019315	Chr_ST4.03ch09:48120151-48128675	-2.47006	0.0146	Sulfate/bicarbonate/oxalate exchanger and transporter sat-1
PGSC0003DMG400001228	Chr_ST4.03ch06:2165815-2169706	-2.46827	0.01175	Cytochrome b5
PGSC0003DMG400017231	Chr_ST4.03ch09:56272834-56273818	-2.46343	0.0123	Transcription factor TSRF1
PGSC0003DMG400005339	Chr_ST4.03ch06:1287209-1289428	-2.46305	0.0215	Conserved gene of unknown function
PGSC0003DMG400030928	Chr_ST4.03ch07:4622737-4626267	-2.46168	0.0156	EIN3-binding F-box protein 1
PGSC0003DMG400019455	Chr_ST4.03ch01:75058444-75064475	-2.44723	0.03125	BZIP transcription factor
PGSC0003DMG400025063	Chr_ST4.03ch04:61242552-61244259	-2.44606	0.01425	Class IV chitinase
PGSC0003DMG400029570	Chr_ST4.03ch08:45344258-45351781	-2.44517	0.02805	Pentatricopeptide repeat-containing protein
PGSC0003DMG400001528	Chr_ST4.03ch02:38744460-38745679	-2.44371	0.0263	Class II chitinase
PGSC0003DMG400016108	Chr_ST4.03ch10:19761612-19768182	-2.43476	0.02345	Endo-1,3-1,4-beta-d-glucanase
PGSC0003DMG400031079	Chr_ST4.03ch11:3864017-3865958	-2.42983	0.0233	Nodulin family protein
PGSC0003DMG400024748	Chr_ST4.03ch01:77210932-77211712	-2.41904	0.01415	Histone H2A.1
PGSC0003DMG400018637	Chr_ST4.03ch01:87862740-87865242	-2.4151	0.02315	Erwinia induced protein 1
PGSC0003DMG400005401	Chr_ST4.03ch01:74238225-74239303	-2.41346	0.02465	Sigma factor binding protein 1
PGSC0003DMG400016462	Chr_ST4.03ch02:36727522-36735334	-2.41255	0.0209	Conserved gene of unknown function
PGSC0003DMG401007615,PGSC0003DMG402007615	Chr_ST4.03ch08:47514381-47518067	-2.41159	0.0402	#N/A
PGSC0003DMG400016623	Chr_ST4.03ch09:60489529-60491348	-2.40972	0.0139	Cytochrome P450
PGSC0003DMG400026533	Chr_ST4.03ch11:39748690-39749860	-2.40486	0.0192	Conserved gene of unknown function
PGSC0003DMG400013828	Chr_ST4.03ch08:36918008-36924329	-2.38948	0.04535	Vacoular processing enzyme 1
PGSC0003DMG400029214	Chr_ST4.03ch00:28143540-28145955	-2.38581	0.03605	BURP domain-containing protein
PGSC0003DMG400001752	Chr_ST4.03ch09:6087248-6092545	-2.38577	0.0396	P58IPK
PGSC0003DMG400033882	Chr_ST4.03ch05:44304718-44306659	-2.38362	0.01735	Acidic endochitinase
PGSC0003DMG400035878	Chr_ST4.03ch12:52140694-52141828	-2.37628	0.0238	Fatty acid desaturase
PGSC0003DMG400004766	Chr_ST4.03ch08:52156991-52159082	-2.36632	0.02405	GEM 5
PGSC0003DMG400020809	Chr_ST4.03ch08:46878952-46881259	-2.36464	0.0194	Cytochrome P450
PGSC0003DMG400007373	Chr_ST4.03ch08:40944428-40946611	-2.34917	0.0282	Beta-ketoacyl-coa synthase family protein
PGSC0003DMG400002261	Chr_ST4.03ch08:41634497-41635721	-2.33949	0.02325	Conserved gene of unknown function
PGSC0003DMG400011971	Chr_ST4.03ch07:41264701-41266583	-2.32303	0.0161	Glucosyltransferase
PGSC0003DMG400010131	Chr_ST4.03ch03:49862776-49863532	-2.32297	0.0195	Nb cell deth marker
PGSC0003DMG400014539	Chr_ST4.03ch05:2690483-2695466	-2.32052	0.02075	Nitrite transporter
PGSC0003DMG400015670	Chr_ST4.03ch11:1776140-1783874	-2.31675	0.0317	Calmodulin-binding heat-shock protein
PGSC0003DMG400017331	Chr_ST4.03ch07:50753634-50755291	-2.31532	0.0252	S-locus-specific glycoprotein
PGSC0003DMG400002566	Chr_ST4.03ch03:59745799-59748436	-2.30538	0.01815	Coatomer subunit beta'-2
PGSC0003DMG400008553	Chr_ST4.03ch12:55216677-55222718	-2.30445	0.03605	Cellulase containing protein
PGSC0003DMG400010265	Chr_ST4.03ch10:38760229-38768271	-2.29475	0.03285	(+)-neomenthol dehydrogenase
PGSC0003DMG400028153	Chr_ST4.03ch10:56077402-56078232	-2.28282	0.02895	Hin1
PGSC0003DMG400033906	Chr_ST4.03ch10:44285129-44292822	-2.26694	0.04975	Isoflavone reductase homolog
PGSC0003DMG403019589	Chr_ST4.03ch03:4747482-4755248	-2.26087	0.0299	Conserved gene of unknown function
PGSC0003DMG400031120	Chr_ST4.03ch01:67276650-67279879	-2.25788	0.02365	Glycine-rich protein A3
PGSC0003DMG400006890	Chr_ST4.03ch01:66013505-66014214	-2.25296	0.04065	Conserved gene of unknown function
PGSC0003DMG400020343	Chr_ST4.03ch09:350509-352282	-2.25185	0.01915	AER
PGSC0003DMG400012239	Chr_ST4.03ch08:56624722-56628440	-2.24989	0.0206	Cystathionine gamma-synthase
PGSC0003DMG400002169	Chr_ST4.03ch09:1014778-1016102	-2.24968	0.0215	Glutathione-S-transferase
PGSC0003DMG400018328	Chr_ST4.03ch07:48432312-48433228	-2.23844	0.02075	Proteinase inhibitor type-2 CEVI57
PGSC0003DMG400010528	Chr_ST4.03ch04:49644818-49654919	-2.23778	0.03795	Aspartic proteinase Asp1
PGSC0003DMG400014214	Chr_ST4.03ch03:57447908-57451718	-2.23	0.02275	Conserved gene of unknown function
PGSC0003DMG400024700	Chr_ST4.03ch01:77154383-77156174	-2.22892	0.0339	ATIDD4-DOMAIN 4
PGSC0003DMG400026853	Chr_ST4.03ch00:21407638-21408792	-2.2177	0.0435	Endochitinase 3
PGSC0003DMG400029128	Chr_ST4.03ch00:24989593-24991387	-2.20403	0.0384	Kinase
PGSC0003DMG400023978	Chr_ST4.03ch11:5283303-5290904	-2.19987	0.0243	Mevalonate disphosphate decarboxylase
PGSC0003DMG400021895	Chr_ST4.03ch05:15059047-15061686	-2.1982	0.03015	WRKY-type DNA binding protein
PGSC0003DMG400009869	Chr_ST4.03ch04:70887700-70888496	-2.19568	0.0374	DNAJ
PGSC0003DMG400031140	Chr_ST4.03ch04:61579492-61582536	-2.18452	0.0491	WRKY transcription factor
PGSC0003DMG400026277	Chr_ST4.03ch08:1806397-1809094	-2.1767	0.02045	Leucoanthocyanidin dioxygenase
PGSC0003DMG400014899	Chr_ST4.03ch02:40533079-40540243	-2.17583	0.03015	Transporter
PGSC0003DMG400007122	Chr_ST4.03ch06:55116163-55117713	-2.16636	0.02845	Arogenate dehydratase
PGSC0003DMG400002930	Chr_ST4.03ch12:3177661-3179918	-2.16601	0.02545	Jasmonate ZIM-domain protein 1
PGSC0003DMG400010224	Chr_ST4.03ch02:32426759-32428378	-2.16005	0.02545	Phytophthora-inhibited protease 1
PGSC0003DMG400031000	Chr_ST4.03ch05:8392952-8396882	-2.14677	0.04475	Nucleoredoxin
PGSC0003DMG400013227	Chr_ST4.03ch00:37326101-37326992	-2.14537	0.03115	Osmotin
PGSC0003DMG400025616	Chr_ST4.03ch05:5771483-5776828	-2.14363	0.0272	UDP-galactose transporter
PGSC0003DMG400025953	Chr_ST4.03ch01:85358729-85359523	-2.12251	0.0327	Conserved gene of unknown function
PGSC0003DMG400009004	Chr_ST4.03ch01:62441414-62448611	-2.11915	0.0342	Chaperone protein dnaJ
PGSC0003DMG400022386	Chr_ST4.03ch02:34085753-34093078	-2.11673	0.02625	Allantoinase
PGSC0003DMG400011391	Chr_ST4.03ch09:52387899-52392189	-2.08472	0.04055	Cytochrome b-c1 complex subunit 6
PGSC0003DMG400021398	Chr_ST4.03ch02:42320108-42321836	-2.08399	0.0432	Xyloglucan endotransglucosylase-hydrolase XTH7
PGSC0003DMG400011909	Chr_ST4.03ch09:60910763-60913780	-2.07007	0.0372	Metacaspase 1
PGSC0003DMG400009068	Chr_ST4.03ch03:44811382-44814964	-2.05965	0.03135	ATP binding protein
PGSC0003DMG400028611	Chr_ST4.03ch01:76509974-76514536	-2.04747	0.0404	Peroxisomal membrane protein pmp34
PGSC0003DMG400021763	Chr_ST4.03ch03:5151953-5152503	-2.04747	0.0377	Nonspecific lipid transfer protein
PGSC0003DMG402021549	Chr_ST4.03ch09:5502193-5505885	-2.03527	0.0362	Phenylalanine ammonia-lyase
PGSC0003DMG400009399	Chr_ST4.03ch07:49795509-49796201	-2.03006	0.03455	Glutaredoxin-C9
PGSC0003DMG400026384	Chr_ST4.03ch02:41480140-41486734	-2.02883	0.0469	Serine/threonine protein kinase family protein
PGSC0003DMG400034790	Chr_ST4.03ch08:53642228-53644070	-2.02475	0.0368	P69B protein
PGSC0003DMG400005404	Chr_ST4.03ch01:74151441-74153806	-2.02235	0.03555	NAD(P)H
PGSC0003DMG400030528	Chr_ST4.03ch05:3520238-3523652	-2.02136	0.03465	Phosphatidic acid phosphatase alpha
PGSC0003DMG400025645	Chr_ST4.03ch11:15689342-15698269	-2.01883	0.03905	Conserved gene of unknown function
PGSC0003DMG400000339	Chr_ST4.03ch12:3683174-3691514	-2.00605	0.03015	Beta-galactosidase
PGSC0003DMG400003369	Chr_ST4.03ch06:55844497-55845146	-2.00183	0.0419	Conserved gene of unknown function
