# Supplementary material for: Transcriptome analysis reveals genes associated with late blight resistance in potato
Source: Sci Rep. 2024 Jul 5;14:15501. doi: 10.1038/s41598-024-60608-3 (PMC11226683; doi:10.1038/s41598-024-60608-3)
Supplement: Supplementary file 2 — Dataset S2. [file 41598_2024_60608_MOESM2_ESM.xlsx]

## Sheet: Upregulated
Gene_Name/ID	Locus	log2Foldchange	Pvalue	Gene_Description
PGSC0003DMG400024281	Chr_ST4.03ch12:5776515-5780741	6.6981	0.00075	Gamma aminobutyrate transaminase isoform2
PGSC0003DMG400011751	Chr_ST4.03ch07:41845572-41847191	6.54913	0.00155	2-oxoglutarate-dependent dioxygenase
PGSC0003DMG400020870	Chr_ST4.03ch01:14162736-14169387	6.29645	0.03225	RNase H family protein
PGSC0003DMG400028415	Chr_ST4.03ch02:31431148-31434858	6.20527	0.0374	Conserved gene of unknown function
PGSC0003DMG400021796	Chr_ST4.03ch03:32761614-32764135	6.05668	0.04045	GTP-binding protein
PGSC0003DMG400005931	Chr_ST4.03ch06:54670202-54676242	5.90945	0.0343	Sterol delta-7 reductase DWF5
PGSC0003DMG401019668	Chr_ST4.03ch11:42212357-42217478	5.66028	0.0275	Gene of unknown function
PGSC0003DMG402019255	Chr_ST4.03ch07:54348410-54350031	5.38983	0.00155	Pectinesterase
PGSC0003DMG400028295	Chr_ST4.03ch10:55340167-55340737	5.20314	0.04955	Gene of unknown function
PGSC0003DMG400018147	Chr_ST4.03ch03:52904554-52905920	5.19821	0.04955	Gene of unknown function
PGSC0003DMG400004458	Chr_ST4.03ch07:31603458-31605657	5.17742	0.03565	Light-harvesting complex I protein Lhca5
PGSC0003DMG400022263	Chr_ST4.03ch07:55888668-55891111	5.16079	0.0034	Fructose-bisphosphate aldolase
PGSC0003DMG401015876	Chr_ST4.03ch04:1247704-1251736	5.04631	0.02635	Conserved gene of unknown function
PGSC0003DMG400018039	Chr_ST4.03ch01:88618987-88627702	4.99227	0.0303	PhD-finger protein
PGSC0003DMG400007177	Chr_ST4.03ch10:59460850-59465575	4.97759	0.03135	Peptidylprolyl isomerase
PGSC0003DMG400031494	Chr_ST4.03ch07:28777111-28783325	4.88947	0.0072	Small molecule transporter
PGSC0003DMG400004301	Chr_ST4.03ch12:6238849-6240548	4.8856	0.0021	Chlorophyll a,b binding protein type I
PGSC0003DMG400000493	Chr_ST4.03ch02:47048112-47051618	4.88065	0.01155	Carbonic anhydrase
PGSC0003DMG400029934	Chr_ST4.03ch08:35730231-35732357	4.82282	0.04705	Sphingolipid delta-8 desaturase
PGSC0003DMG400026401	Chr_ST4.03ch02:41420744-41423455	4.65417	0.00525	Delta(7)-sterol-C5(6)-desaturase
PGSC0003DMG400014299	Chr_ST4.03ch03:43104037-43104540	4.62905	0.00355	40S ribosomal protein S15a-1
PGSC0003DMG400003548	Chr_ST4.03ch02:39716525-39718870	4.6098	0.00505	Fructose-bisphosphate aldolase
PGSC0003DMG400008564	Chr_ST4.03ch12:1010683-1012186	4.56904	0.00415	Chlorophyll a-b binding protein 13, chloroplastic
PGSC0003DMG400005869	Chr_ST4.03ch08:5769270-5774933	4.52192	0.0413	PPR motif protein
PGSC0003DMG400016162	Chr_ST4.03ch11:2832001-2837194	4.39644	0.04625	2-deoxyglucose-6-phosphate phosphatase
PGSC0003DMG401008784	Chr_ST4.03ch11:28536350-28539069	4.35997	0.00475	Conserved gene of unknown function
PGSC0003DMG400004646	Chr_ST4.03ch12:60372052-60376349	4.35563	0.0217	Calcium-dependent protein kinase
PGSC0003DMG400021131	Chr_ST4.03ch02:28857328-28866447	4.33629	0.04125	AAA ATPase
PGSC0003DMG400010894	Chr_ST4.03ch06:1390755-1400691	4.33422	0.04655	Transcription factor
PGSC0003DMG400000340	Chr_ST4.03ch12:3733795-3736593	4.3106	0.02875	MYB transcription factor
PGSC0003DMG400000246	Chr_ST4.03ch01:73887532-73893968	4.30642	0.0237	Trehalose-6-phosphate synthase
PGSC0003DMG400020141	Chr_ST4.03ch06:58878640-58879841	4.25009	0.00565	Photosystem II reaction center W protein, chloroplastic
PGSC0003DMG400009086	Chr_ST4.03ch03:45591993-45595010	4.19629	0.0302	SF16
PGSC0003DMG400000529	Chr_ST4.03ch02:46911056-46916119	4.16389	0.03495	Cyclic nucleotide-gated ion channel 18
PGSC0003DMG400017662,PGSC0003DMG402017656	Chr_ST4.03ch09:43838083-43847963	4.09601	0.04245	#N/A
PGSC0003DMG400014264	Chr_ST4.03ch03:42113575-42116887	4.08135	0.00725	Conserved gene of unknown function
PGSC0003DMG400029406	Chr_ST4.03ch12:57465468-57468885	4.06056	0.00415	Glyceraldehyde-3-phosphate dehydrogenase B subunit
PGSC0003DMG400012224	Chr_ST4.03ch08:56805296-56806504	4.05637	0.00945	Electron carrier
PGSC0003DMG400027276	Chr_ST4.03ch04:10137639-10143624	4.05153	0.0041	Mg protoporphyrin IX chelatase
PGSC0003DMG400018434	Chr_ST4.03ch05:4699655-4701752	4.01524	0.02605	Oxygen evolving enhancer protein 3
PGSC0003DMG401013613,PGSC0003DMG402013613	Chr_ST4.03ch11:34703959-34707323	3.9914	0.04415	#N/A
PGSC0003DMG400008804	Chr_ST4.03ch00:37726549-37730025	3.98896	0.00435	Chlorophyll a/b binding protein
PGSC0003DMG400017556	Chr_ST4.03ch06:43260200-43261970	3.98156	0.00355	Photosystem II 22 kDa protein, chloroplastic
PGSC0003DMG400012307	Chr_ST4.03ch08:55583643-55589122	3.97047	0.0241	ATP binding protein
PGSC0003DMG400006661	Chr_ST4.03ch04:60205626-60207072	3.92092	0.0052	ASR4
PGSC0003DMG400024109	Chr_ST4.03ch04:59825145-59829212	3.9158	0.0091	Fructose-1,6-bisphosphatase, cytosolic
PGSC0003DMG400007188	Chr_ST4.03ch10:59600045-59602799	3.88688	0.0056	Desaturase
PGSC0003DMG400012888	Chr_ST4.03ch09:47584675-47587482	3.84893	0.0016	MRNA binding protein
PGSC0003DMG400013413	Chr_ST4.03ch03:753510-754329	3.84578	0.00235	Chlorophyll a/b-binding protein PS II-Type I
PGSC0003DMG400004168	Chr_ST4.03ch06:3238430-3242949	3.83037	0.0373	Internal alternative NAD(P)H-ubiquinone oxidoreductase A1, mitochondrial
PGSC0003DMG400034882	Chr_ST4.03ch07:41317610-41319068	3.82384	0.0108	Glucosyltransferase
PGSC0003DMG400009584	Chr_ST4.03ch11:28737244-28743298	3.79223	0.0247	Xylulose kinase
PGSC0003DMG400008640	Chr_ST4.03ch03:13686730-13688511	3.78557	0.01015	Aldose 1-epimerase family protein
PGSC0003DMG400004918	Chr_ST4.03ch04:66681741-66683723	3.76697	0.0417	Conserved gene of unknown function
PGSC0003DMG400012263	Chr_ST4.03ch08:56189098-56191348	3.75077	0.0115	Electron transporter
PGSC0003DMG400014156	Chr_ST4.03ch03:57458316-57460129	3.73616	0.02695	Aspartic proteinase nepenthesin-1
PGSC0003DMG400021351	Chr_ST4.03ch01:3150920-3156724	3.69338	0.01165	Cohesion establishment factor 7
PGSC0003DMG400016941	Chr_ST4.03ch06:27176636-27182286	3.68673	0.01235	Conserved gene of unknown function
PGSC0003DMG400018706	Chr_ST4.03ch11:42981905-42987493	3.68542	0.0348	Amidase family protein
PGSC0003DMG400008639	Chr_ST4.03ch03:13684748-13686526	3.65733	0.01705	Galactose mutarotase
PGSC0003DMG400004715	Chr_ST4.03ch12:60365483-60370572	3.63919	0.0283	Trichohyalin
PGSC0003DMG400028620	Chr_ST4.03ch12:49878049-49883993	3.62463	0.01985	DNA photolyase
PGSC0003DMG400027876	Chr_ST4.03ch12:9099056-9104866	3.59692	0.0349	Serine/threonine-protein phosphatase 7 long form homolog
PGSC0003DMG400024249	Chr_ST4.03ch03:41463793-41465887	3.59558	0.0218	Gibberellin 20-oxidase-1
PGSC0003DMG400005157	Chr_ST4.03ch04:69672467-69680432	3.59558	0.0055	Gene of unknown function
PGSC0003DMG400008298	Chr_ST4.03ch02:30122169-30123048	3.58945	0.01205	Chlorophyll a/b binding protein
PGSC0003DMG400008137	Chr_ST4.03ch10:58436321-58438211	3.57502	0.01155	Glucosyltransferase
PGSC0003DMG400020719	Chr_ST4.03ch01:79694859-79701964	3.56765	0.0148	Glycine/D-amino acid oxidases
PGSC0003DMG400031495	Chr_ST4.03ch03:12415063-12415378	3.51847	0.03485	Senescence-associated protein
PGSC0003DMG400009026	Chr_ST4.03ch01:62144767-62149133	3.51147	0.0096	Glucose-1-phosphate adenylyltransferase
PGSC0003DMG402028319	Chr_ST4.03ch05:473552-483489	3.51102	0.0398	Alpha/beta hydrolase
PGSC0003DMG401024815	Chr_ST4.03ch04:58166644-58170449	3.50572	0.00895	Thylakoid lumenal 29.8 kDa protein, chloroplast
PGSC0003DMG402004581	Chr_ST4.03ch12:59489260-59494577	3.50163	0.01735	Hydrolase, alpha/beta fold family protein
PGSC0003DMG400012012	Chr_ST4.03ch02:20680813-20683256	3.5008	0.0128	Fructose-bisphosphate aldolase
PGSC0003DMG400000639	Chr_ST4.03ch03:56602124-56605038	3.49263	0.0048	Delta 9 desaturase
PGSC0003DMG402028427	Chr_ST4.03ch02:31672165-31677911	3.47753	0.0147	H2B histone-fold
PGSC0003DMG400019883	Chr_ST4.03ch10:5622999-5628431	3.46136	0.0238	Chitinase
PGSC0003DMG400023598	Chr_ST4.03ch04:7770475-7774933	3.45735	0.01135	Conserved gene of unknown function
PGSC0003DMG400028327	Chr_ST4.03ch05:301763-304004	3.45526	0.02195	Conserved gene of unknown function
PGSC0003DMG400030564	Chr_ST4.03ch05:3728958-3735721	3.45365	0.01	Phosphatidylserine synthase
PGSC0003DMG400015011	Chr_ST4.03ch04:9207271-9212936	3.44675	0.01235	Immunophilin
PGSC0003DMG400018171	Chr_ST4.03ch03:52473675-52478435	3.43786	0.03435	Receptor protein kinase
PGSC0003DMG401026390	Chr_ST4.03ch02:41393917-41397915	3.43694	0.0144	Peptidyl-tRNA hydrolase
PGSC0003DMG400020515	Chr_ST4.03ch08:1215437-1217672	3.41072	0.02085	H-Protein
PGSC0003DMG400026667	Chr_ST4.03ch10:45928047-45929664	3.40799	0.01305	Isoform 2 of PsbP 2, chloroplastic
PGSC0003DMG400033126	Chr_ST4.03ch06:47682093-47692666	3.39452	0.02505	Aspartate kinase
PGSC0003DMG400008751	Chr_ST4.03ch08:1409130-1415940	3.38363	0.02175	Conserved gene of unknown function
PGSC0003DMG400012566	Chr_ST4.03ch01:81776535-81782937	3.36846	0.01215	Protein phosphatase 2c
PGSC0003DMG400016695	Chr_ST4.03ch03:5447759-5448746	3.36268	0.02395	Chlorophyll a-b binding protein 50, chloroplastic
PGSC0003DMG400000327	Chr_ST4.03ch12:3471715-3472292	3.36097	0.02605	Ultraviolet-B-repressible protein
PGSC0003DMG401018223	Chr_ST4.03ch01:79287173-79291540	3.35376	0.00865	Ferric-chelate reductase
PGSC0003DMG400031551	Chr_ST4.03ch00:34763295-34764131	3.35145	0.0468	Conserved gene of unknown function
PGSC0003DMG400018892	Chr_ST4.03ch00:1321922-1324881	3.33429	0.00675	Unknow protein
PGSC0003DMG400017119	Chr_ST4.03ch10:52458047-52462263	3.3332	0.03485	Flavonoid glucoyltransferase UGT73E2
PGSC0003DMG400002720	Chr_ST4.03ch09:3919010-3927016	3.31438	0.04805	Delta14-sterol reductase
PGSC0003DMG400003679	Chr_ST4.03ch04:69780057-69782299	3.27806	0.01865	Methyltransferase, TIGR00027 family protein
PGSC0003DMG400014394	Chr_ST4.03ch10:1294581-1298224	3.26338	0.0229	Conserved gene of unknown function
PGSC0003DMG400009605	Chr_ST4.03ch08:39683082-39690854	3.25532	0.02355	Ice binding protein
PGSC0003DMG400003520	Chr_ST4.03ch02:40261377-40265879	3.25272	0.0276	Conserved gene of unknown function
PGSC0003DMG400021933	Chr_ST4.03ch12:25848440-25851083	3.22237	0.0097	Conserved gene of unknown function
PGSC0003DMG400005633	Chr_ST4.03ch03:59029267-59030917	3.21922	0.01965	Conserved gene of unknown function
PGSC0003DMG400002901	Chr_ST4.03ch12:3197920-3200565	3.21814	0.0085	Chlorophyll A/B binding protein
PGSC0003DMG400000021	Chr_ST4.03ch01:71841959-71845603	3.21702	0.0352	Carbonyl reductase
PGSC0003DMG400029978	Chr_ST4.03ch02:3745276-3750686	3.21362	0.0471	Conserved gene of unknown function
PGSC0003DMG400028671	Chr_ST4.03ch11:6556803-6560264	3.20422	0.02875	UDP-glucose
PGSC0003DMG400017245	Chr_ST4.03ch09:56064956-56067196	3.17607	0.0321	1-aminocyclopropane-1-carboxylate oxidase homolog
PGSC0003DMG400030840	Chr_ST4.03ch04:64214643-64217113	3.16592	0.02545	Ribonucleoprotein, chloroplast
PGSC0003DMG400014391	Chr_ST4.03ch10:1265659-1268746	3.15692	0.01145	Conserved gene of unknown function
PGSC0003DMG400030834	Chr_ST4.03ch04:64086863-64092748	3.1548	0.01965	Thylakoid lumenal 29 kDa protein, chloroplastic
PGSC0003DMG400018138	Chr_ST4.03ch03:51824104-51826186	3.15042	0.0272	Cytochrome P450 71A4
PGSC0003DMG400021105	Chr_ST4.03ch02:29391721-29399596	3.15023	0.03625	Nucleic acid binding protein
PGSC0003DMG400018925	Chr_ST4.03ch08:45840964-45842954	3.14227	0.0303	Polyphenol oxidase B, chloroplastic
PGSC0003DMG400000484	Chr_ST4.03ch02:47200311-47203846	3.14073	0.0097	Triose phosphate/phosphate translocator, non-green plastid, chloroplast
PGSC0003DMG400041767	Chr_ST4.03ch06:52596633-52598067	3.11515	0.0228	Elongation factor TuB, chloroplastic
PGSC0003DMG400015575	Chr_ST4.03ch05:7239162-7242611	3.10878	0.01765	RNA recognition motif (RRM)-containing protein
PGSC0003DMG400001646	Chr_ST4.03ch01:87086177-87088612	3.10018	0.0351	Ubiquitin-protein ligase BRE1A
PGSC0003DMG401010896,PGSC0003DMG402010896	Chr_ST4.03ch06:1472574-1481606	3.09807	0.04015	#N/A
PGSC0003DMG400023133	Chr_ST4.03ch11:30337791-30339974	3.09382	0.02375	PDE191
PGSC0003DMG400011950	Chr_ST4.03ch00:22129369-22130094	3.09093	0.03665	Chloroplast ferredoxin I
PGSC0003DMG400000587	Chr_ST4.03ch03:46338695-46341017	3.08738	0.0238	PTAC15
PGSC0003DMG400016799	Chr_ST4.03ch05:46472687-46473932	3.08595	0.02065	EPIDERMAL PATTERNING FACTOR 1
PGSC0003DMG400018550	Chr_ST4.03ch03:45635710-45639908	3.05343	0.0169	Conserved gene of unknown function
PGSC0003DMG400022731	Chr_ST4.03ch08:53735298-53740498	3.05294	0.0177	PGR5 1A, chloroplastic
PGSC0003DMG400026121	Chr_ST4.03ch06:46374646-46377553	3.04187	0.0345	Thylakoid lumenal 29.8 kDa protein, chloroplast
PGSC0003DMG400002386	Chr_ST4.03ch04:57298240-57302424	3.01465	0.0123	Conserved gene of unknown function
PGSC0003DMG400022039	Chr_ST4.03ch04:52436291-52445062	3.00246	0.03955	FKBP-type peptidyl-prolyl cis-trans isomerase 4, chloroplastic
PGSC0003DMG400000326	Chr_ST4.03ch12:3469291-3469896	2.98212	0.0152	Ultraviolet-B-repressible protein
PGSC0003DMG400003777	Chr_ST4.03ch04:70736199-70739147	2.96981	0.0387	Conserved gene of unknown function
PGSC0003DMG400001917	Chr_ST4.03ch00:12494035-12497604	2.9655	0.0247	2-oxoglutarate decarboxylase/ hydro-lyase/ magnesium ion binding / thiamin pyrophosphate binding
PGSC0003DMG400005010	Chr_ST4.03ch12:53851587-53855471	2.95976	0.02985	Peptidase C45, acyl-coenzyme A/6-aminopenicillanic acid acyl-transferase
PGSC0003DMG400027897	Chr_ST4.03ch09:6762752-6766567	2.94544	0.0132	UPF0308 protein, chloroplastic
PGSC0003DMG400016190	Chr_ST4.03ch11:2129562-2131267	2.93891	0.02985	Anthocyanidine rhamnosyl-transferase
PGSC0003DMG400020136	Chr_ST4.03ch06:58936956-58943104	2.90483	0.03505	Sulfate/bicarbonate/oxalate exchanger and transporter sat-1
PGSC0003DMG400025098	Chr_ST4.03ch05:1494011-1498760	2.90449	0.0459	All-trans-retinol 13,14-reductase
PGSC0003DMG402000895	Chr_ST4.03ch11:11083527-11088479	2.90361	0.0465	Chlorophyll synthase
PGSC0003DMG400024310	Chr_ST4.03ch06:32097434-32098570	2.89707	0.01845	Conserved gene of unknown function
PGSC0003DMG400020518	Chr_ST4.03ch08:1254191-1259258	2.88753	0.0265	Conserved gene of unknown function
PGSC0003DMG400016181	Chr_ST4.03ch11:3262354-3269288	2.88753	0.04545	4-nitrophenylphosphatase
PGSC0003DMG400024519	Chr_ST4.03ch03:54710752-54714249	2.88258	0.0329	Pentatricopeptide repeat-containing protein
PGSC0003DMG400017247	Chr_ST4.03ch09:56075013-56076981	2.88052	0.0337	1-aminocyclopropane-1-carboxylate oxidase homolog
PGSC0003DMG400013091	Chr_ST4.03ch02:15896076-15899109	2.85819	0.0347	Disease resistance protein Gpa2
PGSC0003DMG400008269	Chr_ST4.03ch10:43730214-43737028	2.85312	0.01885	Tic62 protein
PGSC0003DMG400024327	Chr_ST4.03ch07:23715628-23719711	2.84804	0.0314	Leaf protein
PGSC0003DMG400024656	Chr_ST4.03ch03:55503951-55508294	2.84171	0.0351	Conserved gene of unknown function
PGSC0003DMG400016959	Chr_ST4.03ch12:54981144-54982086	2.83538	0.04945	ATP synthase delta chain, chloroplastic
PGSC0003DMG400011044	Chr_ST4.03ch10:53382986-53388283	2.82622	0.04045	Enolase
PGSC0003DMG400020288	Chr_ST4.03ch09:36039733-36042018	2.8147	0.03365	Conserved gene of unknown function
PGSC0003DMG400001367	Chr_ST4.03ch02:45463498-45464157	2.81105	0.0459	Rapid alkalinization factor 4
PGSC0003DMG400011531	Chr_ST4.03ch04:4575814-4581452	2.80672	0.04645	Pre-mRNA splicing factor
PGSC0003DMG402007600	Chr_ST4.03ch11:5713402-5717893	2.80633	0.04	A membrane-associated salt-inducible protein
PGSC0003DMG400011295	Chr_ST4.03ch10:134765-136876	2.79745	0.04885	Thylakoid membrane phosphoprotein 14 kDa, chloroplastic
PGSC0003DMG400012167	Chr_ST4.03ch08:55531911-55539184	2.77692	0.0338	Multidrug resistance protein ABC transporter family
PGSC0003DMG400010688	Chr_ST4.03ch04:45916314-45921142	2.77351	0.03765	Violaxanthin de-epoxidase
PGSC0003DMG400000456	Chr_ST4.03ch11:39238815-39243185	2.77047	0.0194	50S ribosomal protein L9, chloroplastic
PGSC0003DMG400014275	Chr_ST4.03ch03:42416175-42419270	2.7655	0.0357	ATP binding protein
PGSC0003DMG400022960	Chr_ST4.03ch02:32611442-32613103	2.75589	0.04225	Triacylglycerol lipase
PGSC0003DMG400009782	Chr_ST4.03ch10:12157798-12159927	2.75102	0.03585	Brg-1 associated factor
PGSC0003DMG400037860	Chr_ST4.03ch05:27165962-27168203	2.74102	0.0403	Eukaryotic initiation factor 4A-15
PGSC0003DMG400019823	Chr_ST4.03ch03:56764518-56767403	2.7291	0.0232	Conserved gene of unknown function
PGSC0003DMG400011846	Chr_ST4.03ch03:15014723-15018821	2.72715	0.0248	Rhodanese-like family protein
PGSC0003DMG400025509	Chr_ST4.03ch06:1618816-1628804	2.71977	0.02605	Protein kinase
PGSC0003DMG400029342	Chr_ST4.03ch12:58578316-58588430	2.71066	0.0347	Pre-mRNA-splicing factor
PGSC0003DMG401015244	Chr_ST4.03ch03:50954188-50957371	2.70387	0.0227	Conserved gene of unknown function
PGSC0003DMG400007787	Chr_ST4.03ch12:1137095-1139573	2.70101	0.0242	Chlorophyll a-b binding protein 8, chloroplastic
PGSC0003DMG400017258	Chr_ST4.03ch09:55838034-55839307	2.69567	0.0449	Photosystem II D2 protein
PGSC0003DMG400014243	Chr_ST4.03ch03:57896518-57898594	2.69277	0.02655	S-adenosyl-L-methionine Mg-protoporphyrin IX methyltranserase
PGSC0003DMG400026913	Chr_ST4.03ch06:53802347-53806440	2.69113	0.02495	NAD dependent epimerase/dehydratase
PGSC0003DMG400007408	Chr_ST4.03ch11:40010843-40015167	2.6825	0.02655	Aldo-keto reductase
PGSC0003DMG402031447	Chr_ST4.03ch00:23248179-23249347	2.67554	0.0465	Gene of unknown function
PGSC0003DMG400025319	Chr_ST4.03ch04:56312816-56314756	2.67439	0.02555	NADH dehydrogenase
PGSC0003DMG400006085	Chr_ST4.03ch09:55216761-55219190	2.67392	0.0247	Conserved gene of unknown function
PGSC0003DMG402012981	Chr_ST4.03ch09:4352150-4362118	2.66599	0.0286	Serine-threonine protein kinase, plant-type
PGSC0003DMG400000383	Chr_ST4.03ch12:4659342-4667199	2.64883	0.0275	Mrp protein
PGSC0003DMG400004734	Chr_ST4.03ch08:52830447-52835420	2.64618	0.02915	Conserved gene of unknown function
PGSC0003DMG400010232	Chr_ST4.03ch02:32054513-32056959	2.62894	0.04285	Cysteine protease
PGSC0003DMG400027722	Chr_ST4.03ch03:35562832-35565426	2.61908	0.03205	Ankyrin repeat-containing protein
PGSC0003DMG400025795	Chr_ST4.03ch01:84631733-84636755	2.60812	0.0414	Cytochrome P450
PGSC0003DMG401020367,PGSC0003DMG402020367	Chr_ST4.03ch09:817600-822590	2.60296	0.04905	#N/A
PGSC0003DMG400027459	Chr_ST4.03ch07:2262838-2269838	2.60196	0.03125	ATP binding protein
PGSC0003DMG400024063	Chr_ST4.03ch03:2740454-2745217	2.59935	0.04205	Phytoene synthase 1, chloroplastic
PGSC0003DMG402031287	Chr_ST4.03ch09:58950903-58955744	2.5986	0.04605	Cell division inhibitor
PGSC0003DMG400030440	Chr_ST4.03ch06:57071490-57072354	2.5963	0.03225	Thylakoid soluble phosphoprotein
PGSC0003DMG400009482	Chr_ST4.03ch04:62630353-62635755	2.58696	0.03675	Transporter
PGSC0003DMG400012111	Chr_ST4.03ch08:56782185-56785790	2.57094	0.03895	Granule-bound starch synthase 1, chloroplastic/amyloplastic
PGSC0003DMG400020484	Chr_ST4.03ch06:45743824-45744902	2.56123	0.0399	ATP synthase subunit b', chloroplastic
PGSC0003DMG400039021	Chr_ST4.03ch01:51060894-51064103	2.54667	0.0385	Conserved gene of unknown function
PGSC0003DMG400009638	Chr_ST4.03ch00:20932286-20933340	2.54252	0.0493	Sinapyl alcohol dehydrogenase 2
PGSC0003DMG400007089	Chr_ST4.03ch07:52282757-52284752	2.52412	0.0367	Trehalose-phosphate synthase 1
PGSC0003DMG400001631	Chr_ST4.03ch01:87210775-87213515	2.50993	0.0361	Proline-rich protein
PGSC0003DMG400031369	Chr_ST4.03ch04:3578394-3580826	2.50443	0.0393	Pentatricopeptide repeat-containing protein, chloroplastic
PGSC0003DMG400026833	Chr_ST4.03ch04:55207122-55214696	2.48123	0.0407	S-adenosylmethionine transporter
PGSC0003DMG400026078	Chr_ST4.03ch06:46473331-46476542	2.46456	0.0429	50S ribosomal protein L21
PGSC0003DMG400000727	Chr_ST4.03ch01:85937522-85941074	2.4542	0.0434	EMB2219
PGSC0003DMG400008585	Chr_ST4.03ch09:46180045-46181481	2.44213	0.0454	Photosystem II reaction center psb28 protein
PGSC0003DMG400004682	Chr_ST4.03ch12:59707433-59711075	2.43098	0.0473	50S ribosomal protein L18, chloroplast
PGSC0003DMG400017519	Chr_ST4.03ch08:49453826-49457328	2.41677	0.0453	Ribonucleoprotein, chloroplast
PGSC0003DMG400024494	Chr_ST4.03ch03:54266589-54268781	2.41241	0.04905	Phosphoglycerate mutase
PGSC0003DMG400000508	Chr_ST4.03ch02:46793471-46796739	2.4117	0.04515	Metal ion binding protein
PGSC0003DMG400032123	Chr_ST4.03ch01:1105141-1108275	2.40864	0.04305	Conserved gene of unknown function
PGSC0003DMG400011152	Chr_ST4.03ch07:1249466-1256724	2.38162	0.04545	DNA-directed RNA polymerase 3A, chloroplastic
PGSC0003DMG400001179	Chr_ST4.03ch02:24751549-24758595	2.3754	0.0415	Carboxylesterase
PGSC0003DMG400026460	Chr_ST4.03ch12:50895779-50904769	2.36585	0.02715	DNA binding protein
PGSC0003DMG400012204	Chr_ST4.03ch08:54848543-54852424	2.27898	0.0468	Conserved gene of unknown function
PGSC0003DMG400006354	Chr_ST4.03ch04:7545872-7548307	2.27501	0.0424	Flavonoid 3-hydroxylase
PGSC0003DMG400012191	Chr_ST4.03ch08:55095100-55098077	2.23364	0.0437	Phosphoglycerate mutase
PGSC0003DMG400005668	Chr_ST4.03ch03:58456136-58462029	2.20972	0.0407	Conserved gene of unknown function
PGSC0003DMG400002559	Chr_ST4.03ch03:59940362-59944581	2.15373	0.0421	D-glycerate 3-kinase, chloroplast

## Sheet: Downregulated
Gene_Name/ID	Locus	log2Foldchange	Pvalue	Gene_Description
PGSC0003DMG401029613	Chr_ST4.03ch09:58168194-58177923	-7.94652	0.04725	Gene of unknown function
PGSC0003DMG400029085	Chr_ST4.03ch08:39856382-39865533	-7.55544	0.03965	Mta/sah nucleosidase
PGSC0003DMG400022430	Chr_ST4.03ch02:34338338-34340696	-7.32336	0.0365	Polyphenoloxidase
PGSC0003DMG400003056	Chr_ST4.03ch08:54287496-54288790	-7.28682	0.02845	Ethylene-responsive proteinase inhibitor 1
PGSC0003DMG400029830	Chr_ST4.03ch10:57993306-57994678	-6.986	0.0023	Glucan endo-1,3-beta-D-glucosidase
PGSC0003DMG400011640	Chr_ST4.03ch05:47534529-47537782	-6.8675	0.03445	Peroxidase
PGSC0003DMG400018916	Chr_ST4.03ch08:45873234-45875234	-6.82746	0.0011	Polyphenol oxidase
PGSC0003DMG400000776	Chr_ST4.03ch04:59015346-59016839	-6.81906	0.00665	Extensin (ext)
PGSC0003DMG400014823	Chr_ST4.03ch03:38778111-38793840	-6.59425	0.0252	Xyloglucan endotransglucosylase-hydrolase XTH3
PGSC0003DMG400032250	Chr_ST4.03ch09:53961136-53962694	-6.50788	0.0343	Non-specific lipid-transfer protein
PGSC0003DMG400019437	Chr_ST4.03ch01:74981029-74982054	-6.39404	0.00065	Pathogen-and wound-inducible antifungal protein CBP20
PGSC0003DMG400033634	Chr_ST4.03ch12:51965698-51967570	-6.36595	0.0386	Fatty acid desaturase
PGSC0003DMG402022924	Chr_ST4.03ch03:9603520-9609914	-6.30267	0.00475	Inositol monophosphatase 2
PGSC0003DMG400025495	Chr_ST4.03ch07:47074663-47077697	-6.21657	0.02885	Glucose-6-phosphate/phosphate translocator 2
PGSC0003DMG400020017	Chr_ST4.03ch01:45137501-45139268	-6.16633	0.00155	Lichenase
PGSC0003DMG400010131	Chr_ST4.03ch03:49862776-49863532	-6.10858	0.0313	Nb cell deth marker
PGSC0003DMG400032289	Chr_ST4.03ch00:37147945-37150150	-5.99687	0.0345	Gene of unknown function
PGSC0003DMG400003043	Chr_ST4.03ch08:54289420-54290377	-5.96159	0.00145	Osmotin
PGSC0003DMG400001948	Chr_ST4.03ch08:46916743-46925962	-5.88933	0.0006	Copalyl diphosphate synthase
PGSC0003DMG402023841	Chr_ST4.03ch12:60910576-60913584	-5.81525	0.0442	Sterol desaturase
PGSC0003DMG400005111	Chr_ST4.03ch01:83201686-83202546	-5.77948	0.0149	PR1 protein
PGSC0003DMG400002930	Chr_ST4.03ch12:3177661-3179918	-5.73912	0.04685	Jasmonate ZIM-domain protein 1
PGSC0003DMG400005062	Chr_ST4.03ch03:2281927-2284960	-5.63442	0.04445	Peroxidase
PGSC0003DMG400020334	Chr_ST4.03ch09:685874-687256	-5.58699	0.03925	Prephenate dehydrogenase
PGSC0003DMG400005113	Chr_ST4.03ch01:83234818-83235157	-5.54554	0.04055	PR1 protein
PGSC0003DMG401025083	Chr_ST4.03ch04:61089723-61091577	-5.52612	0.00305	Peroxidase 12
PGSC0003DMG400012019	Chr_ST4.03ch03:39761196-39762042	-5.38382	0.0393	DC1.2 homologue
PGSC0003DMG400010815	Chr_ST4.03ch03:40024146-40025003	-5.32727	0.04	PME inhibitor
PGSC0003DMG400003044	Chr_ST4.03ch08:54292152-54293066	-5.30427	0.03185	Osmotin
PGSC0003DMG400026853	Chr_ST4.03ch00:21407638-21408792	-5.27344	0.04115	Endochitinase 3
PGSC0003DMG400024703	Chr_ST4.03ch01:77190468-77191603	-5.169	0.00175	SRC2
PGSC0003DMG400003040	Chr_ST4.03ch08:54278327-54279066	-5.09358	0.00275	Osmotin
PGSC0003DMG400007233	Chr_ST4.03ch05:46765820-46767215	-5.07199	0.04475	CXE carboxylesterase
PGSC0003DMG400005401	Chr_ST4.03ch01:74238225-74239303	-5.0517	0.04545	Sigma factor binding protein 1
PGSC0003DMG400026855	Chr_ST4.03ch00:21419776-21420932	-4.9845	0.0016	Endochitinase 4
PGSC0003DMG400012977	Chr_ST4.03ch09:4273327-4274127	-4.96661	0.0474	VQ motif-containing protein
PGSC0003DMG400029195	Chr_ST4.03ch09:10548978-10552001	-4.90229	0.0454	Ferritin
PGSC0003DMG400001528	Chr_ST4.03ch02:38744460-38745679	-4.87865	0.00235	Class II chitinase
PGSC0003DMG400032272	Chr_ST4.03ch09:53954402-53955427	-4.86515	0.0444	N-acetyltransferase
PGSC0003DMG400032147	Chr_ST4.03ch01:1754442-1757775	-4.85643	0.0032	Peroxidase
PGSC0003DMG400004259	Chr_ST4.03ch12:54234235-54235106	-4.84676	0.00205	Thaumatin
PGSC0003DMG400010132	Chr_ST4.03ch03:49859173-49860099	-4.84488	0.0465	Conserved gene of unknown function
PGSC0003DMG400025487	Chr_ST4.03ch07:47102333-47104710	-4.80323	0.0015	Isocitrate lyase
PGSC0003DMG400012020	Chr_ST4.03ch03:39768603-39769328	-4.79719	0.00825	Pectin methlyesterase inhibitor protein 1
PGSC0003DMG400040260	Chr_ST4.03ch01:45173910-45174906	-4.76377	0.0086	Glucan endo-1,3-beta-glucosidase, basic isoform 1
PGSC0003DMG400005339	Chr_ST4.03ch06:1287209-1289428	-4.72164	0.0467	Conserved gene of unknown function
PGSC0003DMG400021422	Chr_ST4.03ch02:42776539-42779479	-4.71204	0.03495	Transcription cofactor
PGSC0003DMG400009112	Chr_ST4.03ch03:45121501-45125081	-4.6995	0.0361	Protein phosphatase 2C 8
PGSC0003DMG400028152	Chr_ST4.03ch10:56083033-56083839	-4.69047	0.0475	Hin1
PGSC0003DMG400006369	Chr_ST4.03ch04:60610153-60612270	-4.67293	0.0417	AP2/ERF domain-containing transcription factor
PGSC0003DMG400008761	Chr_ST4.03ch01:36412166-36413918	-4.6288	0.04915	R2R3 transcription factor MYB108 1
PGSC0003DMG400008673	Chr_ST4.03ch02:19537306-19539201	-4.60964	0.0032	Endochitinase (Chitinase)
PGSC0003DMG400022933	Chr_ST4.03ch11:31228390-31237587	-4.59872	0.00255	Auxin-induced beta-glucosidase
PGSC0003DMG400014776	Chr_ST4.03ch08:44122736-44123682	-4.5929	0.04955	Tyramine hydroxycinnamoyl transferase
PGSC0003DMG401030920	Chr_ST4.03ch07:4413102-4414639	-4.57989	0.03935	Cucumber peeling cupredoxin
PGSC0003DMG400010859	Chr_ST4.03ch08:17827203-17831384	-4.53349	0.0158	Lipoxygenase
PGSC0003DMG400011729	Chr_ST4.03ch05:10591040-10595083	-4.4901	0.0235	Fe-S metabolism associated domain-containing protein
PGSC0003DMG400002169	Chr_ST4.03ch09:1014778-1016102	-4.48194	0.00555	Glutathione-S-transferase
PGSC0003DMG400015678	Chr_ST4.03ch11:1590552-1593526	-4.47941	0.0228	10-hydroxygeraniol oxidoreductase
PGSC0003DMG400024967	Chr_ST4.03ch02:43038160-43040566	-4.45324	0.0013	Peroxidase
PGSC0003DMG402029631	Chr_ST4.03ch09:58544367-58551696	-4.4173	0.0048	Pleiotropic drug resistance protein 1
PGSC0003DMG401024842	Chr_ST4.03ch04:58568744-58575274	-4.36581	0.0188	Conserved gene of unknown function
PGSC0003DMG400029341	Chr_ST4.03ch12:58593204-58594894	-4.36209	0.04905	TSI-1 protein
PGSC0003DMG400005284	Chr_ST4.03ch10:25059460-25069052	-4.35302	0.0332	3-dehydroquinate dehydratase / shikimate dehydrogenase isoform 2
PGSC0003DMG400011930	Chr_ST4.03ch03:35178321-35181127	-4.31719	0.04845	Protein yippee
PGSC0003DMG400025063	Chr_ST4.03ch04:61242552-61244259	-4.30749	0.0058	Class IV chitinase
PGSC0003DMG400019315	Chr_ST4.03ch09:48120151-48128675	-4.3022	0.0008	Sulfate/bicarbonate/oxalate exchanger and transporter sat-1
PGSC0003DMG400004766	Chr_ST4.03ch08:52156991-52159082	-4.2752	0.00565	GEM 5
PGSC0003DMG400034790	Chr_ST4.03ch08:53642228-53644070	-4.2584	0.0078	P69B protein
PGSC0003DMG400020209	Chr_ST4.03ch02:48003434-48006685	-4.23368	0.0081	Nodulin family protein
PGSC0003DMG400012822	Chr_ST4.03ch03:1975871-1978026	-4.2198	0.0046	Stem-specific protein TSJT1
PGSC0003DMG400030503	Chr_ST4.03ch05:4068241-4070295	-4.18732	0.0053	Conserved gene of unknown function
PGSC0003DMG400008677	Chr_ST4.03ch02:19546613-19550028	-4.12462	0.03635	NAC domain protein
PGSC0003DMG400017231	Chr_ST4.03ch09:56272834-56273818	-4.1126	0.00735	Transcription factor TSRF1
PGSC0003DMG400020343	Chr_ST4.03ch09:350509-352282	-4.10641	0.0091	AER
PGSC0003DMG400019578	Chr_ST4.03ch05:37658588-37660448	-4.09779	0.00895	Conserved gene of unknown function
PGSC0003DMG400014013	Chr_ST4.03ch12:52056164-52057913	-4.08647	0.0059	Flavonoid 3-hydroxylase
PGSC0003DMG400003243	Chr_ST4.03ch10:14040837-14042742	-4.07911	0.00065	Gene of unknown function
PGSC0003DMG400002167	Chr_ST4.03ch09:1019732-1021010	-4.07334	0.0331	Glutathion S-transferase
PGSC0003DMG401028570	Chr_ST4.03ch01:76259308-76261894	-4.06872	0.0402	Phosphoglycerate/bisphosphoglycerate mutase family protein
PGSC0003DMG400012589	Chr_ST4.03ch01:81814017-81815680	-4.0454	0.0087	Cationic peroxidase
PGSC0003DMG400026854	Chr_ST4.03ch00:21415306-21416600	-4.00648	0.0206	Endochitinase 2
PGSC0003DMG400012481	Chr_ST4.03ch08:440105-442615	-3.97791	0.0174	Lipid binding protein
PGSC0003DMG400030809	Chr_ST4.03ch04:63929477-63930600	-3.96267	0.0098	Phi-1 protein
PGSC0003DMG400009472	Chr_ST4.03ch04:62626077-62629759	-3.96244	0.00265	Phosphoglycerate mutase
PGSC0003DMG400019944	Chr_ST4.03ch10:39519330-39521937	-3.95712	0.03855	Conserved gene of unknown function
PGSC0003DMG400001848	Chr_ST4.03ch08:50182875-50184750	-3.93081	0.02265	Major pollen allergen Ory s 1
PGSC0003DMG400010224	Chr_ST4.03ch02:32426759-32428378	-3.92912	0.0086	Phytophthora-inhibited protease 1
PGSC0003DMG400021574	Chr_ST4.03ch06:36214131-36214889	-3.91344	0.0067	21kD protein
PGSC0003DMG400021454	Chr_ST4.03ch02:17939340-17940416	-3.88984	0.00935	NHL25 (NDR1/HIN1-LIKE 25)
PGSC0003DMG400018517	Chr_ST4.03ch03:45847367-45848461	-3.88638	0.00645	Fad NAD binding oxidoreductases
PGSC0003DMG400045235	Chr_ST4.03ch08:53632906-53634781	-3.88398	0.0094	P69E protein
PGSC0003DMG402024140	Chr_ST4.03ch08:3167462-3169938	-3.87938	0.0014	PAE
PGSC0003DMG400014736	Chr_ST4.03ch01:6817494-6818958	-3.86727	0.00745	Serine-threonine protein kinase, plant-type
PGSC0003DMG400017432	Chr_ST4.03ch05:11873947-11879506	-3.85946	0.00155	Multidrug resistance-associated protein 2, 6 (Mrp2, 6), abc-transoprter
PGSC0003DMG400020431	Chr_ST4.03ch07:50010912-50017217	-3.85897	0.00935	Conserved gene of unknown function
PGSC0003DMG400030928	Chr_ST4.03ch07:4622737-4626267	-3.85224	0.0075	EIN3-binding F-box protein 1
PGSC0003DMG400001181	Chr_ST4.03ch02:24696171-24698146	-3.8442	0.04475	ACI19
PGSC0003DMG400022134	Chr_ST4.03ch07:56394719-56399938	-3.84354	0.01205	Salicylic acid-induced protein 19
PGSC0003DMG400018276	Chr_ST4.03ch01:79135852-79137552	-3.806	0.04825	Germin
PGSC0003DMG400033882	Chr_ST4.03ch05:44304718-44306659	-3.80479	0.0145	Acidic endochitinase
PGSC0003DMG400019413	Chr_ST4.03ch10:6465892-6468933	-3.80357	0.0193	Conserved gene of unknown function
PGSC0003DMG400031457	Chr_ST4.03ch03:17248039-17249552	-3.79102	0.0018	Phenylalanine ammonia-lyase 1
PGSC0003DMG400018789	Chr_ST4.03ch12:54812059-54814044	-3.77577	0.0155	Pepper esterase
PGSC0003DMG400014902	Chr_ST4.03ch02:40576027-40581268	-3.71785	0.0193	Cytochrome P450
PGSC0003DMG400006995	Chr_ST4.03ch05:45350269-45354893	-3.70439	0.00295	PRIB5 protein
PGSC0003DMG400026212	Chr_ST4.03ch08:50934227-50938927	-3.67654	0.01985	Conserved gene of unknown function
PGSC0003DMG400020708	Chr_ST4.03ch01:79794671-79799593	-3.66685	0.04455	Peptide/nitrate transporter
PGSC0003DMG400004996	Chr_ST4.03ch12:53626324-53630619	-3.65047	0.0369	UDP-glucose 4-epimerase
PGSC0003DMG400000339	Chr_ST4.03ch12:3683174-3691514	-3.63847	0.02015	Beta-galactosidase
PGSC0003DMG400023957	Chr_ST4.03ch06:30542206-30544114	-3.62276	0.0332	Prephenate dehydrogenase
PGSC0003DMG400017936	Chr_ST4.03ch06:461907-463086	-3.62268	0.00255	Late embryogenis abundant protein 5
PGSC0003DMG400000783	Chr_ST4.03ch04:59097016-59099035	-3.61955	0.0361	Extensin
PGSC0003DMG400009068	Chr_ST4.03ch03:44811382-44814964	-3.59589	0.01065	ATP binding protein
PGSC0003DMG400017307	Chr_ST4.03ch07:51299263-51300184	-3.59481	0.01815	ATFP4
PGSC0003DMG400013227	Chr_ST4.03ch00:37326101-37326992	-3.58484	0.00305	Osmotin
PGSC0003DMG400021128	Chr_ST4.03ch02:28941452-28942846	-3.57936	0.0163	Hsr203J
PGSC0003DMG400018635	Chr_ST4.03ch01:87935728-87937391	-3.57001	0.0056	Expansin
PGSC0003DMG400003993	Chr_ST4.03ch11:7474001-7475306	-3.55979	0.02195	Citrate binding protein
PGSC0003DMG402012350	Chr_ST4.03ch08:54545669-54546881	-3.5488	0.00925	GTP binding protein
PGSC0003DMG400009399	Chr_ST4.03ch07:49795509-49796201	-3.54866	0.0164	Glutaredoxin-C9
PGSC0003DMG400032160	Chr_ST4.03ch01:1028156-1030063	-3.54852	0.0038	Conserved gene of unknown function
PGSC0003DMG400018435	Chr_ST4.03ch05:4707939-4709908	-3.53453	0.04255	NAC domain protein NAC2
PGSC0003DMG400013894	Chr_ST4.03ch12:6459388-6462517	-3.48476	0.0482	1-aminocyclopropane-1-carboxylate oxidase 2
PGSC0003DMG400004253	Chr_ST4.03ch12:54315644-54320140	-3.48041	0.0184	HMG-CoA synthase
PGSC0003DMG402021564	Chr_ST4.03ch09:5530470-5533348	-3.46066	0.0202	Phenylalanine ammonia-lyase
PGSC0003DMG400014867	Chr_ST4.03ch03:7132679-7135798	-3.441	0.00405	Peroxidase
PGSC0003DMG400006945	Chr_ST4.03ch02:26261504-26271479	-3.42215	0.04195	Conserved gene of unknown function
PGSC0003DMG400016863	Chr_ST4.03ch12:59019330-59028340	-3.41237	0.04765	F-box family protein
PGSC0003DMG400020384	Chr_ST4.03ch12:11951500-11952181	-3.36845	0.0154	Conserved gene of unknown function
PGSC0003DMG400006622	Chr_ST4.03ch06:26388100-26395014	-3.36102	0.0192	Phosphoinositide-specific phospholipase C
PGSC0003DMG400026159	Chr_ST4.03ch07:47693443-47694187	-3.35422	0.01875	Ccd1
PGSC0003DMG400033099	Chr_ST4.03ch06:51919133-51920084	-3.35338	0.02455	Short chain dehydrogenase
PGSC0003DMG400026821	Chr_ST4.03ch07:49531656-49532565	-3.32765	0.0259	Ethylene-responsive transcription factor 4
PGSC0003DMG400003688	Chr_ST4.03ch04:69899471-69900702	-3.32479	0.0302	ST225
PGSC0003DMG400038332	Chr_ST4.03ch01:64999867-65002153	-3.32387	0.0216	Subtilisin-like protease
PGSC0003DMG400014779	Chr_ST4.03ch08:44084490-44086613	-3.32124	0.04995	Aromatic amino acid decarboxylase 1A
PGSC0003DMG400002161	Chr_ST4.03ch09:1082545-1086035	-3.30328	0.0483	Conserved gene of unknown function
PGSC0003DMG400004800	Chr_ST4.03ch08:52490665-52493044	-3.29431	0.02165	Gene of unknown function
PGSC0003DMG400004822	Chr_ST4.03ch08:52125718-52130320	-3.28971	0.00865	Oxidoreductase
PGSC0003DMG400011745	Chr_ST4.03ch07:41503111-41504063	-3.26759	0.02225	VQ motif-containing protein
PGSC0003DMG400005590	Chr_ST4.03ch08:9807522-9810836	-3.25006	0.04615	Disease resistance protein
PGSC0003DMG400010638	Chr_ST4.03ch04:12347557-12349360	-3.24793	0.0071	S-adenosylmethionine-dependent methyltransferase
PGSC0003DMG400030150	Chr_ST4.03ch08:9670186-9671806	-3.22694	0.02085	Conserved gene of unknown function
PGSC0003DMG400026384	Chr_ST4.03ch02:41480140-41486734	-3.22465	0.04135	Serine/threonine protein kinase family protein
PGSC0003DMG400029320	Chr_ST4.03ch12:57372922-57376191	-3.22246	0.02935	Conserved gene of unknown function
PGSC0003DMG400028175	Chr_ST4.03ch10:55479294-55481138	-3.20865	0.0085	Cytochrome P450 76A2
PGSC0003DMG400025042	Chr_ST4.03ch10:1973246-1974764	-3.2063	0.02235	Copper ion binding protein
PGSC0003DMG400024720	Chr_ST4.03ch01:77581886-77584014	-3.20458	0.0153	Drm3
PGSC0003DMG400022075	Chr_ST4.03ch05:34686000-34688062	-3.19714	0.02085	Cytochrome P450
PGSC0003DMG400000512	Chr_ST4.03ch02:46764281-46765379	-3.19412	0.0213	Stress-associated protein 11
PGSC0003DMG400029745	Chr_ST4.03ch01:81556873-81559202	-3.18599	0.03805	Actin-101
PGSC0003DMG400021508	Chr_ST4.03ch04:67179445-67180400	-3.18238	0.0079	C2H2-type zinc finger protein
PGSC0003DMG400023144	Chr_ST4.03ch08:40142197-40145798	-3.17395	0.0133	41 kD chloroplast nucleoid DNA binding protein (CND41)
PGSC0003DMG402003983	Chr_ST4.03ch11:7242295-7244863	-3.17082	0.02915	ATP binding protein
PGSC0003DMG400046726	Chr_ST4.03ch01:5347222-5348275	-3.16866	0.0258	F-box family protein
PGSC0003DMG400012953	Chr_ST4.03ch04:53620382-53622171	-3.16832	0.0389	Cytochrome P450
PGSC0003DMG400023445	Chr_ST4.03ch05:51923657-51925755	-3.16615	0.02525	Spotted leaf protein
PGSC0003DMG400013879	Chr_ST4.03ch02:35431402-35434189	-3.15547	0.01055	Quinone reductase family protein
PGSC0003DMG400021331	Chr_ST4.03ch01:2807644-2809862	-3.15182	0.0225	PEN1
PGSC0003DMG400010554	Chr_ST4.03ch10:3177678-3181662	-3.1317	0.0329	CYP72A54
PGSC0003DMG400010439	Chr_ST4.03ch02:27540398-27542051	-3.11609	0.0248	CHP-rich zinc finger protein
PGSC0003DMG400007952	Chr_ST4.03ch04:67952048-67953972	-3.11572	0.02605	N-hydroxycinnamoyl/benzoyltransferase 6
PGSC0003DMG400016623	Chr_ST4.03ch09:60489529-60491348	-3.10916	0.0372	Cytochrome P450
PGSC0003DMG400009004	Chr_ST4.03ch01:62441414-62448611	-3.10746	0.0119	Chaperone protein dnaJ
PGSC0003DMG400025953	Chr_ST4.03ch01:85358729-85359523	-3.0967	0.01055	Conserved gene of unknown function
PGSC0003DMG400005731	Chr_ST4.03ch03:58757833-58758595	-3.09459	0.0112	Lipid transfer protein
PGSC0003DMG400018544	Chr_ST4.03ch03:45718208-45722293	-3.09158	0.02175	Luminal-binding protein 5
PGSC0003DMG400011971	Chr_ST4.03ch07:41264701-41266583	-3.08199	0.0391	Glucosyltransferase
PGSC0003DMG400007122	Chr_ST4.03ch06:55116163-55117713	-3.07879	0.01305	Arogenate dehydratase
PGSC0003DMG403019589	Chr_ST4.03ch03:4747482-4755248	-3.06659	0.02265	Conserved gene of unknown function
PGSC0003DMG402007101	Chr_ST4.03ch07:52574590-52575762	-3.04901	0.02955	Epidermis-specific secreted glycoprotein EP1
PGSC0003DMG400016140	Chr_ST4.03ch11:2401548-2402875	-3.04616	0.0124	Mitochondrial dicarboxylate carrier protein
PGSC0003DMG400001204	Chr_ST4.03ch01:46348797-46349646	-3.03474	0.01285	Ca2+-binding protein 1
PGSC0003DMG400009513	Chr_ST4.03ch03:49930057-49930845	-3.03197	0.0303	Aspartic protease inhibitor 5
PGSC0003DMG400005515	Chr_ST4.03ch04:52289067-52291642	-3.02748	0.0277	Ascorbate oxidase
PGSC0003DMG400019824	Chr_ST4.03ch03:56777003-56780104	-3.01791	0.0169	JA-induced WRKY protein
PGSC0003DMG402006771	Chr_ST4.03ch01:64818873-64826057	-3.00623	0.0258	Conserved gene of unknown function
PGSC0003DMG400027449	Chr_ST4.03ch07:1946242-1949432	-3.00125	0.0341	Trehalose-6-phosphate synthase
PGSC0003DMG400008796	Chr_ST4.03ch00:25050181-25052792	-3.00024	0.0137	Basic 30 kDa endochitinase
PGSC0003DMG400012974	Chr_ST4.03ch05:2260598-2262820	-2.99995	0.0269	Conserved gene of unknown function
PGSC0003DMG400019232	Chr_ST4.03ch07:54095485-54098718	-2.99509	0.0267	GRAS2
PGSC0003DMG400024749	Chr_ST4.03ch01:77289603-77290378	-2.98735	0.03745	Rapid alkalinization factor 2
PGSC0003DMG400041220	Chr_ST4.03ch09:21404330-21408367	-2.96773	0.0216	DUF26 domain-containing protein 1
PGSC0003DMG400017278	Chr_ST4.03ch07:50526967-50529430	-2.96771	0.03285	Receptor-like kinase
PGSC0003DMG400006764	Chr_ST4.03ch01:64568551-64571106	-2.96422	0.0332	Cytokinin oxidase/dehydrogenase
PGSC0003DMG400025246	Chr_ST4.03ch01:66323290-66327063	-2.96334	0.03875	Histone H3.2
PGSC0003DMG400003054	Chr_ST4.03ch08:54253313-54256483	-2.94782	0.04225	UDP-Glc-4-epimerase
PGSC0003DMG400023680	Chr_ST4.03ch10:57581446-57582087	-2.94775	0.02745	Conserved gene of unknown function
PGSC0003DMG400030541	Chr_ST4.03ch05:4183573-4184678	-2.93576	0.04325	Nutrient reservoir
PGSC0003DMG400016284	Chr_ST4.03ch06:39789896-39794657	-2.92607	0.04005	Ethylene receptor
PGSC0003DMG400013399	Chr_ST4.03ch03:551504-557031	-2.91703	0.01405	Conserved gene of unknown function
PGSC0003DMG400018637	Chr_ST4.03ch01:87862740-87865242	-2.9139	0.03795	Erwinia induced protein 1
PGSC0003DMG400024486	Chr_ST4.03ch03:54059589-54060328	-2.89926	0.03315	Conserved gene of unknown function
PGSC0003DMG400023985	Chr_ST4.03ch11:5409055-5411529	-2.89523	0.04215	Ferredoxin-3, chloroplast
PGSC0003DMG400027046	Chr_ST4.03ch06:53246715-53248127	-2.884	0.0342	DC1 domain containing protein
PGSC0003DMG400002645	Chr_ST4.03ch03:61162465-61163237	-2.87852	0.04985	Conserved gene of unknown function
PGSC0003DMG400021877	Chr_ST4.03ch09:59926832-59929020	-2.86588	0.0181	Xyloglucan endo-transglycosylase
PGSC0003DMG400014791	Chr_ST4.03ch08:49030410-49037507	-2.86547	0.0432	Jumonji domain protein
PGSC0003DMG400010509	Chr_ST4.03ch10:36431396-36435222	-2.85395	0.03215	Axi 1 protein
PGSC0003DMG400030633	Chr_ST4.03ch02:41634796-41638497	-2.83796	0.04565	Pyruvate decarboxylase
PGSC0003DMG400028611	Chr_ST4.03ch01:76509974-76514536	-2.8353	0.01855	Peroxisomal membrane protein pmp34
PGSC0003DMG400020541	Chr_ST4.03ch06:3167761-3169447	-2.83373	0.04945	Protein phosphatase 2C
PGSC0003DMG400021666	Chr_ST4.03ch10:3965924-3973184	-2.82163	0.0356	Epoxide hydrolase
PGSC0003DMG400023050	Chr_ST4.03ch05:5573192-5576442	-2.81694	0.0223	Kelch repeat-containing F-box family protein
PGSC0003DMG400005649	Chr_ST4.03ch03:58783396-58786432	-2.81456	0.04515	Calmodulin-binding protein
PGSC0003DMG400029329	Chr_ST4.03ch12:57186108-57192231	-2.81163	0.01095	Conserved gene of unknown function
PGSC0003DMG400004283	Chr_ST4.03ch12:61072512-61074352	-2.80188	0.02125	EIG-I24 protein
PGSC0003DMG400016764	Chr_ST4.03ch06:45283767-45289724	-2.78562	0.0471	Conserved gene of unknown function
PGSC0003DMG400020341	Chr_ST4.03ch09:829872-831558	-2.78383	0.0205	17.5 kDa class I heat shock protein
PGSC0003DMG400044116	Chr_ST4.03ch02:44963616-44964918	-2.78053	0.01995	Beta-glucan-binding protein 4
PGSC0003DMG400010664	Chr_ST4.03ch01:59361265-59364448	-2.77743	0.04075	1,4-alpha-glucan-maltohydrolase
PGSC0003DMG400018328	Chr_ST4.03ch07:48432312-48433228	-2.75026	0.01585	Proteinase inhibitor type-2 CEVI57
PGSC0003DMG400003461	Chr_ST4.03ch02:18499281-18502077	-2.74582	0.02105	3-hydroxy-3-methylglutaryl coenzyme A reductase
PGSC0003DMG402028570	Chr_ST4.03ch01:76277702-76279679	-2.74347	0.01665	Phosphoglycerate/bisphosphoglycerate mutase
PGSC0003DMG400030645	Chr_ST4.03ch02:41806511-41807166	-2.72517	0.0469	Conserved gene of unknown function
PGSC0003DMG400004170	Chr_ST4.03ch06:3211803-3217033	-2.72411	0.03065	Asparagine synthetase
PGSC0003DMG400016247	Chr_ST4.03ch11:3215748-3220139	-2.71524	0.04715	Acyl-
PGSC0003DMG400001287	Chr_ST4.03ch00:40326727-40327971	-2.7058	0.0416	Glutamate decarboxylase isozyme 3
PGSC0003DMG400019873	Chr_ST4.03ch02:17172920-17178504	-2.70113	0.0188	Phytoalexin-deficient 4-2 protein
PGSC0003DMG400003849	Chr_ST4.03ch09:51440681-51443078	-2.70034	0.0253	GID1-like gibberellin receptor
PGSC0003DMG400024759	Chr_ST4.03ch01:77525801-77534090	-2.6953	0.0449	Arginine/serine-rich splicing factor
PGSC0003DMG400005404	Chr_ST4.03ch01:74151441-74153806	-2.69443	0.02055	NAD(P)H
PGSC0003DMG400024781	Chr_ST4.03ch01:77899362-77901888	-2.69219	0.02735	GRAS4
PGSC0003DMG400015492	Chr_ST4.03ch02:20796594-20799252	-2.69198	0.0476	ATP binding protein
PGSC0003DMG400021763	Chr_ST4.03ch03:5151953-5152503	-2.68214	0.0261	Nonspecific lipid transfer protein
PGSC0003DMG400008391	Chr_ST4.03ch10:53176674-53181319	-2.67718	0.02605	DNA-binding protein 4
PGSC0003DMG400010022	Chr_ST4.03ch02:44264699-44266770	-2.659	0.03335	Patatin 3
PGSC0003DMG400000211	Chr_ST4.03ch01:73219901-73222113	-2.65563	0.0353	WRKY transcription factor
PGSC0003DMG400006709	Chr_ST4.03ch07:36610727-36611980	-2.64531	0.0279	CXE carboxylesterase
PGSC0003DMG400016221	Chr_ST4.03ch11:2691009-2692575	-2.6434	0.0303	14-3-3 16R
PGSC0003DMG400012571	Chr_ST4.03ch01:82204101-82210214	-2.63302	0.04585	GTP cyclohydrolase II / 3,4-dihydroxy-2-butanone-4-phosphate synthase
PGSC0003DMG400005410	Chr_ST4.03ch01:74148064-74149415	-2.63082	0.04525	NAD(P)H
PGSC0003DMG400006506	Chr_ST4.03ch10:20039871-20048642	-2.61665	0.0298	Cysteine synthase
PGSC0003DMG402000506	Chr_ST4.03ch02:46819430-46824636	-2.61399	0.03205	Alpha-DOX2
PGSC0003DMG400022152	Chr_ST4.03ch07:55949646-55950426	-2.6124	0.0458	Chaperone protein DNAj
PGSC0003DMG400002261	Chr_ST4.03ch08:41634497-41635721	-2.60931	0.04365	Conserved gene of unknown function
PGSC0003DMG400047346	Chr_ST4.03ch02:44803920-44805846	-2.60907	0.03085	BRASSINOSTEROID INSENSITIVE 1-associated receptor kinase 1
PGSC0003DMG400014095	Chr_ST4.03ch00:29321010-29322217	-2.60123	0.0487	2,4-dienoyl-CoA reductase
PGSC0003DMG400006217	Chr_ST4.03ch10:42108079-42111048	-2.58838	0.03205	C2 domain-containing protein
PGSC0003DMG400016420	Chr_ST4.03ch01:3224344-3225328	-2.5804	0.0331	VAMP protein SEC22
PGSC0003DMG400022342	Chr_ST4.03ch02:35169030-35172256	-2.56476	0.0321	Suberization-associated anionic peroxidase
PGSC0003DMG400032199	Chr_ST4.03ch01:1761453-1764298	-2.55469	0.03635	Peroxidase
PGSC0003DMG400022893	Chr_ST4.03ch03:61560739-61563276	-2.55199	0.0308	Elicitor-inducible cytochrome P450
PGSC0003DMG400033642	Chr_ST4.03ch12:51962167-51963474	-2.54552	0.0251	2,4-dienoyl-CoA reductase
PGSC0003DMG400028904	Chr_ST4.03ch06:37968210-37972857	-2.53173	0.0212	SGT1
PGSC0003DMG400015673	Chr_ST4.03ch11:1682158-1683721	-2.52444	0.03555	Geranylgeranyl pyrophosphate synthase 1
PGSC0003DMG400000142	Chr_ST4.03ch01:71551697-71554110	-2.51812	0.04	Copper ion binding protein
PGSC0003DMG400011039	Chr_ST4.03ch10:53646125-53648655	-2.50317	0.03285	Conserved gene of unknown function
PGSC0003DMG400000731	Chr_ST4.03ch01:86043674-86046985	-2.49538	0.0378	Response to dessication RD2
PGSC0003DMG400031120	Chr_ST4.03ch01:67276650-67279879	-2.49186	0.04095	Glycine-rich protein A3
PGSC0003DMG400000067	Chr_ST4.03ch01:72741380-72743035	-2.4904	0.03655	Late embryogenesis (Lea)
PGSC0003DMG400008262	Chr_ST4.03ch10:43477212-43479726	-2.47472	0.04165	Nitrite reductase
PGSC0003DMG400002914	Chr_ST4.03ch12:2844415-2848113	-2.47332	0.04125	EIN3-binding F-box protein 1
PGSC0003DMG402030469	Chr_ST4.03ch06:57651026-57653984	-2.46257	0.03885	Cinnamic acid 4-hydroxylase
PGSC0003DMG401021549	Chr_ST4.03ch09:5510116-5512923	-2.45861	0.0412	Phenylalanine ammonia-lyase
PGSC0003DMG400001752	Chr_ST4.03ch09:6087248-6092545	-2.45755	0.03255	P58IPK
PGSC0003DMG400026533	Chr_ST4.03ch11:39748690-39749860	-2.45096	0.0283	Conserved gene of unknown function
PGSC0003DMG400010759	Chr_ST4.03ch04:7634006-7635094	-2.42772	0.0432	Gene of unknown function
PGSC0003DMG400024748	Chr_ST4.03ch01:77210932-77211712	-2.40539	0.0361	Histone H2A.1
PGSC0003DMG400007180	Chr_ST4.03ch10:59481981-59484716	-2.40163	0.0483	P-coumaroyl quinate/shikimate 3'-hydroxylase
PGSC0003DMG400021248	Chr_ST4.03ch10:2622695-2627683	-2.38633	0.0432	Glycolate oxidase
PGSC0003DMG400030405	Chr_ST4.03ch06:56527985-56530975	-2.38219	0.04675	Heat shock cognate 70 kDa protein 1
PGSC0003DMG400017831	Chr_ST4.03ch01:41181868-41190554	-2.37896	0.04715	Kinesin
PGSC0003DMG400004150	Chr_ST4.03ch06:3520813-3525995	-2.37161	0.04065	Protein disulfide isomerase
PGSC0003DMG401032203	Chr_ST4.03ch01:1940713-1946323	-2.36146	0.04135	Extensin
PGSC0003DMG400024765	Chr_ST4.03ch01:77637379-77640210	-2.33577	0.0393	Epoxide hydrolase
PGSC0003DMG400003848	Chr_ST4.03ch09:51364561-51369005	-2.23837	0.04945	Sugar transporter
PGSC0003DMG400011909	Chr_ST4.03ch09:60910763-60913780	-2.16616	0.04755	Metacaspase 1
