# Supplementary material for: Transcriptome analysis reveals genes associated with late blight resistance in potato
Source: Sci Rep. 2024 Jul 5;14:15501. doi: 10.1038/s41598-024-60608-3 (PMC11226683; doi:10.1038/s41598-024-60608-3)
Supplement: Supplementary file 3 — Dataset S3. [file 41598_2024_60608_MOESM3_ESM.xlsx]

## Sheet: Upregulated
Gene_Name/ID	Locus	log2Foldchange	Pvalue	Gene_Description
PGSC0003DMG400007665	Chr_ST4.03ch06:45012521-45015740	6.96	0.0171	Cinnamoyl-CoA reductase
PGSC0003DMG400006956	Chr_ST4.03ch02:26445715-26447338	6.95106	0.0498	Carbonic anhydrase
PGSC0003DMG400005950	Chr_ST4.03ch06:54194362-54198068	5.80091	0.00045	Multicystatin
PGSC0003DMG400016172	Chr_ST4.03ch11:3101835-3115025	5.605	0.0393	Leucine zipper-ef-hand containing transmembrane protein
PGSC0003DMG400014452	Chr_ST4.03ch12:48740086-48746689	5.44	0.02095	Auxin response factor 2
PGSC0003DMG400004599	Chr_ST4.03ch12:59722284-59730533	5.37746	5e-05	Gene of unknown function
PGSC0003DMG400032785	Chr_ST4.03ch08:9967734-9972284	5.29036	0.0051	Conserved gene of unknown function
PGSC0003DMG400018464	Chr_ST4.03ch08:3759083-3763667	5.12215	0.0002	Disease resistance protein
PGSC0003DMG400027333	Chr_ST4.03ch11:4269653-4272628	4.87828	0.0079	Leucoanthocyanidin dioxygenase
PGSC0003DMG400020797	Chr_ST4.03ch10:49199137-49201970	4.38811	0.01285	Gene of unknown function
PGSC0003DMG400027087	Chr_ST4.03ch06:52372524-52376920	4.14604	0.0128	Isoamyl acetate-hydrolyzing esterase
PGSC0003DMG400026276	Chr_ST4.03ch08:1801931-1806257	4.13614	0.00505	Leucoanthocyanidin dioxygenase
PGSC0003DMG400011628	Chr_ST4.03ch09:11636813-11637710	4.12308	0.0142	Chloroplast small heat shock protein class I
PGSC0003DMG400027114	Chr_ST4.03ch06:52325353-52327524	4.07109	0.01555	Conserved gene of unknown function
PGSC0003DMG400019731	Chr_ST4.03ch04:9455744-9463997	3.93569	0.0301	Galactosyltransferase family protein
PGSC0003DMG400029716	Chr_ST4.03ch08:41804937-41806563	3.93353	0.0125	Gene of unknown function
PGSC0003DMG402001978	Chr_ST4.03ch11:6015169-6018361	3.93266	0.0035	Pyridine nucleotide-disulfide oxidoreductase family protein
PGSC0003DMG400010839	Chr_ST4.03ch08:43270178-43275652	3.91184	0.0345	Aromatic amino acid decarboxylase 1B
PGSC0003DMG400030674	Chr_ST4.03ch02:41993647-41996148	3.86845	0.01365	Gene of unknown function
PGSC0003DMG400010310	Chr_ST4.03ch09:49897760-49899403	3.85774	0.01755	Cytochrome P450 hydroxylase
PGSC0003DMG400026428	Chr_ST4.03ch09:59231172-59240160	3.81532	0.01755	Sucrose-phosphate synthase isoform B
PGSC0003DMG400017167	Chr_ST4.03ch09:56539360-56542313	3.78054	0.02165	Protein kinase 1
PGSC0003DMG400018492	Chr_ST4.03ch08:3841901-3844819	3.70423	0.0235	Cell division control 20
PGSC0003DMG400005926	Chr_ST4.03ch06:54741613-54743471	3.65197	0.0158	Cytochrome P450
PGSC0003DMG400014874	Chr_ST4.03ch03:7332239-7332874	3.58585	0.02655	ABC transporter family protein
PGSC0003DMG400000505	Chr_ST4.03ch02:46863998-46867795	3.58206	5e-05	Alpha-DOX1
PGSC0003DMG400013077	Chr_ST4.03ch05:49425267-49427165	3.57552	0.0203	UDP-glucosyltransferase
PGSC0003DMG400002820	Chr_ST4.03ch04:186278-192428	3.56855	0.02285	Conserved gene of unknown function
PGSC0003DMG400021777	Chr_ST4.03ch05:18519344-18520050	3.54911	0.0222	Zinc finger protein
PGSC0003DMG400029562	Chr_ST4.03ch08:45117052-45118794	3.54706	0.0016	Cytochrome P450
PGSC0003DMG400018429	Chr_ST4.03ch05:4611905-4618405	3.54508	0.0014	Bacterial spot disease resistance protein 4
PGSC0003DMG400001369	Chr_ST4.03ch02:45447964-45452729	3.5166	0.0099	Kinase
PGSC0003DMG400028081	Chr_ST4.03ch00:35192904-35198673	3.40474	0.02115	Cc-nbs-lrr resistance protein
PGSC0003DMG400014770	Chr_ST4.03ch08:44195540-44196520	3.38142	0.00215	N-hydroxycinnamoyl-CoA
PGSC0003DMG400014009	Chr_ST4.03ch12:51993192-51995560	3.34139	0.00215	Cytochrome P450
PGSC0003DMG400008101	Chr_ST4.03ch11:41321244-41324503	3.24141	5e-05	KiTH-2
PGSC0003DMG400000766	Chr_ST4.03ch02:23700206-23702934	3.20409	0.0001	Patatin 3
PGSC0003DMG400024339	Chr_ST4.03ch03:21144869-21147021	3.20052	0.03385	Gene of unknown function
PGSC0003DMG400004164	Chr_ST4.03ch06:3504937-3508100	3.1822	0.0306	Serine-threonine protein kinase, plant-type
PGSC0003DMG401025908	Chr_ST4.03ch01:85092301-85093775	3.17754	0.03585	Methylketone synthase Ib
PGSC0003DMG400011072	Chr_ST4.03ch10:54287408-54290230	3.14056	0.01195	Ribulose bisphosphate carboxylase/oxygenase activase 1, chloroplastic
PGSC0003DMG400010585	Chr_ST4.03ch07:46639173-46640862	3.12582	0.0001	Sesquiterpene synthase
PGSC0003DMG400030673	Chr_ST4.03ch02:41901188-41902737	3.12416	0.0324	Gene of unknown function
PGSC0003DMG400010770	Chr_ST4.03ch04:7713877-7714403	3.12112	0.00995	Glutaredoxin
PGSC0003DMG400026522	Chr_ST4.03ch06:48201184-48204464	3.09322	0.03065	Avr9/Cf-9 rapidly elicited protein 141
PGSC0003DMG400010484	Chr_ST4.03ch01:4650986-4652484	3.09175	0.01955	BRASSINOSTEROID INSENSITIVE 1-associated receptor kinase 1
PGSC0003DMG400014959	Chr_ST4.03ch05:40814508-40815955	3.08548	0.0037	Acyltransferase
PGSC0003DMG400035573	Chr_ST4.03ch10:58441523-58442948	3.06662	0.0015	Glucosyltransferase
PGSC0003DMG400003563	Chr_ST4.03ch02:39368620-39370527	3.05504	0.02825	Flavanone 3 beta-hydroxylase
PGSC0003DMG400018358	Chr_ST4.03ch07:48841861-48843456	3.03315	0.01395	Tryptophan decarboxylase
PGSC0003DMG400008097	Chr_ST4.03ch11:41342342-41343183	3.01236	0.00355	KiTH-2
PGSC0003DMG400010767	Chr_ST4.03ch04:7683245-7683775	3.0073	0.03435	Monothiol glutaredoxin-S2
PGSC0003DMG400045810	Chr_ST4.03ch04:3314542-3317086	2.97927	0.03705	Gag-pol polyprotein
PGSC0003DMG400012485	Chr_ST4.03ch08:387397-393764	2.97546	0.01165	Heat shock protein 70 (HSP70)-interacting protein
PGSC0003DMG400025158	Chr_ST4.03ch01:85465047-85466800	2.97331	5e-05	Divinyl ether synthase
PGSC0003DMG400008916	Chr_ST4.03ch09:1940927-1941721	2.96051	0.0361	RING-H2 finger protein ATL2J
PGSC0003DMG400015287	Chr_ST4.03ch03:50185155-50186034	2.9542	0.03765	Proteinase inhibitor type-2 CEVI57
PGSC0003DMG400023485	Chr_ST4.03ch05:51123580-51124793	2.9394	0.0461	Gene of unknown function
PGSC0003DMG400034115	Chr_ST4.03ch11:4085294-4087862	2.93782	0.04335	Sesquiterpene cyclase
PGSC0003DMG400038230	Chr_ST4.03ch01:71847599-71847956	2.91877	0.04085	(+)-neomenthol dehydrogenase
PGSC0003DMG400011438	Chr_ST4.03ch10:58931637-58932735	2.91848	0.0382	Protein LE25
PGSC0003DMG400002272	Chr_ST4.03ch08:893208-894200	2.91735	0.0012	Transcription factor AP2-EREBP
PGSC0003DMG400026101	Chr_ST4.03ch06:45808690-45813938	2.89957	0.03885	Heat shock protein 70 (HSP70)-interacting protein
PGSC0003DMG400025147	Chr_ST4.03ch02:25497875-25499585	2.89794	0.0101	Pro-resilin
PGSC0003DMG400025701	Chr_ST4.03ch05:28854962-28861304	2.89584	0.0427	Respiratory burst oxidase
PGSC0003DMG400030504	Chr_ST4.03ch05:4062233-4063922	2.89068	0.0002	Conserved gene of unknown function
PGSC0003DMG400014108	Chr_ST4.03ch11:6140331-6148464	2.88598	0.0016	Cytosolic 5'-nucleotidase III
PGSC0003DMG400000495	Chr_ST4.03ch02:47021570-47023148	2.86281	0.01155	C2H2L domain class transcription factor
PGSC0003DMG400021108	Chr_ST4.03ch02:29336419-29338253	2.85725	0.0457	Conserved gene of unknown function
PGSC0003DMG400021737	Chr_ST4.03ch08:34366815-34367720	2.85111	0.01635	Class II small heat shock protein Le-HSP17.6
PGSC0003DMG400007125	Chr_ST4.03ch06:55146028-55147166	2.84733	0.03775	Conserved gene of unknown function
PGSC0003DMG402007101	Chr_ST4.03ch07:52574590-52575762	2.83484	5e-05	Epidermis-specific secreted glycoprotein EP1
PGSC0003DMG400007627	Chr_ST4.03ch04:11393644-11394425	2.81218	0.04005	Gene of unknown function
PGSC0003DMG400003321	Chr_ST4.03ch02:22623092-22624384	2.80935	0.0151	Conserved gene of unknown function
PGSC0003DMG400030413	Chr_ST4.03ch06:56652210-56656069	2.80908	0.0022	Cytochrome P450
PGSC0003DMG400024136	Chr_ST4.03ch08:3245707-3246826	2.79011	0.04605	Gene of unknown function
PGSC0003DMG400007672	Chr_ST4.03ch06:44929050-44929884	2.76515	0.00365	Gene of unknown function
PGSC0003DMG400003643	Chr_ST4.03ch02:39262673-39269762	2.76308	0.00355	Oligopeptide transporter OPT family
PGSC0003DMG400004712	Chr_ST4.03ch12:60323420-60325610	2.76106	5e-05	Fringe
PGSC0003DMG400008100	Chr_ST4.03ch11:41326717-41327530	2.75003	0.02275	KiTH-2
PGSC0003DMG400045092	Chr_ST4.03ch11:6617893-6618490	2.74357	0.04965	Ethylene-responsive transcription factor 1B
PGSC0003DMG400023235	Chr_ST4.03ch00:21170890-21172061	2.73782	0.0494	Sn-2 protein
PGSC0003DMG400019166	Chr_ST4.03ch05:48930055-48932699	2.73261	0.02185	PDR-type ABC transporter 2
PGSC0003DMG402022530	Chr_ST4.03ch03:3483605-3489059	2.71777	0.0458	Conserved gene of unknown function
PGSC0003DMG400028953	Chr_ST4.03ch07:46964904-46966650	2.70272	0.00135	Cytochrome P450 hydroxylase
PGSC0003DMG400021351	Chr_ST4.03ch01:3150920-3156724	2.68442	0.0219	Cohesion establishment factor 7
PGSC0003DMG400005498	Chr_ST4.03ch08:43707915-43713346	2.68209	5e-05	Multifunctional protein
PGSC0003DMG400008098	Chr_ST4.03ch11:41337543-41338406	2.62246	0.02745	KiTH-2
PGSC0003DMG400022355	Chr_ST4.03ch02:34853961-34865953	2.61541	0.01315	Gene of unknown function
PGSC0003DMG400010440	Chr_ST4.03ch02:27533216-27537294	2.58507	0.04025	Ankyrin repeat-containing protein
PGSC0003DMG400016891	Chr_ST4.03ch04:69130774-69136077	2.56549	0.0109	Inositol polyphosphate 5-phosphatase
PGSC0003DMG400007179	Chr_ST4.03ch10:59476412-59479087	2.55846	0.0219	P-coumaroyl quinate/shikimate 3'-hydroxylase
PGSC0003DMG400033945	Chr_ST4.03ch11:9258638-9260341	2.5538	0.0222	F-box family protein
PGSC0003DMG400000350	Chr_ST4.03ch12:3878250-3879755	2.5522	0.00435	Zinc finger CCCH domain-containing protein 20
PGSC0003DMG400024987	Chr_ST4.03ch02:43403043-43404674	2.54821	0.00835	Cysteine proteinase
PGSC0003DMG400024860	Chr_ST4.03ch04:57648903-57653665	2.54302	0.00045	Branched chain alpha-keto acid dehydrogenase E1-alpha subunit
PGSC0003DMG400010309	Chr_ST4.03ch09:49876662-49877335	2.53395	0.02375	Ethylene-responsive transcription factor
PGSC0003DMG400014299	Chr_ST4.03ch03:43104037-43104540	2.53019	0.00405	40S ribosomal protein S15a-1
PGSC0003DMG400015235	Chr_ST4.03ch03:51170045-51172608	2.52912	0.00555	Ubiquitin-protein ligase
PGSC0003DMG400013290	Chr_ST4.03ch11:367392-372588	2.52419	0.00765	Conserved gene of unknown function
PGSC0003DMG400008394	Chr_ST4.03ch10:53127162-53132747	2.51904	0.0028	Cc-nbs-lrr resistance protein
PGSC0003DMG400023881	Chr_ST4.03ch02:20086765-20091968	2.51494	0.00035	RING-H2 finger protein ATL4M
PGSC0003DMG401011946	Chr_ST4.03ch10:47104752-47109570	2.50692	0.01295	KAK (KAKTUS) isoform 1
PGSC0003DMG400012978	Chr_ST4.03ch09:4290084-4291036	2.49686	0.0004	Gene of unknown function
PGSC0003DMG400004284	Chr_ST4.03ch12:61051699-61055154	2.49584	0.00075	Disease resistance protein
PGSC0003DMG401000506	Chr_ST4.03ch02:46826768-46830143	2.49251	0.00415	Alpha-DOX2
PGSC0003DMG400019441	Chr_ST4.03ch01:75340895-75344963	2.48889	0.00235	TMS membrane family protein
PGSC0003DMG402019602	Chr_ST4.03ch06:38240439-38243873	2.48776	0.0057	Gene of unknown function
PGSC0003DMG400015579	Chr_ST4.03ch05:7179763-7182103	2.48686	0.0305	UDP-glucose
PGSC0003DMG402013112	Chr_ST4.03ch05:48997814-49006779	2.48242	0.0004	Pleiotropic drug resistance protein 1
PGSC0003DMG400005468	Chr_ST4.03ch06:38711873-38713991	2.48175	0.00305	ATP binding protein
PGSC0003DMG400018610	Chr_ST4.03ch05:10479600-10480300	2.47452	0.0004	Elicitor resposible protein
PGSC0003DMG400025169	Chr_ST4.03ch01:85668756-85679257	2.47157	0.0227	Gene of unknown function
PGSC0003DMG400018607	Chr_ST4.03ch05:10050523-10056913	2.47136	0.00325	Tetratricopeptide-like helical
PGSC0003DMG400004549	Chr_ST4.03ch03:50033587-50034132	2.45134	0.00155	Proteinase inhibitor type-2 CEVI57
PGSC0003DMG400013293	Chr_ST4.03ch11:345319-349955	2.42025	0.02045	UPF0497 membrane protein 14
PGSC0003DMG401006826	Chr_ST4.03ch01:64539724-64546966	2.4112	0.0342	Aldehyde oxidase
PGSC0003DMG400007752	Chr_ST4.03ch01:51941290-51945283	2.41025	0.00745	Gene of unknown function
PGSC0003DMG400008137	Chr_ST4.03ch10:58436321-58438211	2.40733	0.0351	Glucosyltransferase
PGSC0003DMG400014555	Chr_ST4.03ch05:3143408-3146825	2.40298	0.00125	Conserved gene of unknown function
PGSC0003DMG400029201	Chr_ST4.03ch00:23638975-23642120	2.37242	0.01045	Sesquiterpene synthase 2
PGSC0003DMG400014010	Chr_ST4.03ch12:52007505-52009258	2.3578	0.00815	Cytochrome P450
PGSC0003DMG400028085	Chr_ST4.03ch00:4441582-4447771	2.32394	0.03035	TNP2-like transposon protein
PGSC0003DMG400003320	Chr_ST4.03ch02:22625720-22626807	2.31546	0.0045	Conserved gene of unknown function
PGSC0003DMG400014442	Chr_ST4.03ch12:49366355-49368475	2.31055	0.0023	Flavonoid 3-hydroxylase
PGSC0003DMG400005928	Chr_ST4.03ch06:54726205-54727547	2.30778	0.0051	Spotted leaf protein
PGSC0003DMG400014771	Chr_ST4.03ch08:44181303-44182235	2.30415	0.0007	Tyramine hydroxycinnamoyl transferase
PGSC0003DMG400026278	Chr_ST4.03ch08:1814649-1818491	2.29862	0.01035	Conserved gene of unknown function
PGSC0003DMG400010117	Chr_ST4.03ch03:43594524-43597471	2.27819	0.01745	HXXXD-type acyl-transferase family protein
PGSC0003DMG400002517	Chr_ST4.03ch03:60611415-60612059	2.26411	0.04705	Conserved gene of unknown function
PGSC0003DMG400029718	Chr_ST4.03ch02:34050520-34052629	2.26319	0.0432	DNA binding protein
PGSC0003DMG401022530	Chr_ST4.03ch03:3477023-3483345	2.23131	0.0114	Oligopeptide transporter OPT family
PGSC0003DMG400001992	Chr_ST4.03ch11:5886117-5889498	2.23016	0.0032	Disease resistance protein BS2
PGSC0003DMG400003993	Chr_ST4.03ch11:7474001-7475306	2.22832	0.00155	Citrate binding protein
PGSC0003DMG400004263	Chr_ST4.03ch12:54204357-54205394	2.22665	0.0421	Thaumatin
PGSC0003DMG402027133	Chr_ST4.03ch05:48161238-48164802	2.22622	0.0116	UDP-glucosyltransferase family 1 protein
PGSC0003DMG400018435	Chr_ST4.03ch05:4707939-4709908	2.22592	0.00065	NAC domain protein NAC2
PGSC0003DMG400031849	Chr_ST4.03ch09:53124319-53125603	2.22099	0.00215	2-Hydroxyisoflavanone dehydratase
PGSC0003DMG400033131	Chr_ST4.03ch06:47534999-47537661	2.21645	0.04295	Tospovirus resistance protein E
PGSC0003DMG400005038	Chr_ST4.03ch03:2193779-2195742	2.21387	0.0462	F-box family protein
PGSC0003DMG400020718	Chr_ST4.03ch01:79702816-79703750	2.21273	0.0485	Heat-shock protein
PGSC0003DMG401010026	Chr_ST4.03ch02:44466777-44469257	2.20835	0.0347	Geraniol 10-hydroxylase
PGSC0003DMG400031325	Chr_ST4.03ch06:46989855-46991578	2.20608	0.0047	Nectarin 5
PGSC0003DMG401008665	Chr_ST4.03ch11:33032595-33033339	2.20299	0.04675	Gibberellin receptor GID1
PGSC0003DMG400027372	Chr_ST4.03ch11:44093587-44094500	2.19795	0.04355	LOB domain protein 1
PGSC0003DMG400016996	Chr_ST4.03ch05:9714774-9717165	2.19697	0.0023	Nitrate transporter
PGSC0003DMG400002047	Chr_ST4.03ch12:55771573-55772641	2.18168	0.02765	AT-hook1 protein
PGSC0003DMG400001631	Chr_ST4.03ch01:87210775-87213515	2.17775	0.0041	Proline-rich protein
PGSC0003DMG400024082	Chr_ST4.03ch03:2895299-2899344	2.17392	0.04865	AMP dependent ligase
PGSC0003DMG400033317	Chr_ST4.03ch00:44038375-44038978	2.14791	0.0039	Avr9/Cf-9 rapidly elicited protein 180
PGSC0003DMG400033932	Chr_ST4.03ch03:30125206-30127156	2.14307	0.00225	Cytochrome P450 hydroxylase
PGSC0003DMG401028907,PGSC0003DMG402028907	Chr_ST4.03ch06:37879144-37884226	2.13223	0.0116	#N/A
PGSC0003DMG400004534	Chr_ST4.03ch00:35753218-35753812	2.12504	0.04795	Inosine-uridine preferring nucleoside hydrolase
PGSC0003DMG400025881	Chr_ST4.03ch01:84255240-84265279	2.12405	0.00215	Conserved gene of unknown function
PGSC0003DMG400018131	Chr_ST4.03ch03:51909750-51911623	2.12128	0.0011	CYP71AU1
PGSC0003DMG400011772	Chr_ST4.03ch06:42759263-42764644	2.11944	0.0151	Mannose-6-phosphate isomerase
PGSC0003DMG400021336	Chr_ST4.03ch01:2704795-2714900	2.11665	0.0067	Conserved gene of unknown function
PGSC0003DMG400012020	Chr_ST4.03ch03:39768603-39769328	2.11535	0.0159	Pectin methlyesterase inhibitor protein 1
PGSC0003DMG400000468	Chr_ST4.03ch11:39686791-39693985	2.10981	0.02585	Amino acid transporter
PGSC0003DMG400039791	Chr_ST4.03ch10:57175786-57177298	2.10781	0.01445	Cytochrome P450
PGSC0003DMG400027006	Chr_ST4.03ch06:53968340-53969884	2.1	0.0013	Conserved gene of unknown function
PGSC0003DMG400012950	Chr_ST4.03ch04:53774921-53777755	2.09951	0.01485	Gene of unknown function
PGSC0003DMG400001333	Chr_ST4.03ch02:46133098-46134036	2.09256	0.00595	Calcium ion binding protein
PGSC0003DMG402024195	Chr_ST4.03ch06:10595148-10600757	2.08521	0.0082	Gene of unknown function
PGSC0003DMG400001181	Chr_ST4.03ch02:24696171-24698146	2.08008	0.00195	ACI19
PGSC0003DMG400026094	Chr_ST4.03ch06:45946775-45947976	2.07921	0.0305	Conserved gene of unknown function
PGSC0003DMG400011012	Chr_ST4.03ch10:54139824-54140950	2.07157	0.0025	Glutathione-S-transferase
PGSC0003DMG400006841	Chr_ST4.03ch01:65022331-65024939	2.06857	0.0037	SBT4B protein
PGSC0003DMG401028661	Chr_ST4.03ch11:6778347-6780720	2.06071	0.0301	Phosphatidylinositol 4-kinase
PGSC0003DMG400028175	Chr_ST4.03ch10:55479294-55481138	2.05319	0.0063	Cytochrome P450 76A2
PGSC0003DMG400019315	Chr_ST4.03ch09:48120151-48128675	2.0505	0.00395	Sulfate/bicarbonate/oxalate exchanger and transporter sat-1
PGSC0003DMG400014776	Chr_ST4.03ch08:44122736-44123682	2.04738	0.00275	Tyramine hydroxycinnamoyl transferase
PGSC0003DMG401008019	Chr_ST4.03ch04:68416779-68424504	2.04009	0.00445	Lipin family protein
PGSC0003DMG400026260	Chr_ST4.03ch08:51283796-51285061	2.03826	0.0081	AP2 domain class transcription factor
PGSC0003DMG400000776	Chr_ST4.03ch04:59015346-59016839	2.03352	0.0395	Extensin (ext)
PGSC0003DMG402019343	Chr_ST4.03ch09:48449646-48452200	2.02958	0.0079	DNA binding protein
PGSC0003DMG400028330	Chr_ST4.03ch05:241440-244352	2.02483	0.00995	Transferase, transferring glycosyl groups
PGSC0003DMG400005825	Chr_ST4.03ch08:4910022-4913231	2.02438	0.00535	ACC synthase
PGSC0003DMG400017908	Chr_ST4.03ch01:20545466-20550343	2.02214	0.0299	Conserved gene of unknown function
PGSC0003DMG400021887	Chr_ST4.03ch00:17556681-17563227	2.01731	0.0062	Bacterial spot disease resistance protein 4
PGSC0003DMG400003193	Chr_ST4.03ch07:576168-579087	2.00648	0.01	Conserved gene of unknown function
PGSC0003DMG400020909	Chr_ST4.03ch09:5861279-5863808	2.00298	0.0099	ATP binding protein
PGSC0003DMG400007465	Chr_ST4.03ch04:640228-644516	2.00241	0.0208	White-brown-complex ABC transporter family

## Sheet: Downregulated
Gene_Name/ID	Locus	log2Foldchange	Pvalue	Gene_Description
PGSC0003DMG400020660	Chr_ST4.03ch06:2514793-2521127	-4.89826	0.0108	Protein kinase domain containing protein
PGSC0003DMG400016776	Chr_ST4.03ch06:45321290-45323254	-4.57337	0.00955	Cytochrome P450
PGSC0003DMG403009510	Chr_ST4.03ch03:44062394-44071156	-4.22351	0.03815	Gene of unknown function
PGSC0003DMG401020444,PGSC0003DMG402020444	Chr_ST4.03ch07:50138422-50141324	-4.11112	0.0175	#N/A
PGSC0003DMG400030771	Chr_ST4.03ch06:41213847-41216108	-4.06042	0.00795	Alcohol dehydrogenase 3
PGSC0003DMG401015527	Chr_ST4.03ch11:45098994-45104053	-4.05141	0.0135	Serine-threonine protein kinase, plant-type
PGSC0003DMG400009635	Chr_ST4.03ch00:20947099-20949646	-4.0141	0.0386	Gene of unknown function
PGSC0003DMG400008677	Chr_ST4.03ch02:19546613-19550028	-3.82049	0.00065	NAC domain protein
PGSC0003DMG400006946	Chr_ST4.03ch02:26336192-26337991	-3.80659	0.0008	Glycosyltransferase UGT90A7
PGSC0003DMG400023751	Chr_ST4.03ch01:81012993-81015417	-3.77002	0.01705	Basic blue copper protein
PGSC0003DMG400028652	Chr_ST4.03ch12:49511087-49513213	-3.62793	0.02165	Geraniol 10-hydroxylase
PGSC0003DMG400014054	Chr_ST4.03ch06:31438514-31443669	-3.52705	0.02305	Oligopeptide transporter
PGSC0003DMG400017101	Chr_ST4.03ch03:6313440-6317787	-3.44303	0.0487	Ubiquitin ligase protein FANCL
PGSC0003DMG400033354	Chr_ST4.03ch00:34975675-34976205	-3.38274	0.02175	Sn-1 protein
PGSC0003DMG400015246	Chr_ST4.03ch03:50875723-50885587	-3.35747	0.02575	Protein tyrosine phosphatase
PGSC0003DMG400023815	Chr_ST4.03ch06:24929806-24931111	-3.2026	0.0299	Expansin
PGSC0003DMG400016529	Chr_ST4.03ch06:49252742-49254335	-3.12553	0.00305	Uncharacterized Cys-rich domain
PGSC0003DMG400010701	Chr_ST4.03ch01:4352941-4355157	-3.09401	0.0357	Kinase
PGSC0003DMG400016515	Chr_ST4.03ch06:49500581-49501794	-3.02769	0.01125	Conserved gene of unknown function
PGSC0003DMG400016504	Chr_ST4.03ch06:49305821-49307605	-3.00689	5e-05	PSI-H
PGSC0003DMG400029380	Chr_ST4.03ch12:57950910-57954167	-2.99917	0.00085	Tryptophan synthase beta chain
PGSC0003DMG400029569	Chr_ST4.03ch08:45319967-45320678	-2.98689	5e-05	Proline-rich protein
PGSC0003DMG400018550	Chr_ST4.03ch03:45635710-45639908	-2.96277	0.04885	Conserved gene of unknown function
PGSC0003DMG400030829	Chr_ST4.03ch04:63963872-63965009	-2.95491	0.03955	Phi-1 protein
PGSC0003DMG402001531	Chr_ST4.03ch02:38760082-38761491	-2.93881	0.0149	Chitinase 134
PGSC0003DMG400004311	Chr_ST4.03ch08:39185412-39188702	-2.92649	0.01325	9-cis-epoxycarotenoid dioxygenase
PGSC0003DMG401019681,PGSC0003DMG402019681	Chr_ST4.03ch11:42283952-42287290	-2.89376	0.01265	#N/A
PGSC0003DMG400018659	Chr_ST4.03ch01:87833370-87841550	-2.88651	0.0203	Dimethylaniline monooxygenase
PGSC0003DMG400010224	Chr_ST4.03ch02:32426759-32428378	-2.88615	0.0008	Phytophthora-inhibited protease 1
PGSC0003DMG400025030	Chr_ST4.03ch10:1778001-1782426	-2.86903	0.04135	Receptor kinase THESEUS 1
PGSC0003DMG400019348	Chr_ST4.03ch09:48167777-48172942	-2.86499	0.04115	Ice binding protein
PGSC0003DMG400012857	Chr_ST4.03ch12:9482046-9486859	-2.8604	0.00955	Microtubule-associated protein MAP65-1b
PGSC0003DMG400000126	Chr_ST4.03ch01:73826301-73827911	-2.85333	0.04075	Conserved gene of unknown function
PGSC0003DMG400009042	Chr_ST4.03ch01:62723717-62724360	-2.8195	0.0001	CP12
PGSC0003DMG401022411,PGSC0003DMG402022411	Chr_ST4.03ch02:34792969-34797351	-2.81624	0.04855	#N/A
PGSC0003DMG400008348	Chr_ST4.03ch03:37167230-37167911	-2.77549	0.0149	Gene of unknown function
PGSC0003DMG400000719	Chr_ST4.03ch01:86156826-86160116	-2.77354	0.0069	Sec14 cytosolic factor
PGSC0003DMG400004852	Chr_ST4.03ch06:48651479-48653275	-2.76859	0.0105	Conserved gene of unknown function
PGSC0003DMG400033050	Chr_ST4.03ch06:51498150-51499466	-2.76037	0.0467	Conserved gene of unknown function
PGSC0003DMG400005590	Chr_ST4.03ch08:9807522-9810836	-2.75985	0.0031	Disease resistance protein
PGSC0003DMG400005410	Chr_ST4.03ch01:74148064-74149415	-2.75464	0.0016	NAD(P)H
PGSC0003DMG400002427	Chr_ST4.03ch06:11390358-11397114	-2.74003	0.04635	Bacterial spot disease resistance protein 4
PGSC0003DMG400010215	Chr_ST4.03ch02:32336545-32337732	-2.72492	0.0483	Cysteine protease
PGSC0003DMG400002181	Chr_ST4.03ch09:1004437-1005022	-2.70321	0.04785	Ert1
PGSC0003DMG400007301	Chr_ST4.03ch06:193478-194628	-2.69631	0.0246	TBZ17
PGSC0003DMG401002514	Chr_ST4.03ch03:60641238-60648508	-2.63903	0.03095	3'-5' exonuclease
PGSC0003DMG400022425	Chr_ST4.03ch02:34446674-34453459	-2.63432	0.03395	Lrr receptor-linked protein kinase
PGSC0003DMG400016462	Chr_ST4.03ch02:36727522-36735334	-2.62151	0.0092	Conserved gene of unknown function
PGSC0003DMG400029561	Chr_ST4.03ch08:45034097-45036733	-2.61498	0.00025	Ribosomal protein S6
PGSC0003DMG400000761	Chr_ST4.03ch02:23796211-23800871	-2.57626	0.02125	Multicopper oxidase
PGSC0003DMG400005226	Chr_ST4.03ch01:8865831-8868745	-2.56478	0.0209	Hcr9-OR3A
PGSC0003DMG400012426	Chr_ST4.03ch07:53357183-53363646	-2.55382	0.04675	Abscisic acid ABA receptor
PGSC0003DMG400017946	Chr_ST4.03ch02:7282507-7287663	-2.55144	0.01545	S locus glycoprotein
PGSC0003DMG400023011	Chr_ST4.03ch03:40261123-40262406	-2.50066	0.01345	Conserved gene of unknown function
PGSC0003DMG400014459	Chr_ST4.03ch12:48514276-48518536	-2.47795	0.00745	Phosphoethanolamine N-methyltransferase
PGSC0003DMG400002908	Chr_ST4.03ch12:2649362-2649839	-2.44501	0.0313	Conserved gene of unknown function
PGSC0003DMG401003156	Chr_ST4.03ch03:47090593-47096240	-2.43893	0.0328	Glycosyltransferase, CAZy family GT2
PGSC0003DMG400026683	Chr_ST4.03ch02:23066139-23068491	-2.43572	0.00505	Indole-3-acetic acid-amido synthetase GH3.3
PGSC0003DMG400033582,PGSC0003DMG404033574	Chr_ST4.03ch01:82643951-82646482	-2.43304	0.0176	#N/A
PGSC0003DMG400005937	Chr_ST4.03ch06:54482841-54486200	-2.40343	0.00525	Strictosidine synthase
PGSC0003DMG400007915	Chr_ST4.03ch12:2510601-2511936	-2.39994	0.0302	Conserved gene of unknown function
PGSC0003DMG400000310	Chr_ST4.03ch12:4463944-4466819	-2.39526	0.0304	Gene of unknown function
PGSC0003DMG400015194	Chr_ST4.03ch03:50835984-50839603	-2.3758	0.01725	Malate synthase
PGSC0003DMG400018865	Chr_ST4.03ch09:46444079-46447119	-2.35408	0.02985	Conserved gene of unknown function
PGSC0003DMG400005426	Chr_ST4.03ch01:23816873-23817628	-2.35171	0.0305	Dirigent 1
PGSC0003DMG400009822	Chr_ST4.03ch04:53231082-53233472	-2.34578	0.03035	Cytochrome P450
PGSC0003DMG400024938	Chr_ST4.03ch02:43056390-43058490	-2.33711	0.03935	Conserved gene of unknown function
PGSC0003DMG400022255	Chr_ST4.03ch07:55971748-55976656	-2.3244	0.00615	Amino acid transporter
PGSC0003DMG400015156	Chr_ST4.03ch03:51543476-51546492	-2.32287	0.03605	Conserved gene of unknown function
PGSC0003DMG400000325	Chr_ST4.03ch12:3466878-3467566	-2.32013	0.03525	Ultraviolet-B-repressible protein
PGSC0003DMG400015365	Chr_ST4.03ch12:525412-525857	-2.29994	0.03505	Conserved gene of unknown function
PGSC0003DMG400006453	Chr_ST4.03ch09:54354467-54358211	-2.2916	0.03095	Ice binding protein
PGSC0003DMG400000208	Chr_ST4.03ch01:73107487-73107928	-2.28996	0.0065	Conserved gene of unknown function
PGSC0003DMG400000130	Chr_ST4.03ch01:73965519-73969320	-2.24913	0.02005	Gtpase activating protein
PGSC0003DMG400030808	Chr_ST4.03ch04:63926477-63927625	-2.2393	0.04115	Phi-1 protein
PGSC0003DMG400027736	Chr_ST4.03ch04:7004392-7004949	-2.2116	0.0101	Histone H4
PGSC0003DMG400018103	Chr_ST4.03ch03:52510914-52514983	-2.1996	0.04675	Carboxyl-terminal proteinase
PGSC0003DMG400012416	Chr_ST4.03ch07:53220304-53221333	-2.19341	0.0196	Glutamyl-tRNA(Gln) amidotransferase subunit C
PGSC0003DMG400004667	Chr_ST4.03ch12:59377162-59381006	-2.17719	0.0396	Rhg4-like receptor kinase II
PGSC0003DMG400011027	Chr_ST4.03ch10:53823859-53825780	-2.17335	0.0458	UDP-glucuronosyltransferase
PGSC0003DMG401005482	Chr_ST4.03ch07:11792598-11797949	-2.17104	0.04855	E2F4,5
PGSC0003DMG400000237	Chr_ST4.03ch01:73720907-73725220	-2.15754	0.04885	Conserved gene of unknown function
PGSC0003DMG400005540	Chr_ST4.03ch12:60551824-60552193	-2.15696	0.02	TCH
PGSC0003DMG400011266	Chr_ST4.03ch10:139263-141641	-2.14185	0.0464	Catechol O-methyltransferase
PGSC0003DMG400016814	Chr_ST4.03ch01:10563585-10563956	-2.13279	0.0024	60S ribosomal protein L38
PGSC0003DMG402017902	Chr_ST4.03ch01:35475706-35480057	-2.13106	0.00775	Boron transporter
PGSC0003DMG400025301	Chr_ST4.03ch04:4019632-4024076	-2.1177	0.0287	Splicing factor 3B subunit
PGSC0003DMG400006700	Chr_ST4.03ch04:51812390-51814162	-2.10836	0.01525	Conserved gene of unknown function
PGSC0003DMG400024948	Chr_ST4.03ch02:43179509-43181675	-2.10586	0.0274	Arabinogalactan protein
PGSC0003DMG400013227	Chr_ST4.03ch00:37326101-37326992	-2.09526	0.00065	Osmotin
PGSC0003DMG400011643	Chr_ST4.03ch05:47457815-47460902	-2.08047	0.0186	Conserved gene of unknown function
PGSC0003DMG400006945	Chr_ST4.03ch02:26261504-26271479	-2.0721	0.00305	Conserved gene of unknown function
PGSC0003DMG400019179	Chr_ST4.03ch10:50214413-50218308	-2.06422	0.00645	1-phosphatidylinositol-4,5-bisphosphate phosphodiesterase
PGSC0003DMG400020543	Chr_ST4.03ch06:3149965-3155136	-2.04754	0.0056	Ran binding protein
PGSC0003DMG400023184	Chr_ST4.03ch03:32929406-32930695	-2.03484	0.00185	Ubiquitin
PGSC0003DMG401013876	Chr_ST4.03ch02:35398865-35403067	-2.02754	0.0322	S-locus-specific glycoprotein S6
PGSC0003DMG400025007	Chr_ST4.03ch10:1838663-1842488	-2.02554	0.00495	NADPH
PGSC0003DMG400020898	Chr_ST4.03ch00:24458621-24460017	-2.01735	0.0206	Conserved gene of unknown function
PGSC0003DMG400023680	Chr_ST4.03ch10:57581446-57582087	-2.01723	0.0209	Conserved gene of unknown function
PGSC0003DMG400007134	Chr_ST4.03ch06:55372053-55374660	-2.00619	0.00805	Tonoplast intrinsic protein
PGSC0003DMG400019515	Chr_ST4.03ch03:56036626-56043628	-2.0025	0.02905	SET protein, phospatase 2A inhibitor
