# Supplementary material for: Transcriptome analysis reveals genes associated with late blight resistance in potato
Source: Sci Rep. 2024 Jul 5;14:15501. doi: 10.1038/s41598-024-60608-3 (PMC11226683; doi:10.1038/s41598-024-60608-3)
Supplement: Supplementary file 4 — Dataset S4. [file 41598_2024_60608_MOESM4_ESM.xlsx]

## Sheet: Upregulated
Gene_Name/ID	Locus	log2Foldchange	Pvalue	Gene_Description
PGSC0003DMG400033334	Chr_ST4.03ch11:37644262-37650835	6.99777	0.0433	Bacterial spot disease resistance protein 4
PGSC0003DMG400032785	Chr_ST4.03ch08:9967734-9972284	6.59452	0.00125	Conserved gene of unknown function
PGSC0003DMG400030007	Chr_ST4.03ch01:7854985-7862994	6.08356	0.03295	Gene of unknown function
PGSC0003DMG400022612	Chr_ST4.03ch05:6737150-6740145	6.06	0.03395	Conserved gene of unknown function
PGSC0003DMG400023235	Chr_ST4.03ch00:21170890-21172061	5.28673	0.0029	Sn-2 protein
PGSC0003DMG400000021	Chr_ST4.03ch01:71841959-71845603	5.22	0.01215	Carbonyl reductase
PGSC0003DMG400036774	Chr_ST4.03ch04:8997164-8997883	4.86957	0.0473	Conserved gene of unknown function
PGSC0003DMG400030291	Chr_ST4.03ch01:4455517-4460624	4.75785	5e-05	Kinase
PGSC0003DMG402019255	Chr_ST4.03ch07:54348410-54350031	4.4481	0.00625	Pectinesterase
PGSC0003DMG400010225	Chr_ST4.03ch02:32431834-32433315	4.40125	5e-05	Cysteine protease
PGSC0003DMG400002820	Chr_ST4.03ch04:186278-192428	4.17945	0.0184	Conserved gene of unknown function
PGSC0003DMG401010918	Chr_ST4.03ch11:37370692-37377091	4.08981	0.00415	Conserved gene of unknown function
PGSC0003DMG400008596	Chr_ST4.03ch10:52682204-52688781	4.01293	0.00675	Cc-nbs-lrr resistance protein
PGSC0003DMG400003787	Chr_ST4.03ch09:50659683-50660449	3.78133	0.00205	Conserved gene of unknown function
PGSC0003DMG400037860	Chr_ST4.03ch05:27165962-27168203	3.68438	0.0176	Eukaryotic initiation factor 4A-15
PGSC0003DMG401021876	Chr_ST4.03ch09:60006459-60008936	3.57862	0.01575	Gene of unknown function
PGSC0003DMG400017718	Chr_ST4.03ch04:63083148-63086451	3.39389	0.0033	Receptor protein kinase
PGSC0003DMG400008301	Chr_ST4.03ch02:30141195-30142231	3.37062	0.00035	Chlorophyll a/b binding protein
PGSC0003DMG400016458	Chr_ST4.03ch02:36265370-36270640	3.34471	0.0131	Multi antimicrobial extrusion family protein
PGSC0003DMG400027114	Chr_ST4.03ch06:52325353-52327524	3.34092	0.01935	Conserved gene of unknown function
PGSC0003DMG400018264	Chr_ST4.03ch01:79369819-79379359	3.32178	0.00605	Leucine-rich repeat family protein / protein kinase family protein
PGSC0003DMG400000017	Chr_ST4.03ch01:71688538-71694700	3.30283	0.04995	Beta-hydroxyisobutyryl-CoA hydrolase 1
PGSC0003DMG400027968	Chr_ST4.03ch04:63318593-63322913	3.28355	0.0241	Conserved gene of unknown function
PGSC0003DMG402010883	Chr_ST4.03ch06:5965435-5966610	3.28245	0.0152	MYB transcription factor MYB139
PGSC0003DMG400029405	Chr_ST4.03ch12:57474534-57477976	3.27174	0.0232	Disease resistance protein RPM1
PGSC0003DMG400000408	Chr_ST4.03ch11:39016106-39018582	3.25381	0.0311	Xyloglucan endotransglucosylase-hydrolase XTH6
PGSC0003DMG400002426	Chr_ST4.03ch06:11413323-11418752	3.25331	0.0202	Resistance gene
PGSC0003DMG400012233	Chr_ST4.03ch08:56703486-56705475	3.24052	0.03515	Conserved gene of unknown function
PGSC0003DMG400018464	Chr_ST4.03ch08:3759083-3763667	3.19193	0.01805	Disease resistance protein
PGSC0003DMG400029026	Chr_ST4.03ch11:10217405-10218169	3.17405	0.02545	Conserved gene of unknown function
PGSC0003DMG400013629	Chr_ST4.03ch02:37830841-37832400	3.16432	0.02245	Cytochrome P450 hydroxylase
PGSC0003DMG400030534	Chr_ST4.03ch05:3389294-3391956	3.16287	0.02655	Wall-associated kinase
PGSC0003DMG400014459	Chr_ST4.03ch12:48514276-48518536	3.14071	0.0005	Phosphoethanolamine N-methyltransferase
PGSC0003DMG400001369	Chr_ST4.03ch02:45447964-45452729	3.11225	0.01995	Kinase
PGSC0003DMG400009604	Chr_ST4.03ch08:39670434-39672456	3.1059	0.0332	Aquaglyceroporin (Tonoplast intrinsic protein (Tipa))
PGSC0003DMG402031070	Chr_ST4.03ch11:4060867-4063345	3.09567	0.0227	Vetispiradiene synthase 1
PGSC0003DMG400005222	Chr_ST4.03ch01:9001830-9006015	3.08368	0.03725	Aminocarboxymuconate-semialdehyde decarboxylase
PGSC0003DMG400001154	Chr_ST4.03ch08:4347890-4350012	3.07486	0.0279	Gene of unknown function
PGSC0003DMG400030982	Chr_ST4.03ch05:8344301-8346958	3.0605	0.0234	Polygalacturonase non-catalytic subunit AroGP3
PGSC0003DMG400005409	Chr_ST4.03ch01:74176278-74180021	3.05784	0.0317	Aspartic proteinase nepenthesin-1
PGSC0003DMG400024281	Chr_ST4.03ch12:5776515-5780741	3.04881	0.00505	Gamma aminobutyrate transaminase isoform2
PGSC0003DMG401017416,PGSC0003DMG402017416	Chr_ST4.03ch07:43077467-43082007	3.04732	0.0436	#N/A
PGSC0003DMG400016162	Chr_ST4.03ch11:2832001-2837194	3.02249	0.02465	2-deoxyglucose-6-phosphate phosphatase
PGSC0003DMG400029406	Chr_ST4.03ch12:57465468-57468885	2.96869	0.00025	Glyceraldehyde-3-phosphate dehydrogenase B subunit
PGSC0003DMG400045432	Chr_ST4.03ch05:7845564-7847247	2.94635	0.0309	Spotted leaf protein
PGSC0003DMG400020315	Chr_ST4.03ch09:311572-314993	2.94289	0.02265	Glycerol-3-phosphate acyltransferase 6
PGSC0003DMG400017523	Chr_ST4.03ch08:49348023-49349523	2.90162	0.03455	Conserved gene of unknown function
PGSC0003DMG403011204	Chr_ST4.03ch07:1181786-1182461	2.89323	0.03475	Conserved gene of unknown function
PGSC0003DMG400016941	Chr_ST4.03ch06:27176636-27182286	2.88743	0.00635	Conserved gene of unknown function
PGSC0003DMG400016147	Chr_ST4.03ch11:2591081-2596595	2.8617	0.03135	2-oxoglutarate/malate translocator
PGSC0003DMG400009086	Chr_ST4.03ch03:45591993-45595010	2.85689	0.03785	SF16
PGSC0003DMG400005486	Chr_ST4.03ch03:15151453-15152341	2.8285	0.02975	Nucleic acid binding protein
PGSC0003DMG400016996	Chr_ST4.03ch05:9714774-9717165	2.8243	0.0018	Nitrate transporter
PGSC0003DMG400003788	Chr_ST4.03ch09:50663437-50664199	2.79911	0.0167	Male specific sperm protein
PGSC0003DMG400005327	Chr_ST4.03ch06:1324970-1328658	2.79212	0.04055	Auxin-responsive protein IAA16
PGSC0003DMG400017163	Chr_ST4.03ch09:56661753-56671464	2.78877	0.02335	Xenotropic and polytropic murine leukemia virus receptor pho1
PGSC0003DMG400026004	Chr_ST4.03ch01:70544466-70547797	2.78595	0.03345	Leucine-rich repeat receptor kinase
PGSC0003DMG400001667	Chr_ST4.03ch01:86951295-86952032	2.76748	0.0406	SAUR family protein
PGSC0003DMG401019343	Chr_ST4.03ch09:48466394-48468915	2.76713	0.01415	DNA binding protein
PGSC0003DMG400016808	Chr_ST4.03ch01:10580472-10588280	2.76129	0.04045	N protein
PGSC0003DMG400009951	Chr_ST4.03ch04:71155925-71158697	2.75335	0.0338	Expansin11
PGSC0003DMG402016495	Chr_ST4.03ch06:49100841-49102333	2.70438	0.00295	Stem 28 kDa glycoprotein
PGSC0003DMG400025972	Chr_ST4.03ch01:70272619-70273289	2.6885	0.0397	14 kDa proline-rich protein DC2.15
PGSC0003DMG402001978	Chr_ST4.03ch11:6015169-6018361	2.67648	0.04835	Pyridine nucleotide-disulfide oxidoreductase family protein
PGSC0003DMG400018811	Chr_ST4.03ch08:33196292-33204108	2.66473	0.0445	Erecta
PGSC0003DMG400008097	Chr_ST4.03ch11:41342342-41343183	2.66463	0.0145	KiTH-2
PGSC0003DMG400009892	Chr_ST4.03ch04:71367330-71382353	2.65915	0.01025	Prolyl endopeptidase
PGSC0003DMG400010223	Chr_ST4.03ch02:32419588-32421499	2.63823	0.0016	Phytophthora-inhibited protease 1
PGSC0003DMG400039047	Chr_ST4.03ch12:9777797-9778391	2.60435	0.04235	Conserved gene of unknown function
PGSC0003DMG400026170	Chr_ST4.03ch07:47275644-47277690	2.59743	0.0491	Nuc-1 negative regulatory protein preg
PGSC0003DMG400010418	Chr_ST4.03ch02:22475155-22477394	2.59374	0.04785	Gene of unknown function
PGSC0003DMG400015854	Chr_ST4.03ch08:15989955-15994374	2.59147	0.04445	Gene of unknown function
PGSC0003DMG400008595	Chr_ST4.03ch10:52690612-52695919	2.58493	0.0071	Cc-nbs-lrr resistance protein
PGSC0003DMG400034115	Chr_ST4.03ch11:4085294-4087862	2.58254	0.0487	Sesquiterpene cyclase
PGSC0003DMG400000112	Chr_ST4.03ch01:73495478-73496666	2.5768	0.0176	Gene of unknown function
PGSC0003DMG400005335	Chr_ST4.03ch06:1174055-1180339	2.55076	0.0005	Truncated NBS-LRR resistance protein
PGSC0003DMG400008394	Chr_ST4.03ch10:53127162-53132747	2.54718	0.00665	Cc-nbs-lrr resistance protein
PGSC0003DMG400013290	Chr_ST4.03ch11:367392-372588	2.53998	0.02085	Conserved gene of unknown function
PGSC0003DMG401018318	Chr_ST4.03ch07:48721914-48727160	2.52447	0.04985	Gene of unknown function
PGSC0003DMG400008538	Chr_ST4.03ch12:55247030-55248461	2.51424	0.02145	Dehydration-responsive element binding protein 3
PGSC0003DMG400003123	Chr_ST4.03ch01:86663460-86666351	2.50492	0.00255	Fructose-bisphosphate aldolase
PGSC0003DMG400000736	Chr_ST4.03ch01:86138598-86145134	2.49285	0.00475	Bifunctional dihydrofolate reductase-thymidylate synthase
PGSC0003DMG401002909	Chr_ST4.03ch12:2653526-2661937	2.48843	0.0341	Cf-2.1
PGSC0003DMG400004353	Chr_ST4.03ch01:61134804-61144098	2.48654	0.01535	Protein ABCI12, chloroplastic
PGSC0003DMG400011406	Chr_ST4.03ch09:52077977-52078723	2.4803	0.02775	Glutaredoxin
PGSC0003DMG400023240	Chr_ST4.03ch07:16202562-16208258	2.46452	0.03365	Multidrug resistance pump
PGSC0003DMG400020136	Chr_ST4.03ch06:58936956-58943104	2.45848	0.0213	Sulfate/bicarbonate/oxalate exchanger and transporter sat-1
PGSC0003DMG400000493	Chr_ST4.03ch02:47048112-47051618	2.45726	0.0011	Carbonic anhydrase
PGSC0003DMG401010943	Chr_ST4.03ch10:52785968-52791381	2.45072	0.04555	Nbs-lrr resistance protein
PGSC0003DMG400022263	Chr_ST4.03ch07:55888668-55891111	2.44447	0.01035	Fructose-bisphosphate aldolase
PGSC0003DMG400024644	Chr_ST4.03ch03:55248139-55252302	2.43681	0.01395	101 kDa heat shock protein
PGSC0003DMG400013489	Chr_ST4.03ch05:9131586-9137722	2.42171	0.0236	Leucine-rich repeat receptor-like kinase
PGSC0003DMG400011213	Chr_ST4.03ch07:1366784-1370626	2.42151	0.00745	Eukaryotic translation initiation factor 3 subunit
PGSC0003DMG400009793	Chr_ST4.03ch06:21061137-21067005	2.41407	0.0497	Conserved gene of unknown function
PGSC0003DMG402030099	Chr_ST4.03ch05:46864316-46869037	2.39244	0.00915	Prosystemin
PGSC0003DMG400004659	Chr_ST4.03ch12:59270725-59272650	2.38601	0.00275	UDP-D-glucuronic acid 4-epimerase
PGSC0003DMG400013044	Chr_ST4.03ch08:24663618-24665483	2.38394	0.01565	Gene of unknown function
PGSC0003DMG402011400	Chr_ST4.03ch09:52593408-52598923	2.37778	0.02675	Beta-glucosidase
PGSC0003DMG400008098	Chr_ST4.03ch11:41337543-41338406	2.36068	0.0219	KiTH-2
PGSC0003DMG400005633	Chr_ST4.03ch03:59029267-59030917	2.36045	0.0154	Conserved gene of unknown function
PGSC0003DMG400034882	Chr_ST4.03ch07:41317610-41319068	2.35587	0.03095	Glucosyltransferase
PGSC0003DMG400015872	Chr_ST4.03ch04:1113739-1120367	2.34755	0.01485	NBS-LRR type resistance protein
PGSC0003DMG400021051	Chr_ST4.03ch00:24859803-24862824	2.33924	0.01755	Hcr9-9D
PGSC0003DMG400003522	Chr_ST4.03ch02:40242371-40243903	2.33293	0.0288	Galactinol synthase
PGSC0003DMG400007672	Chr_ST4.03ch06:44929050-44929884	2.31911	0.01455	Gene of unknown function
PGSC0003DMG400004438	Chr_ST4.03ch10:46377233-46378784	2.31176	0.0446	Aquaporin, MIP family, PIP subfamily
PGSC0003DMG400026460	Chr_ST4.03ch12:50895779-50904769	2.31112	0.00835	DNA binding protein
PGSC0003DMG400005803	Chr_ST4.03ch08:5436432-5440098	2.29639	0.00175	Nodulin-26
PGSC0003DMG400014299	Chr_ST4.03ch03:43104037-43104540	2.29496	0.0414	40S ribosomal protein S15a-1
PGSC0003DMG400013030	Chr_ST4.03ch06:41353992-41362903	2.26628	0.00495	Amino acid binding protein
PGSC0003DMG400014394	Chr_ST4.03ch10:1294581-1298224	2.26573	0.0267	Conserved gene of unknown function
PGSC0003DMG400015575	Chr_ST4.03ch05:7239162-7242611	2.25863	0.0396	RNA recognition motif (RRM)-containing protein
PGSC0003DMG400025605	Chr_ST4.03ch02:37229181-37230622	2.25734	0.03815	Conserved gene of unknown function
PGSC0003DMG400011708	Chr_ST4.03ch01:7510117-7512901	2.2532	0.01375	Conserved gene of unknown function
PGSC0003DMG401014557	Chr_ST4.03ch05:3164371-3169502	2.25166	0.01435	Conserved gene of unknown function
PGSC0003DMG400029201	Chr_ST4.03ch00:23638975-23642120	2.23808	0.03985	Sesquiterpene synthase 2
PGSC0003DMG400033679	Chr_ST4.03ch00:36415733-36418250	2.22355	0.0327	Gene of unknown function
PGSC0003DMG401018223	Chr_ST4.03ch01:79287173-79291540	2.22162	0.0072	Ferric-chelate reductase
PGSC0003DMG400018607	Chr_ST4.03ch05:10050523-10056913	2.21981	0.02205	Tetratricopeptide-like helical
PGSC0003DMG400028199	Chr_ST4.03ch10:56856655-56862097	2.2142	0.0358	OJ000223_09.10 protein
PGSC0003DMG400011751	Chr_ST4.03ch07:41845572-41847191	2.19951	0.04575	2-oxoglutarate-dependent dioxygenase
PGSC0003DMG400017119	Chr_ST4.03ch10:52458047-52462263	2.18764	0.0203	Flavonoid glucoyltransferase UGT73E2
PGSC0003DMG400010582	Chr_ST4.03ch02:8245378-8250955	2.17165	0.04035	Storekeeper protein
PGSC0003DMG401010355,PGSC0003DMG402010355	Chr_ST4.03ch02:28036250-28040903	2.16701	0.00875	#N/A
PGSC0003DMG400016187	Chr_ST4.03ch11:2060383-2062711	2.1628	0.0466	HVA22 e
PGSC0003DMG400020141	Chr_ST4.03ch06:58878640-58879841	2.14073	0.0415	Photosystem II reaction center W protein, chloroplastic
PGSC0003DMG400015377	Chr_ST4.03ch12:336602-338623	2.13773	0.02245	SlTCP3
PGSC0003DMG400017908	Chr_ST4.03ch01:20545466-20550343	2.13281	0.0357	Conserved gene of unknown function
PGSC0003DMG400019418	Chr_ST4.03ch10:6739777-6745647	2.13141	0.02575	Cc-nbs-lrr resistance protein
PGSC0003DMG400010821	Chr_ST4.03ch10:4815790-4816509	2.12552	0.04135	Nucleic acid binding protein
PGSC0003DMG400027530	Chr_ST4.03ch01:74501851-74504452	2.12504	0.02295	Gene of unknown function
PGSC0003DMG400018434	Chr_ST4.03ch05:4699655-4701752	2.11805	0.03045	Oxygen evolving enhancer protein 3
PGSC0003DMG400015270	Chr_ST4.03ch03:50423169-50427354	2.11712	0.02595	ATP-binding cassette transporter
PGSC0003DMG400026540	Chr_ST4.03ch11:39834360-39835701	2.11227	0.0265	Conserved gene of unknown function
PGSC0003DMG401031202	Chr_ST4.03ch04:54733408-54739281	2.10524	0.0118	Gene of unknown function
PGSC0003DMG400015790	Chr_ST4.03ch03:43430507-43439991	2.10129	0.0105	Receptor protein kinase
PGSC0003DMG400008640	Chr_ST4.03ch03:13686730-13688511	2.10017	0.02965	Aldose 1-epimerase family protein
PGSC0003DMG402019343	Chr_ST4.03ch09:48449646-48452200	2.09025	0.0187	DNA binding protein
PGSC0003DMG400028671	Chr_ST4.03ch11:6556803-6560264	2.08905	0.0208	UDP-glucose
PGSC0003DMG400025545	Chr_ST4.03ch05:5211401-5215554	2.08201	0.04145	Late blight resistance protein homolog R1B-23
PGSC0003DMG402030532	Chr_ST4.03ch05:3385780-3388467	2.06455	0.0314	Wall-associated kinase
PGSC0003DMG400000292	Chr_ST4.03ch12:4002105-4002649	2.0643	0.01135	Conserved gene of unknown function
PGSC0003DMG400026187	Chr_ST4.03ch07:47653512-47657896	2.06299	0.01765	Nbs-lrr resistance protein
PGSC0003DMG400033563	Chr_ST4.03ch00:39527949-39529428	2.06022	0.0186	Ubiquitin-protein ligase
PGSC0003DMG400031231	Chr_ST4.03ch10:48797256-48799164	2.02954	0.0156	Conserved gene of unknown function
PGSC0003DMG400032155	Chr_ST4.03ch01:2132538-2146062	2.02417	0.0047	Lipoxygenase
PGSC0003DMG401004423	Chr_ST4.03ch10:46024580-46030865	2.02339	0.02335	Cc-nbs-lrr resistance protein
PGSC0003DMG400012888	Chr_ST4.03ch09:47584675-47587482	2.01391	0.0098	MRNA binding protein
PGSC0003DMG400011950	Chr_ST4.03ch00:22129369-22130094	2.00437	0.0316	Chloroplast ferredoxin I

## Sheet: Downregulated
Gene_Name/ID	Locus	log2Foldchange	Pvalue	Gene_Description
PGSC0003DMG400000631	Chr_ST4.03ch03:56476941-56478370	-6.13321	0.04265	Lactoylglutathione lyase
PGSC0003DMG400030009	Chr_ST4.03ch01:8195756-8201863	-6.11122	0.04525	Leucine-rich repeat protein
PGSC0003DMG403020240	Chr_ST4.03ch02:48163233-48167144	-5.72221	0.0001	Glycerophosphodiester phosphodiesterase
PGSC0003DMG400009635	Chr_ST4.03ch00:20947099-20949646	-5.63664	0.02955	Gene of unknown function
PGSC0003DMG400026220	Chr_ST4.03ch08:51057960-51061006	-5.56766	0.00125	Major pollen allergen Ory s 1
PGSC0003DMG400031326	Chr_ST4.03ch06:46983361-46985191	-5.48371	0.0462	Conserved gene of unknown function
PGSC0003DMG402004840	Chr_ST4.03ch06:48831133-48832463	-5.27669	0.0431	Phosphatase
PGSC0003DMG400003058	Chr_ST4.03ch08:54298664-54299598	-5.2074	5e-05	Osmotin OSML15
PGSC0003DMG400001848	Chr_ST4.03ch08:50182875-50184750	-5.14034	0.0012	Major pollen allergen Ory s 1
PGSC0003DMG400021512	Chr_ST4.03ch04:67280288-67285659	-5.13	0.00685	Acyl-CoA-binding protein, acbp
PGSC0003DMG400013984	Chr_ST4.03ch03:34349895-34350849	-5.04884	5e-05	TMV induced protein 1-2
PGSC0003DMG400006369	Chr_ST4.03ch04:60610153-60612270	-5.01371	0.0027	AP2/ERF domain-containing transcription factor
PGSC0003DMG400015219	Chr_ST4.03ch03:50225872-50226839	-4.9683	0.00015	Miraculin
PGSC0003DMG400010815	Chr_ST4.03ch03:40024146-40025003	-4.94783	0.0038	PME inhibitor
PGSC0003DMG402024222	Chr_ST4.03ch08:50111432-50119199	-4.89457	0.00125	BRASSINOSTEROID INSENSITIVE 1-associated receptor kinase 1
PGSC0003DMG400028622	Chr_ST4.03ch12:49850040-49852913	-4.84602	0.0036	Acyl-protein thioesterase
PGSC0003DMG400001937	Chr_ST4.03ch00:12573556-12580033	-4.83248	0.0035	Ethanol tolerance protein GEKO1
PGSC0003DMG400015267	Chr_ST4.03ch03:50477077-50477923	-4.77947	0.0048	Kunitz-type protease inhibitor
PGSC0003DMG400005339	Chr_ST4.03ch06:1287209-1289428	-4.75151	0.00425	Conserved gene of unknown function
PGSC0003DMG400027748	Chr_ST4.03ch04:7073248-7075655	-4.74931	0.0479	UPF0497 membrane protein PIMP1
PGSC0003DMG400021422	Chr_ST4.03ch02:42776539-42779479	-4.7241	0.0249	Transcription cofactor
PGSC0003DMG400003993	Chr_ST4.03ch11:7474001-7475306	-4.68	0.0092	Citrate binding protein
PGSC0003DMG400018636	Chr_ST4.03ch01:87865976-87872886	-4.50483	0.03935	Glycerol-3-phosphate acyltransferase
PGSC0003DMG400027736	Chr_ST4.03ch04:7004392-7004949	-4.41977	0.00455	Histone H4
PGSC0003DMG400010149	Chr_ST4.03ch03:49375469-49376370	-4.34012	0.00735	Conserved gene of unknown function
PGSC0003DMG400022430	Chr_ST4.03ch02:34338338-34340696	-4.3362	0.0001	Polyphenoloxidase
PGSC0003DMG400013577	Chr_ST4.03ch07:40378872-40381601	-4.28019	0.00625	Dimethylaniline monooxygenase
PGSC0003DMG400019855	Chr_ST4.03ch03:48396331-48396781	-4.24549	0.00615	Uncharacterized mitochondrial protein
PGSC0003DMG400004822	Chr_ST4.03ch08:52125718-52130320	-4.21694	0.0002	Oxidoreductase
PGSC0003DMG400000193	Chr_ST4.03ch01:72662887-72665831	-4.2023	0.00025	1-aminocyclopropane-1-carboxylate synthase 2
PGSC0003DMG400003057	Chr_ST4.03ch08:54294866-54295826	-4.17589	5e-05	Osmotin
PGSC0003DMG400020112	Chr_ST4.03ch06:58146604-58148112	-4.13286	0.00625	Conserved gene of unknown function
PGSC0003DMG400003043	Chr_ST4.03ch08:54289420-54290377	-4.12514	5e-05	Osmotin
PGSC0003DMG400018744	Chr_ST4.03ch07:2638836-2640351	-4.09635	0.0091	Cytochrome P450-dependent fatty acid hydroxylase
PGSC0003DMG400034322	Chr_ST4.03ch01:83673567-83674356	-4.06689	0.0091	Zinc finger protein
PGSC0003DMG400018916	Chr_ST4.03ch08:45873234-45875234	-4.05947	5e-05	Polyphenol oxidase
PGSC0003DMG400010131	Chr_ST4.03ch03:49862776-49863532	-4.02596	0.0001	Nb cell deth marker
PGSC0003DMG400021966	Chr_ST4.03ch04:61860883-61864152	-3.98381	0.00095	Laccase
PGSC0003DMG400016776	Chr_ST4.03ch06:45321290-45323254	-3.96788	0.0245	Cytochrome P450
PGSC0003DMG400017757	Chr_ST4.03ch12:55471255-55471864	-3.96151	0.00865	Arabinogalactan-protein
PGSC0003DMG400014879	Chr_ST4.03ch03:7317346-7318029	-3.85402	0.0074	Gene of unknown function
PGSC0003DMG400010597	Chr_ST4.03ch07:46629097-46630684	-3.84797	0.0107	Gene of unknown function
PGSC0003DMG400030771	Chr_ST4.03ch06:41213847-41216108	-3.77767	0.00955	Alcohol dehydrogenase 3
PGSC0003DMG400024120	Chr_ST4.03ch10:37692714-37696235	-3.75524	0.00085	Peptide transporter
PGSC0003DMG400014880	Chr_ST4.03ch03:7306249-7306842	-3.71158	0.01255	ABC transporter family protein
PGSC0003DMG400013546	Chr_ST4.03ch07:40641673-40648038	-3.69338	5e-05	Sucrose synthase 2
PGSC0003DMG400027856	Chr_ST4.03ch04:69344145-69345467	-3.69262	0.0112	Geranylgeranyl pyrophosphate synthase 2
PGSC0003DMG400033906	Chr_ST4.03ch10:44285129-44292822	-3.68971	0.0045	Isoflavone reductase homolog
PGSC0003DMG400003228	Chr_ST4.03ch03:46101961-46102626	-3.66855	0.01115	SAUR family protein
PGSC0003DMG400023445	Chr_ST4.03ch05:51923657-51925755	-3.65371	0.0138	Spotted leaf protein
PGSC0003DMG400029464	Chr_ST4.03ch04:2768215-2769742	-3.64887	0.01165	Avr9/Cf-9 rapidly elicited protein 74
PGSC0003DMG400014594	Chr_ST4.03ch05:45818069-45819013	-3.62312	0.01595	Ethylene response factor
PGSC0003DMG400026222	Chr_ST4.03ch08:51069608-51071479	-3.62278	0.0033	Major pollen allergen Ory s 1
PGSC0003DMG400023985	Chr_ST4.03ch11:5409055-5411529	-3.59198	0.01755	Ferredoxin-3, chloroplast
PGSC0003DMG400008164	Chr_ST4.03ch10:58390631-58393960	-3.57139	0.0427	Triacylglycerol lipase SDP1
PGSC0003DMG401024842	Chr_ST4.03ch04:58568744-58575274	-3.55825	0.0005	Conserved gene of unknown function
PGSC0003DMG400012100	Chr_ST4.03ch07:6258625-6259653	-3.55751	0.0016	Major latex
PGSC0003DMG401008167	Chr_ST4.03ch10:58411777-58414061	-3.5543	0.0425	AT-HSFB3 (Arabidopsis thaliana heat shock transcription factor B3)
PGSC0003DMG400008761	Chr_ST4.03ch01:36412166-36413918	-3.55113	0.0128	R2R3 transcription factor MYB108 1
PGSC0003DMG400015678	Chr_ST4.03ch11:1590552-1593526	-3.53545	0.0184	10-hydroxygeraniol oxidoreductase
PGSC0003DMG400022134	Chr_ST4.03ch07:56394719-56399938	-3.53266	0.0035	Salicylic acid-induced protein 19
PGSC0003DMG400009068	Chr_ST4.03ch03:44811382-44814964	-3.53103	0.0021	ATP binding protein
PGSC0003DMG400020343	Chr_ST4.03ch09:350509-352282	-3.5297	0.00015	AER
PGSC0003DMG400028173	Chr_ST4.03ch10:55603081-55604751	-3.50533	0.0132	Phytosulfokine peptide
PGSC0003DMG400019879	Chr_ST4.03ch02:16988239-16988888	-3.49212	0.01695	Conserved gene of unknown function
PGSC0003DMG400006764	Chr_ST4.03ch01:64568551-64571106	-3.48547	0.01765	Cytokinin oxidase/dehydrogenase
PGSC0003DMG400038332	Chr_ST4.03ch01:64999867-65002153	-3.48369	0.0015	Subtilisin-like protease
PGSC0003DMG400000776	Chr_ST4.03ch04:59015346-59016839	-3.47428	0.00025	Extensin (ext)
PGSC0003DMG400011640	Chr_ST4.03ch05:47534529-47537782	-3.47245	0.00035	Peroxidase
PGSC0003DMG401013112	Chr_ST4.03ch05:49017240-49024595	-3.46424	0.00195	Pleiotropic drug resistance protein 1
PGSC0003DMG400012239	Chr_ST4.03ch08:56624722-56628440	-3.42564	0.00805	Cystathionine gamma-synthase
PGSC0003DMG400010137	Chr_ST4.03ch03:49685390-49686264	-3.40103	0.00615	Cysteine protease inhibitor 1
PGSC0003DMG400016284	Chr_ST4.03ch06:39789896-39794657	-3.38718	0.00985	Ethylene receptor
PGSC0003DMG400012822	Chr_ST4.03ch03:1975871-1978026	-3.35172	0.00565	Stem-specific protein TSJT1
PGSC0003DMG400027283	Chr_ST4.03ch04:10409270-10411469	-3.31508	0.0183	AT-HSFB3 (Arabidopsis thaliana heat shock transcription factor B3)
PGSC0003DMG400027449	Chr_ST4.03ch07:1946242-1949432	-3.26936	0.0006	Trehalose-6-phosphate synthase
PGSC0003DMG400011185	Chr_ST4.03ch07:848531-852857	-3.21705	0.0486	Low-molecular-weight cysteine-rich protein LCR78
PGSC0003DMG401030920	Chr_ST4.03ch07:4413102-4414639	-3.20888	0.0087	Cucumber peeling cupredoxin
PGSC0003DMG400033583	Chr_ST4.03ch01:82646588-82648269	-3.19815	5e-05	Conserved gene of unknown function
PGSC0003DMG400030918	Chr_ST4.03ch07:4385447-4387700	-3.19171	0.02205	Dicyanin
PGSC0003DMG400017458	Chr_ST4.03ch05:12039186-12040089	-3.1913	0.0186	Transcription regulator
PGSC0003DMG400010728	Chr_ST4.03ch02:32884282-32885630	-3.18885	0.0186	Phospholipase A1
PGSC0003DMG400010136	Chr_ST4.03ch03:49713157-49714012	-3.17368	0.0198	Stigma expressed protein
PGSC0003DMG400025932	Chr_ST4.03ch01:85376812-85378916	-3.16122	0.01415	F-box and wd40 domain protein
PGSC0003DMG400019315	Chr_ST4.03ch09:48120151-48128675	-3.1454	0.0006	Sulfate/bicarbonate/oxalate exchanger and transporter sat-1
PGSC0003DMG400019677	Chr_ST4.03ch11:42006168-42008992	-3.1296	0.00015	Elongation factor 1-alpha
PGSC0003DMG400018650	Chr_ST4.03ch01:87970173-87974234	-3.12928	0.0236	Multicopper oxidase
PGSC0003DMG400006639	Chr_ST4.03ch09:20976833-20978429	-3.12715	0.0269	Kinase family protein
PGSC0003DMG400030843	Chr_ST4.03ch04:64259745-64263505	-3.10369	0.0192	Plastid-targeted protein 2
PGSC0003DMG401025083	Chr_ST4.03ch04:61089723-61091577	-3.10325	0.00045	Peroxidase 12
PGSC0003DMG400000339	Chr_ST4.03ch12:3683174-3691514	-3.10225	0.00055	Beta-galactosidase
PGSC0003DMG400026855	Chr_ST4.03ch00:21419776-21420932	-3.09933	0.00095	Endochitinase 4
PGSC0003DMG400020028	Chr_ST4.03ch07:9286239-9289189	-3.09612	0.0186	Specific tissue protein 2
PGSC0003DMG400029195	Chr_ST4.03ch09:10548978-10552001	-3.08976	0.00265	Ferritin
PGSC0003DMG400016522	Chr_ST4.03ch06:49133322-49139965	-3.08501	0.01935	Poly(A) polymerase
PGSC0003DMG400021109	Chr_ST4.03ch02:29317495-29319262	-3.07603	0.00875	Conserved gene of unknown function
PGSC0003DMG400020209	Chr_ST4.03ch02:48003434-48006685	-3.07156	0.0027	Nodulin family protein
PGSC0003DMG400045370	Chr_ST4.03ch05:38795836-38797447	-3.04384	0.00675	Basic 7S globulin 2 small subunit
PGSC0003DMG400025878	Chr_ST4.03ch01:84213733-84215638	-3.04381	0.00585	Phenylpropanoid
PGSC0003DMG402025869	Chr_ST4.03ch01:84134533-84137749	-3.03608	0.03055	C2 domain-containing protein
PGSC0003DMG400034831	Chr_ST4.03ch01:50984879-50985278	-3.03086	0.02055	ORF107c
PGSC0003DMG400031871	Chr_ST4.03ch01:49228440-49229047	-3.03008	0.00265	Stress-associated protein 3
PGSC0003DMG400017842	Chr_ST4.03ch08:4211115-4214832	-3.0185	0.03095	Cinnamoyl-CoA reductase
PGSC0003DMG400013975	Chr_ST4.03ch05:42894346-42898619	-3.0166	0.02775	Xyloglucan endotransglycosylase/hydrolase XTH-6
PGSC0003DMG400002566	Chr_ST4.03ch03:59745799-59748436	-3.00574	0.00405	Coatomer subunit beta'-2
PGSC0003DMG400018517	Chr_ST4.03ch03:45847367-45848461	-2.99128	0.00035	Fad NAD binding oxidoreductases
PGSC0003DMG400031150	Chr_ST4.03ch04:61677627-61680091	-2.99092	0.02565	Protein FRIGIDA
PGSC0003DMG400004170	Chr_ST4.03ch06:3211803-3217033	-2.98504	0.00155	Asparagine synthetase
PGSC0003DMG400016749	Chr_ST4.03ch03:34073642-34074711	-2.98373	0.00795	TMV-induced protein I
PGSC0003DMG400014260	Chr_ST4.03ch03:58081398-58082363	-2.98328	0.02535	Gene of unknown function
PGSC0003DMG400024967	Chr_ST4.03ch02:43038160-43040566	-2.97894	0.0016	Peroxidase
PGSC0003DMG400007565	Chr_ST4.03ch05:30948306-30950184	-2.9752	0.03215	Cytochrome P450
PGSC0003DMG400001181	Chr_ST4.03ch02:24696171-24698146	-2.95982	0.0207	ACI19
PGSC0003DMG400017186	Chr_ST4.03ch09:55982329-55986644	-2.95732	0.0327	Ethylene receptor
PGSC0003DMG400023922	Chr_ST4.03ch09:7127518-7128055	-2.95309	0.00285	Cytoplasmic small heat shock protein class I
PGSC0003DMG400033582,PGSC0003DMG404033574	Chr_ST4.03ch01:82643951-82646482	-2.94666	0.0128	#N/A
PGSC0003DMG400010859	Chr_ST4.03ch08:17827203-17831384	-2.93352	0.0009	Lipoxygenase
PGSC0003DMG400030927	Chr_ST4.03ch07:4601518-4603609	-2.92625	0.02655	Hemoglobin
PGSC0003DMG400021877	Chr_ST4.03ch09:59926832-59929020	-2.92521	0.00115	Xyloglucan endo-transglycosylase
PGSC0003DMG400031313	Chr_ST4.03ch06:47054936-47057941	-2.91662	0.00115	Zinc finger protein
PGSC0003DMG400014248	Chr_ST4.03ch03:58003699-58010043	-2.91505	0.00035	ATP-dependent Clp protease ATP-binding subunit clpA homolog CD4A, chloroplastic
PGSC0003DMG400009472	Chr_ST4.03ch04:62626077-62629759	-2.91026	0.00995	Phosphoglycerate mutase
PGSC0003DMG400027703	Chr_ST4.03ch10:48679219-48688961	-2.90965	0.0197	Alphavirus core protein family
PGSC0003DMG400002890	Chr_ST4.03ch12:2943689-2947071	-2.90927	0.0028	Xenotropic and polytropic murine leukemia virus receptor ids-4
PGSC0003DMG400005494	Chr_ST4.03ch08:43760203-43763876	-2.87317	0.02925	Gulonolactone oxidase
PGSC0003DMG400022616	Chr_ST4.03ch05:6792358-6793093	-2.87244	0.0111	Conserved gene of unknown function
PGSC0003DMG402007101	Chr_ST4.03ch07:52574590-52575762	-2.86907	0.00955	Epidermis-specific secreted glycoprotein EP1
PGSC0003DMG400041508	Chr_ST4.03ch02:40941167-40942286	-2.86633	0.0295	Farnesyltranstransferase
PGSC0003DMG400016529	Chr_ST4.03ch06:49252742-49254335	-2.85748	0.0042	Uncharacterized Cys-rich domain
PGSC0003DMG400028152	Chr_ST4.03ch10:56083033-56083839	-2.85578	0.0095	Hin1
PGSC0003DMG400008573	Chr_ST4.03ch12:989286-992039	-2.84753	0.03055	Conserved gene of unknown function
PGSC0003DMG400008345	Chr_ST4.03ch03:36893133-36896848	-2.8472	0.03495	Alpha-xylosidase
PGSC0003DMG400016247	Chr_ST4.03ch11:3215748-3220139	-2.84513	0.01	Acyl-
PGSC0003DMG400003042	Chr_ST4.03ch08:54286144-54287111	-2.84339	0.00365	Osmotin
PGSC0003DMG400002327	Chr_ST4.03ch05:25096811-25099180	-2.84089	0.04165	Avr9/Cf-9 induced kinase 1
PGSC0003DMG400020252	Chr_ST4.03ch02:48001587-48003316	-2.83084	0.0258	Peroxidase 55
PGSC0003DMG400014440	Chr_ST4.03ch12:49373983-49380008	-2.82555	0.0276	Gene of unknown function
PGSC0003DMG400021895	Chr_ST4.03ch05:15059047-15061686	-2.8182	0.00155	WRKY-type DNA binding protein
PGSC0003DMG400012753	Chr_ST4.03ch01:70887404-70888817	-2.81807	0.03845	Conserved gene of unknown function
PGSC0003DMG400029341	Chr_ST4.03ch12:58593204-58594894	-2.81041	0.0115	TSI-1 protein
PGSC0003DMG400019294	Chr_ST4.03ch07:53565514-53567162	-2.80201	0.04185	Jasmonic acid 2
PGSC0003DMG400016324	Chr_ST4.03ch06:39782786-39783603	-2.79927	0.03825	ATBET12
PGSC0003DMG402015935	Chr_ST4.03ch07:10270350-10277021	-2.79644	0.00505	Aminoadipic semialdehyde synthase
PGSC0003DMG400026853	Chr_ST4.03ch00:21407638-21408792	-2.79217	0.00425	Endochitinase 3
PGSC0003DMG400015355	Chr_ST4.03ch12:658191-658642	-2.78627	0.00475	Monooxygenase
PGSC0003DMG400018801	Chr_ST4.03ch12:54663919-54664983	-2.76214	0.04725	Short chain alcohol dehydrogenase
PGSC0003DMG400020671	Chr_ST4.03ch12:5240844-5241453	-2.74589	0.0341	Conserved gene of unknown function
PGSC0003DMG400024428	Chr_ST4.03ch03:12502416-12506797	-2.74419	0.0026	Conserved gene of unknown function
PGSC0003DMG400031811	Chr_ST4.03ch09:52731521-52736342	-2.74127	0.01725	Esterase/lipase/thioesterase family protein
PGSC0003DMG400029435	Chr_ST4.03ch12:57436313-57437978	-2.73865	0.0362	Gene of unknown function
PGSC0003DMG400046276	Chr_ST4.03ch03:12483920-12484484	-2.73127	0.00315	Conserved gene of unknown function
PGSC0003DMG400001598	Chr_ST4.03ch01:87145670-87146801	-2.73034	0.00055	Snakin-2
PGSC0003DMG400025877	Chr_ST4.03ch01:84209775-84211401	-2.72496	0.00055	Twi1 protein
PGSC0003DMG400025158	Chr_ST4.03ch01:85465047-85466800	-2.72386	0.03375	Divinyl ether synthase
PGSC0003DMG402023841	Chr_ST4.03ch12:60910576-60913584	-2.71881	0.0027	Sterol desaturase
PGSC0003DMG400014779	Chr_ST4.03ch08:44084490-44086613	-2.71751	0.02065	Aromatic amino acid decarboxylase 1A
PGSC0003DMG401016370	Chr_ST4.03ch01:3599828-3605009	-2.71702	0.0321	Lipase
PGSC0003DMG400012953	Chr_ST4.03ch04:53620382-53622171	-2.71528	0.0136	Cytochrome P450
PGSC0003DMG400013485	Chr_ST4.03ch05:8974023-8980534	-2.71143	0.00465	ATP-citrate synthase
PGSC0003DMG400036067	Chr_ST4.03ch01:51066485-51070024	-2.70408	0.00115	Unknow protein
PGSC0003DMG400020809	Chr_ST4.03ch08:46878952-46881259	-2.68759	0.0029	Cytochrome P450
PGSC0003DMG400026382	Chr_ST4.03ch02:41495253-41497252	-2.68715	0.04275	Gamma-glutamyl-gamma-aminobutyrate hydrolase
PGSC0003DMG400022315	Chr_ST4.03ch07:54893563-54895112	-2.6853	0.03215	Conserved gene of unknown function
PGSC0003DMG402006315	Chr_ST4.03ch01:66602625-66605971	-2.67827	0.03915	Histone H3.2
PGSC0003DMG400008101	Chr_ST4.03ch11:41321244-41324503	-2.67343	0.0449	KiTH-2
PGSC0003DMG402007871	Chr_ST4.03ch12:1744462-1747956	-2.66083	0.03685	Disease resistance protein Gpa2
PGSC0003DMG400024771	Chr_ST4.03ch01:77698437-77703117	-2.66065	0.00635	Conserved gene of unknown function
PGSC0003DMG400026054	Chr_ST4.03ch01:69255613-69257775	-2.64942	0.0345	ATP binding protein
PGSC0003DMG400015709	Chr_ST4.03ch08:46283445-46285114	-2.64377	0.0419	Glycosyltransferase
PGSC0003DMG400032555	Chr_ST4.03ch04:5045169-5047136	-2.63709	0.0014	NAC domain protein
PGSC0003DMG400009365	Chr_ST4.03ch04:64902740-64904237	-2.6227	0.02085	AT-hook DNA-binding protein
PGSC0003DMG401024894	Chr_ST4.03ch01:80261644-80262596	-2.62146	0.0432	Conserved gene of unknown function
PGSC0003DMG400039021	Chr_ST4.03ch01:51060894-51064103	-2.6147	0.0189	Conserved gene of unknown function
PGSC0003DMG402006771	Chr_ST4.03ch01:64818873-64826057	-2.61034	0.01905	Conserved gene of unknown function
PGSC0003DMG400023680	Chr_ST4.03ch10:57581446-57582087	-2.60015	0.01575	Conserved gene of unknown function
PGSC0003DMG400015545	Chr_ST4.03ch11:45015913-45016486	-2.59306	0.04345	Histone H4
PGSC0003DMG400019578	Chr_ST4.03ch05:37658588-37660448	-2.59201	0.00175	Conserved gene of unknown function
PGSC0003DMG400014778	Chr_ST4.03ch08:44095325-44096322	-2.5865	0.00505	Tyramine hydroxycinnamoyl transferase
PGSC0003DMG400046726	Chr_ST4.03ch01:5347222-5348275	-2.58095	0.0209	F-box family protein
PGSC0003DMG400044276	Chr_ST4.03ch03:12586567-12587840	-2.57939	0.0165	RRNA intron-encoded homing endonuclease
PGSC0003DMG400013879	Chr_ST4.03ch02:35431402-35434189	-2.57805	0.0029	Quinone reductase family protein
PGSC0003DMG400007331	Chr_ST4.03ch02:37579341-37581968	-2.56501	0.04885	Acetylglucosaminyltransferase
PGSC0003DMG400032136	Chr_ST4.03ch01:1465982-1469402	-2.5643	0.02	Conserved gene of unknown function
PGSC0003DMG400005284	Chr_ST4.03ch10:25059460-25069052	-2.56379	0.0056	3-dehydroquinate dehydratase / shikimate dehydrogenase isoform 2
PGSC0003DMG400015850	Chr_ST4.03ch08:15890910-15892602	-2.56358	0.0027	IDS4
PGSC0003DMG400021039	Chr_ST4.03ch11:12206894-12211499	-2.55539	0.0051	ATP-dependent Clp protease ATP-binding subunit clpA homolog CD4A, chloroplastic
PGSC0003DMG400003531	Chr_ST4.03ch02:40090040-40090994	-2.55207	0.02215	Dhn1 protein
PGSC0003DMG400030503	Chr_ST4.03ch05:4068241-4070295	-2.54691	0.00715	Conserved gene of unknown function
PGSC0003DMG400017231	Chr_ST4.03ch09:56272834-56273818	-2.54412	0.00475	Transcription factor TSRF1
PGSC0003DMG402019042	Chr_ST4.03ch03:12476213-12478289	-2.54135	0.04025	Cytochrome P450 like_TBP
PGSC0003DMG400018659	Chr_ST4.03ch01:87833370-87841550	-2.53347	0.0301	Dimethylaniline monooxygenase
PGSC0003DMG400028245	Chr_ST4.03ch10:55937082-55939835	-2.52184	0.0049	Short-chain dehydrogenase/reductase 2
PGSC0003DMG400030364	Chr_ST4.03ch06:57298364-57300540	-2.51939	0.02025	Avr9/Cf-9 rapidly elicited protein 284
PGSC0003DMG400015673	Chr_ST4.03ch11:1682158-1683721	-2.50102	0.0054	Geranylgeranyl pyrophosphate synthase 1
PGSC0003DMG400029046	Chr_ST4.03ch08:44001285-44002964	-2.4991	0.0291	Aromatic amino acid decarboxylase 1B
PGSC0003DMG400042313	Chr_ST4.03ch02:2123087-2124550	-2.49195	0.0037	Conserved gene of unknown function
PGSC0003DMG400007295	Chr_ST4.03ch06:335321-343008	-2.49147	0.0027	Multidrug/pheromone exporter, MDR family, ABC transporter family
PGSC0003DMG400004996	Chr_ST4.03ch12:53626324-53630619	-2.48206	0.0384	UDP-glucose 4-epimerase
PGSC0003DMG400030134	Chr_ST4.03ch06:9616810-9623870	-2.47518	0.02445	MLO1
PGSC0003DMG400000951	Chr_ST4.03ch09:46949554-46952158	-2.46981	0.0015	Phenazine biosynthesis protein
PGSC0003DMG400007233	Chr_ST4.03ch05:46765820-46767215	-2.46612	0.0125	CXE carboxylesterase
PGSC0003DMG400013649	Chr_ST4.03ch02:38214818-38218040	-2.46119	0.00595	Auxin
PGSC0003DMG400030462	Chr_ST4.03ch06:57566916-57568428	-2.45444	0.0104	Avr9/Cf-9 rapidly elicited protein 216
PGSC0003DMG400040260	Chr_ST4.03ch01:45173910-45174906	-2.44811	0.0018	Glucan endo-1,3-beta-glucosidase, basic isoform 1
PGSC0003DMG400030809	Chr_ST4.03ch04:63929477-63930600	-2.44565	0.00595	Phi-1 protein
PGSC0003DMG400029153	Chr_ST4.03ch06:30910841-30913080	-2.44188	0.0469	Amino acid transporter
PGSC0003DMG400024860	Chr_ST4.03ch04:57648903-57653665	-2.44012	0.0267	Branched chain alpha-keto acid dehydrogenase E1-alpha subunit
PGSC0003DMG400020636	Chr_ST4.03ch06:2725405-2734846	-2.43953	0.0069	60S ribosomal protein L10
PGSC0003DMG400020017	Chr_ST4.03ch01:45137501-45139268	-2.43628	0.0058	Lichenase
PGSC0003DMG400006276	Chr_ST4.03ch01:60239643-60240718	-2.43379	0.00325	NtPRp27
PGSC0003DMG400013537	Chr_ST4.03ch07:41143269-41145160	-2.41155	0.0245	Proline-rich protein
PGSC0003DMG400006506	Chr_ST4.03ch10:20039871-20048642	-2.40124	0.00175	Cysteine synthase
PGSC0003DMG400003257	Chr_ST4.03ch01:17791356-17794464	-2.40122	0.00385	Taxane 13-alpha-hydroxylase cytochrome P450
PGSC0003DMG402028184	Chr_ST4.03ch10:55161424-55163275	-2.40094	0.02755	Molybdopterin-binding
PGSC0003DMG400014867	Chr_ST4.03ch03:7132679-7135798	-2.38918	0.00295	Peroxidase
PGSC0003DMG400012020	Chr_ST4.03ch03:39768603-39769328	-2.38858	0.0013	Pectin methlyesterase inhibitor protein 1
PGSC0003DMG400014542	Chr_ST4.03ch05:2781679-2782924	-2.38615	0.01335	Conserved gene of unknown function
PGSC0003DMG400000505	Chr_ST4.03ch02:46863998-46867795	-2.38395	0.0153	Alpha-DOX1
PGSC0003DMG400012274	Chr_ST4.03ch08:56057721-56061954	-2.36769	0.0146	UDP-glucose 4-epimerase
PGSC0003DMG400015342	Chr_ST4.03ch12:822921-825609	-2.3559	0.00545	Jasmonic acid 2
PGSC0003DMG400019944	Chr_ST4.03ch10:39519330-39521937	-2.35568	0.0098	Conserved gene of unknown function
PGSC0003DMG400031194	Chr_ST4.03ch04:54678436-54684274	-2.35393	0.02015	Nucleotide pyrophosphatase/phosphodiesterase
PGSC0003DMG402029631	Chr_ST4.03ch09:58544367-58551696	-2.34118	0.0079	Pleiotropic drug resistance protein 1
PGSC0003DMG400001127	Chr_ST4.03ch09:55481493-55482553	-2.33974	0.0191	Histone H1F
PGSC0003DMG400022929	Chr_ST4.03ch11:30915019-30920555	-2.33934	0.0067	Aspartate aminotransferase
PGSC0003DMG400020377	Chr_ST4.03ch12:12139742-12145702	-2.33209	0.0057	70 kDa subunit of replication protein A
PGSC0003DMG400024236	Chr_ST4.03ch06:27786439-27792154	-2.32176	0.0167	2-oxoglutarate-dependent dioxygenase
PGSC0003DMG400031000	Chr_ST4.03ch05:8392952-8396882	-2.31386	0.00815	Nucleoredoxin
PGSC0003DMG400007373	Chr_ST4.03ch08:40944428-40946611	-2.3108	0.0018	Beta-ketoacyl-coa synthase family protein
PGSC0003DMG400001948	Chr_ST4.03ch08:46916743-46925962	-2.30587	0.0045	Copalyl diphosphate synthase
PGSC0003DMG400002038	Chr_ST4.03ch12:55869925-55873554	-2.30015	0.01715	Kinase
PGSC0003DMG400009005	Chr_ST4.03ch01:62451681-62455527	-2.29562	0.03025	Triacylglycerol lipase
PGSC0003DMG400016441	Chr_ST4.03ch02:36596828-36599333	-2.28747	0.01185	WRKY protein
PGSC0003DMG400032250	Chr_ST4.03ch09:53961136-53962694	-2.27961	0.0032	Non-specific lipid-transfer protein
PGSC0003DMG400024486	Chr_ST4.03ch03:54059589-54060328	-2.27777	0.04115	Conserved gene of unknown function
PGSC0003DMG400015670	Chr_ST4.03ch11:1776140-1783874	-2.26596	0.03345	Calmodulin-binding heat-shock protein
PGSC0003DMG400030812	Chr_ST4.03ch04:63992011-63995560	-2.25696	0.0196	Phospho-2-dehydro-3-deoxyheptonate aldolase 1, chloroplastic
PGSC0003DMG400022062	Chr_ST4.03ch02:17231315-17236548	-2.22715	0.03925	Aspartic proteinase
PGSC0003DMG400018892	Chr_ST4.03ch00:1321922-1324881	-2.22342	0.03065	Unknow protein
PGSC0003DMG400025487	Chr_ST4.03ch07:47102333-47104710	-2.22232	0.00435	Isocitrate lyase
PGSC0003DMG400011249	Chr_ST4.03ch10:541577-543505	-2.22141	0.0341	F-box family protein
PGSC0003DMG400005113	Chr_ST4.03ch01:83234818-83235157	-2.22003	0.0086	PR1 protein
PGSC0003DMG400017115	Chr_ST4.03ch03:53312697-53316721	-2.21699	0.0223	Nodulin family protein
PGSC0003DMG400027964	Chr_ST4.03ch04:63248630-63249715	-2.21438	0.0034	ORF64c
PGSC0003DMG400022258	Chr_ST4.03ch07:55957205-55961562	-2.20308	0.0353	Alkaline alpha-galactosidase seed imbibition protein
PGSC0003DMG400020829	Chr_ST4.03ch06:4116002-4116946	-2.20206	0.01335	Copper transporter 1
PGSC0003DMG400022933	Chr_ST4.03ch11:31228390-31237587	-2.19987	0.0139	Auxin-induced beta-glucosidase
PGSC0003DMG400000512	Chr_ST4.03ch02:46764281-46765379	-2.18802	0.03485	Stress-associated protein 11
PGSC0003DMG400024661	Chr_ST4.03ch03:55544742-55548544	-2.18709	0.01045	Brassinosteroid LRR receptor kinase
PGSC0003DMG400028175	Chr_ST4.03ch10:55479294-55481138	-2.1836	0.0046	Cytochrome P450 76A2
PGSC0003DMG400012626	Chr_ST4.03ch02:47659471-47660271	-2.18349	0.03755	Conserved gene of unknown function
PGSC0003DMG400020334	Chr_ST4.03ch09:685874-687256	-2.16798	0.00625	Prephenate dehydrogenase
PGSC0003DMG400012578	Chr_ST4.03ch01:82017478-82020626	-2.1663	0.0141	UDP-glucuronosyltransferase
PGSC0003DMG400023435	Chr_ST4.03ch05:50100345-50101761	-2.15804	0.04885	Major allergen Pru ar
PGSC0003DMG400030633	Chr_ST4.03ch02:41634796-41638497	-2.1565	0.0082	Pyruvate decarboxylase
PGSC0003DMG400022063	Chr_ST4.03ch02:17248581-17250757	-2.15166	0.0238	WRKY1a transcription factor
PGSC0003DMG400025240	Chr_ST4.03ch01:66433338-66437362	-2.14996	0.02345	Axi 1 protein
PGSC0003DMG400026280	Chr_ST4.03ch08:1866503-1869017	-2.14862	0.0264	Aromatic amino acid decarboxylase 2
PGSC0003DMG400012977	Chr_ST4.03ch09:4273327-4274127	-2.14849	0.0128	VQ motif-containing protein
PGSC0003DMG400015525	Chr_ST4.03ch11:45044935-45045733	-2.14554	0.0203	Histone H4
PGSC0003DMG400024594	Chr_ST4.03ch03:54125551-54128245	-2.1447	0.02365	Glycosyltransferase UGT90A7
PGSC0003DMG400018635	Chr_ST4.03ch01:87935728-87937391	-2.13284	0.0027	Expansin
PGSC0003DMG400030928	Chr_ST4.03ch07:4622737-4626267	-2.13136	0.00585	EIN3-binding F-box protein 1
PGSC0003DMG400004547	Chr_ST4.03ch03:50056093-50056945	-2.12995	0.01385	Proteinase inhibitor type-2 P303.51
PGSC0003DMG400022152	Chr_ST4.03ch07:55949646-55950426	-2.11627	0.0468	Chaperone protein DNAj
PGSC0003DMG400027965	Chr_ST4.03ch04:63243826-63244737	-2.10401	0.00555	ORF64c
PGSC0003DMG400008829	Chr_ST4.03ch09:1637568-1641493	-2.09262	0.02665	Conserved gene of unknown function
PGSC0003DMG400002590	Chr_ST4.03ch03:60932522-60938528	-2.08867	0.03425	Beta-galactosidase
PGSC0003DMG400029773	Chr_ST4.03ch01:81518687-81520484	-2.08623	0.0246	Ethylene-responsive transcriptional coactivator
PGSC0003DMG400008613	Chr_ST4.03ch04:59488097-59489813	-2.0793	0.0229	Conserved gene of unknown function
PGSC0003DMG400022405	Chr_ST4.03ch02:34897308-34905597	-2.06615	0.0113	NADH dehydrogenase
PGSC0003DMG401010423	Chr_ST4.03ch02:27601589-27605630	-2.05249	0.0486	2-oxo acid dehydrogenase, lipoyl-binding site
PGSC0003DMG400011087	Chr_ST4.03ch10:54087182-54088647	-2.04779	0.0087	NtEIG-E80 protein
PGSC0003DMG400025495	Chr_ST4.03ch07:47074663-47077697	-2.04607	0.01255	Glucose-6-phosphate/phosphate translocator 2
PGSC0003DMG400026871	Chr_ST4.03ch00:25796902-25800655	-2.04379	0.0162	Cytochrome P450
PGSC0003DMG400002202	Chr_ST4.03ch08:36684938-36689112	-2.02842	0.0485	ATP synthase subunit 9, mitochondrial
PGSC0003DMG400003056	Chr_ST4.03ch08:54287496-54288790	-2.0179	0.0109	Ethylene-responsive proteinase inhibitor 1
PGSC0003DMG401024510	Chr_ST4.03ch03:54580616-54585154	-2.01609	0.02195	Enolase
PGSC0003DMG400007786	Chr_ST4.03ch12:1122965-1126224	-2.01304	0.04805	2,4-D inducible glutathione S-transferase
PGSC0003DMG400026360	Chr_ST4.03ch11:40377259-40381382	-2.01066	0.0181	Ferredoxin-3, chloroplast
