# Supplementary material for: Transcriptome analysis reveals genes associated with late blight resistance in potato
Source: Sci Rep. 2024 Jul 5;14:15501. doi: 10.1038/s41598-024-60608-3 (PMC11226683; doi:10.1038/s41598-024-60608-3)
Supplement: Supplementary file 5 — Dataset S5. [file 41598_2024_60608_MOESM5_ESM.xlsx]

## Sheet: Upregulated
GeneID	GO.Accession	GO.term.name	GO.domain
PGSC0003DMG400042445	GO:0016787	hydrolase activity	molecular_function
PGSC0003DMG400042445	GO:0008233	peptidase activity	molecular_function
PGSC0003DMG400042445	GO:0006508	proteolysis	biological_process
PGSC0003DMG400042445	GO:0004252	serine-type endopeptidase activity	molecular_function
PGSC0003DMG400042445	GO:0008236	serine-type peptidase activity	molecular_function
PGSC0003DMG400047044	GO:0008299	isoprenoid biosynthetic process	biological_process
PGSC0003DMG400047044	GO:0016740	transferase activity	molecular_function
PGSC0003DMG400041767	GO:0000166	nucleotide binding	molecular_function
PGSC0003DMG400041767	GO:0003924	GTPase activity	molecular_function
PGSC0003DMG400041767	GO:0005525	GTP binding	molecular_function
PGSC0003DMG400041767	GO:0005622	intracellular	cellular_component
PGSC0003DMG400041767	GO:0003746	translation elongation factor activity	molecular_function
PGSC0003DMG400041767	GO:0006414	translational elongation	biological_process
PGSC0003DMG400028221	GO:0016491	oxidoreductase activity	molecular_function
PGSC0003DMG400028221	GO:0055114	oxidation-reduction process	biological_process
PGSC0003DMG400028531	GO:0003824	catalytic activity	molecular_function
PGSC0003DMG400028929	GO:0008152	metabolic process	biological_process
PGSC0003DMG400028929	GO:0003824	catalytic activity	molecular_function
PGSC0003DMG400028953	GO:0055114	oxidation-reduction process	biological_process
PGSC0003DMG400028953	GO:0016020	membrane	cellular_component
PGSC0003DMG400028953	GO:0016021	integral component of membrane	cellular_component
PGSC0003DMG400028953	GO:0004497	monooxygenase activity	molecular_function
PGSC0003DMG400028953	GO:0016491	oxidoreductase activity	molecular_function
PGSC0003DMG400028953	GO:0046872	metal ion binding	molecular_function
PGSC0003DMG400028953	GO:0020037	heme binding	molecular_function
PGSC0003DMG400028953	GO:0005506	iron ion binding	molecular_function
PGSC0003DMG400028953	GO:0016705	oxidoreductase activity, acting on paired donors, with incorporation or reduction of molecular oxygen	molecular_function
PGSC0003DMG400029297	GO:0043169	cation binding	molecular_function
PGSC0003DMG400029297	GO:0004722	protein serine/threonine phosphatase activity	molecular_function
PGSC0003DMG400029297	GO:0046872	metal ion binding	molecular_function
PGSC0003DMG400029297	GO:0016787	hydrolase activity	molecular_function
PGSC0003DMG400029297	GO:0003824	catalytic activity	molecular_function
PGSC0003DMG400029297	GO:0004721	phosphoprotein phosphatase activity	molecular_function
PGSC0003DMG400029297	GO:0006470	protein dephosphorylation	biological_process
PGSC0003DMG400029355	GO:0055114	oxidation-reduction process	biological_process
PGSC0003DMG400029355	GO:0016491	oxidoreductase activity	molecular_function
PGSC0003DMG400029406	GO:0055114	oxidation-reduction process	biological_process
PGSC0003DMG400029406	GO:0051287	NAD binding	molecular_function
PGSC0003DMG400029406	GO:0009507	chloroplast	cellular_component
PGSC0003DMG400029406	GO:0009536	plastid	cellular_component
PGSC0003DMG400029406	GO:0016491	oxidoreductase activity	molecular_function
PGSC0003DMG400029406	GO:0016620	oxidoreductase activity, acting on the aldehyde or oxo group of donors, NAD or NADP as acceptor	molecular_function
PGSC0003DMG400029406	GO:0050661	NADP binding	molecular_function
PGSC0003DMG400029406	GO:0006006	glucose metabolic process	biological_process
PGSC0003DMG400029483	GO:0003676	nucleic acid binding	molecular_function
PGSC0003DMG400029483	GO:0003700	DNA-binding transcription factor activity	molecular_function
PGSC0003DMG400029483	GO:0043565	sequence-specific DNA binding	molecular_function
PGSC0003DMG400029483	GO:0045893	positive regulation of transcription, DNA-templated	biological_process
PGSC0003DMG400029581	GO:0004672	protein kinase activity	molecular_function
PGSC0003DMG400029581	GO:0005524	ATP binding	molecular_function
PGSC0003DMG400029581	GO:0006468	protein phosphorylation	biological_process
PGSC0003DMG400029581	GO:0000398	mRNA splicing, via spliceosome	biological_process
PGSC0003DMG400029724	GO:0044257	cellular protein catabolic process	biological_process
PGSC0003DMG400029724	GO:0055062	phosphate ion homeostasis	biological_process
PGSC0003DMG400029724	GO:2000185	regulation of phosphate transmembrane transport	biological_process
PGSC0003DMG400029724	GO:0006817	phosphate ion transport	biological_process
PGSC0003DMG400029724	GO:0016036	cellular response to phosphate starvation	biological_process
PGSC0003DMG400029724	GO:0005783	endoplasmic reticulum	cellular_component
PGSC0003DMG400029724	GO:0005794	Golgi apparatus	cellular_component
PGSC0003DMG400029792	GO:0016740	transferase activity	molecular_function
PGSC0003DMG400029792	GO:0016020	membrane	cellular_component
PGSC0003DMG400029792	GO:0016021	integral component of membrane	cellular_component
PGSC0003DMG400029792	GO:0071555	cell wall organization	biological_process
PGSC0003DMG400029792	GO:0016757	transferase activity, transferring glycosyl groups	molecular_function
PGSC0003DMG400029792	GO:0030244	cellulose biosynthetic process	biological_process
PGSC0003DMG400029792	GO:0016760	cellulose synthase (UDP-forming) activity	molecular_function
PGSC0003DMG400029856	GO:0008152	metabolic process	biological_process
PGSC0003DMG400029856	GO:0016787	hydrolase activity	molecular_function
PGSC0003DMG400029931	GO:0016020	membrane	cellular_component
PGSC0003DMG400029931	GO:0016021	integral component of membrane	cellular_component
PGSC0003DMG400029931	GO:0055085	transmembrane transport	biological_process
PGSC0003DMG400029931	GO:0015238	drug transmembrane transporter activity	molecular_function
PGSC0003DMG400029931	GO:0015297	antiporter activity	molecular_function
PGSC0003DMG400029931	GO:0006855	drug transmembrane transport	biological_process
PGSC0003DMG400030684	GO:0005315	inorganic phosphate transmembrane transporter activity	molecular_function
PGSC0003DMG400030684	GO:0016020	membrane	cellular_component
PGSC0003DMG400030684	GO:0016021	integral component of membrane	cellular_component
PGSC0003DMG400030684	GO:0055085	transmembrane transport	biological_process
PGSC0003DMG400030684	GO:0009536	plastid	cellular_component
PGSC0003DMG400030998	GO:0055114	oxidation-reduction process	biological_process
PGSC0003DMG400030998	GO:0016491	oxidoreductase activity	molecular_function
PGSC0003DMG400030998	GO:0008270	zinc ion binding	molecular_function
PGSC0003DMG400030998	GO:0009579	thylakoid	cellular_component
PGSC0003DMG400030998	GO:0048046	apoplast	cellular_component
PGSC0003DMG400030998	GO:0035798	2-alkenal reductase (NADP+) activity	molecular_function
PGSC0003DMG400030998	GO:0035671	enone reductase activity	molecular_function
PGSC0003DMG400030998	GO:0010319	stromule	cellular_component
PGSC0003DMG400030998	GO:0009409	response to cold	biological_process
PGSC0003DMG400030998	GO:0009570	chloroplast stroma	cellular_component
PGSC0003DMG400030998	GO:0009941	chloroplast envelope	cellular_component
PGSC0003DMG400030998	GO:0009507	chloroplast	cellular_component
PGSC0003DMG400031016	GO:0005634	nucleus	cellular_component
PGSC0003DMG400031016	GO:0005524	ATP binding	molecular_function
PGSC0003DMG400031016	GO:0003723	RNA binding	molecular_function
PGSC0003DMG400031016	GO:0003676	nucleic acid binding	molecular_function
PGSC0003DMG400031016	GO:0004386	helicase activity	molecular_function
PGSC0003DMG400031019	GO:0055114	oxidation-reduction process	biological_process
PGSC0003DMG400031019	GO:0020037	heme binding	molecular_function
PGSC0003DMG400031019	GO:0005506	iron ion binding	molecular_function
PGSC0003DMG400031019	GO:0016705	oxidoreductase activity, acting on paired donors, with incorporation or reduction of molecular oxygen	molecular_function
PGSC0003DMG400031019	GO:0016020	membrane	cellular_component
PGSC0003DMG400031019	GO:0016021	integral component of membrane	cellular_component
PGSC0003DMG400031088	GO:0003743	translation initiation factor activity	molecular_function
PGSC0003DMG400031088	GO:0003924	GTPase activity	molecular_function
PGSC0003DMG400031088	GO:0005525	GTP binding	molecular_function
PGSC0003DMG400031088	GO:0006413	translational initiation	biological_process
PGSC0003DMG400031088	GO:0005622	intracellular	cellular_component
PGSC0003DMG400031088	GO:0009507	chloroplast	cellular_component
PGSC0003DMG400031088	GO:0009570	chloroplast stroma	cellular_component
PGSC0003DMG400031088	GO:0009941	chloroplast envelope	cellular_component
PGSC0003DMG400005633	GO:0005634	nucleus	cellular_component
PGSC0003DMG400005633	GO:0005622	intracellular	cellular_component
PGSC0003DMG400005633	GO:0008270	zinc ion binding	molecular_function
PGSC0003DMG400005633	GO:0005730	nucleolus	cellular_component
PGSC0003DMG400005633	GO:0045893	positive regulation of transcription, DNA-templated	biological_process
PGSC0003DMG400005633	GO:0010223	secondary shoot formation	biological_process
PGSC0003DMG400005633	GO:0009641	shade avoidance	biological_process
PGSC0003DMG400005633	GO:0005515	protein binding	molecular_function
PGSC0003DMG400005668	GO:0006508	proteolysis	biological_process
PGSC0003DMG400005668	GO:0004252	serine-type endopeptidase activity	molecular_function
PGSC0003DMG400031369	GO:0005515	protein binding	molecular_function
PGSC0003DMG400005739	GO:0003723	RNA binding	molecular_function
PGSC0003DMG400005739	GO:0004386	helicase activity	molecular_function
PGSC0003DMG400005760	GO:0015098	molybdate ion transmembrane transporter activity	molecular_function
PGSC0003DMG400005760	GO:0015689	molybdate ion transport	biological_process
PGSC0003DMG400005760	GO:0090414	molybdate ion export from vacuole	biological_process
PGSC0003DMG400005760	GO:0016020	membrane	cellular_component
PGSC0003DMG400005760	GO:0016021	integral component of membrane	cellular_component
PGSC0003DMG400005760	GO:0005773	vacuole	cellular_component
PGSC0003DMG400005760	GO:0009705	plant-type vacuole membrane	cellular_component
PGSC0003DMG400031788	GO:0006950	response to stress	biological_process
PGSC0003DMG400005950	GO:0010466	negative regulation of peptidase activity	biological_process
PGSC0003DMG400005950	GO:0030414	peptidase inhibitor activity	molecular_function
PGSC0003DMG400005950	GO:0010951	negative regulation of endopeptidase activity	biological_process
PGSC0003DMG400005950	GO:0004869	cysteine-type endopeptidase inhibitor activity	molecular_function
PGSC0003DMG400006033	GO:0005515	protein binding	molecular_function
PGSC0003DMG400006075	GO:0055114	oxidation-reduction process	biological_process
PGSC0003DMG400006075	GO:0020037	heme binding	molecular_function
PGSC0003DMG400006075	GO:0005506	iron ion binding	molecular_function
PGSC0003DMG400006075	GO:0016705	oxidoreductase activity, acting on paired donors, with incorporation or reduction of molecular oxygen	molecular_function
PGSC0003DMG400006075	GO:0016020	membrane	cellular_component
PGSC0003DMG400006075	GO:0016021	integral component of membrane	cellular_component
PGSC0003DMG400006075	GO:0004497	monooxygenase activity	molecular_function
PGSC0003DMG400006075	GO:0016491	oxidoreductase activity	molecular_function
PGSC0003DMG400006075	GO:0046872	metal ion binding	molecular_function
PGSC0003DMG400032785	GO:0016020	membrane	cellular_component
PGSC0003DMG400032785	GO:0016021	integral component of membrane	cellular_component
PGSC0003DMG400032785	GO:0005515	protein binding	molecular_function
PGSC0003DMG400033028	GO:0055114	oxidation-reduction process	biological_process
PGSC0003DMG400033028	GO:0008152	metabolic process	biological_process
PGSC0003DMG400033028	GO:0016491	oxidoreductase activity	molecular_function
PGSC0003DMG400033028	GO:0016620	oxidoreductase activity, acting on the aldehyde or oxo group of donors, NAD or NADP as acceptor	molecular_function
PGSC0003DMG400006459	GO:0009507	chloroplast	cellular_component
PGSC0003DMG400006459	GO:0003723	RNA binding	molecular_function
PGSC0003DMG400006459	GO:1901259	chloroplast rRNA processing	biological_process
PGSC0003DMG400006459	GO:0042646	plastid nucleoid	cellular_component
PGSC0003DMG400006530	GO:0016020	membrane	cellular_component
PGSC0003DMG400006530	GO:0016021	integral component of membrane	cellular_component
PGSC0003DMG400006613	GO:0004672	protein kinase activity	molecular_function
PGSC0003DMG400006613	GO:0005524	ATP binding	molecular_function
PGSC0003DMG400006613	GO:0006468	protein phosphorylation	biological_process
PGSC0003DMG400006613	GO:0000166	nucleotide binding	molecular_function
PGSC0003DMG400006613	GO:0004674	protein serine/threonine kinase activity	molecular_function
PGSC0003DMG400006613	GO:0009507	chloroplast	cellular_component
PGSC0003DMG400006613	GO:0042651	thylakoid membrane	cellular_component
PGSC0003DMG400006613	GO:0007623	circadian rhythm	biological_process
PGSC0003DMG400006613	GO:0042548	regulation of photosynthesis, light reaction	biological_process
PGSC0003DMG400006613	GO:0009643	photosynthetic acclimation	biological_process
PGSC0003DMG400006661	GO:0006950	response to stress	biological_process
PGSC0003DMG400006846	GO:0003723	RNA binding	molecular_function
PGSC0003DMG400006846	GO:0003735	structural constituent of ribosome	molecular_function
PGSC0003DMG400006846	GO:0006412	translation	biological_process
PGSC0003DMG400006846	GO:0005840	ribosome	cellular_component
PGSC0003DMG400006846	GO:0015934	large ribosomal subunit	cellular_component
PGSC0003DMG400006846	GO:0030529	intracellular ribonucleoprotein complex	cellular_component
PGSC0003DMG400006846	GO:0005634	nucleus	cellular_component
PGSC0003DMG400006846	GO:0009507	chloroplast	cellular_component
PGSC0003DMG400006846	GO:0009535	chloroplast thylakoid membrane	cellular_component
PGSC0003DMG400006846	GO:0009570	chloroplast stroma	cellular_component
PGSC0003DMG400006846	GO:0009941	chloroplast envelope	cellular_component
PGSC0003DMG400006846	GO:0016020	membrane	cellular_component
PGSC0003DMG400033688	GO:0016311	dephosphorylation	biological_process
PGSC0003DMG400033688	GO:0016787	hydrolase activity	molecular_function
PGSC0003DMG400033688	GO:0003993	acid phosphatase activity	molecular_function
PGSC0003DMG400006975	GO:0034220	ion transmembrane transport	biological_process
PGSC0003DMG400006975	GO:1902476	chloride transmembrane transport	biological_process
PGSC0003DMG400006975	GO:0016020	membrane	cellular_component
PGSC0003DMG400006975	GO:0016021	integral component of membrane	cellular_component
PGSC0003DMG400006975	GO:0055085	transmembrane transport	biological_process
PGSC0003DMG400006975	GO:0006811	ion transport	biological_process
PGSC0003DMG400006975	GO:0005216	ion channel activity	molecular_function
PGSC0003DMG400006975	GO:0005247	voltage-gated chloride channel activity	molecular_function
PGSC0003DMG400006975	GO:0006821	chloride transport	biological_process
PGSC0003DMG400016959	GO:0099132	ATP hydrolysis coupled cation transmembrane transport	biological_process
PGSC0003DMG400016959	GO:0046933	proton-transporting ATP synthase activity, rotational mechanism	molecular_function
PGSC0003DMG400016959	GO:0016020	membrane	cellular_component
PGSC0003DMG400016959	GO:0015986	ATP synthesis coupled proton transport	biological_process
PGSC0003DMG400016959	GO:0009409	response to cold	biological_process
PGSC0003DMG400016959	GO:0009735	response to cytokinin	biological_process
PGSC0003DMG400016959	GO:0009772	photosynthetic electron transport in photosystem II	biological_process
PGSC0003DMG400016959	GO:0009773	photosynthetic electron transport in photosystem I	biological_process
PGSC0003DMG400016959	GO:0015979	photosynthesis	biological_process
PGSC0003DMG400016959	GO:0042742	defense response to bacterium	biological_process
PGSC0003DMG400016959	GO:0009507	chloroplast	cellular_component
PGSC0003DMG400016959	GO:0009534	chloroplast thylakoid	cellular_component
PGSC0003DMG400016959	GO:0009535	chloroplast thylakoid membrane	cellular_component
PGSC0003DMG400016959	GO:0009579	thylakoid	cellular_component
PGSC0003DMG400016959	GO:0009941	chloroplast envelope	cellular_component
PGSC0003DMG400016959	GO:0010287	plastoglobule	cellular_component
PGSC0003DMG400016959	GO:0010319	stromule	cellular_component
PGSC0003DMG400007078	GO:0016740	transferase activity	molecular_function
PGSC0003DMG400007078	GO:0000287	magnesium ion binding	molecular_function
PGSC0003DMG400007078	GO:0046872	metal ion binding	molecular_function
PGSC0003DMG400007078	GO:0003824	catalytic activity	molecular_function
PGSC0003DMG400007078	GO:0050660	flavin adenine dinucleotide binding	molecular_function
PGSC0003DMG400007078	GO:0008652	cellular amino acid biosynthetic process	biological_process
PGSC0003DMG400007078	GO:0003984	acetolactate synthase activity	molecular_function
PGSC0003DMG400007078	GO:0030976	thiamine pyrophosphate binding	molecular_function
PGSC0003DMG400007078	GO:0009082	branched-chain amino acid biosynthetic process	biological_process
PGSC0003DMG400007078	GO:0009097	isoleucine biosynthetic process	biological_process
PGSC0003DMG400007078	GO:0009099	valine biosynthetic process	biological_process
PGSC0003DMG400007081	GO:0016020	membrane	cellular_component
PGSC0003DMG400007081	GO:0016021	integral component of membrane	cellular_component
PGSC0003DMG400007081	GO:0008299	isoprenoid biosynthetic process	biological_process
PGSC0003DMG400007081	GO:0016740	transferase activity	molecular_function
PGSC0003DMG400007081	GO:0016765	transferase activity, transferring alkyl or aryl (other than methyl) groups	molecular_function
PGSC0003DMG400007081	GO:0015979	photosynthesis	biological_process
PGSC0003DMG400017110	GO:0016740	transferase activity	molecular_function
PGSC0003DMG400017110	GO:0016020	membrane	cellular_component
PGSC0003DMG400017110	GO:0016021	integral component of membrane	cellular_component
PGSC0003DMG400017110	GO:0071555	cell wall organization	biological_process
PGSC0003DMG400017110	GO:0016757	transferase activity, transferring glycosyl groups	molecular_function
PGSC0003DMG400017110	GO:0030244	cellulose biosynthetic process	biological_process
PGSC0003DMG400017110	GO:0016760	cellulose synthase (UDP-forming) activity	molecular_function
PGSC0003DMG400017119	GO:0016740	transferase activity	molecular_function
PGSC0003DMG400017119	GO:0008152	metabolic process	biological_process
PGSC0003DMG400017119	GO:0016757	transferase activity, transferring glycosyl groups	molecular_function
PGSC0003DMG400017119	GO:0016758	transferase activity, transferring hexosyl groups	molecular_function
PGSC0003DMG400007188	GO:0015995	chlorophyll biosynthetic process	biological_process
PGSC0003DMG400007188	GO:0046872	metal ion binding	molecular_function
PGSC0003DMG400007188	GO:0055114	oxidation-reduction process	biological_process
PGSC0003DMG400007188	GO:0016020	membrane	cellular_component
PGSC0003DMG400007188	GO:0016021	integral component of membrane	cellular_component
PGSC0003DMG400007188	GO:0016491	oxidoreductase activity	molecular_function
PGSC0003DMG400007188	GO:0015979	photosynthesis	biological_process
PGSC0003DMG400007188	GO:0048529	magnesium-protoporphyrin IX monomethyl ester (oxidative) cyclase activity	molecular_function
PGSC0003DMG400007188	GO:0009658	chloroplast organization	biological_process
PGSC0003DMG400007188	GO:1901401	regulation of tetrapyrrole metabolic process	biological_process
PGSC0003DMG400007188	GO:0009507	chloroplast	cellular_component
PGSC0003DMG400007188	GO:0009534	chloroplast thylakoid	cellular_component
PGSC0003DMG400007188	GO:0009535	chloroplast thylakoid membrane	cellular_component
PGSC0003DMG400007188	GO:0009706	chloroplast inner membrane	cellular_component
PGSC0003DMG400007188	GO:0009941	chloroplast envelope	cellular_component
PGSC0003DMG400017198	GO:0009644	response to high light intensity	biological_process
PGSC0003DMG400017198	GO:0009773	photosynthetic electron transport in photosystem I	biological_process
PGSC0003DMG400017198	GO:0009055	electron transfer activity	molecular_function
PGSC0003DMG400017198	GO:0009414	response to water deprivation	biological_process
PGSC0003DMG400017198	GO:0009535	chloroplast thylakoid membrane	cellular_component
PGSC0003DMG400017198	GO:0071484	cellular response to light intensity	biological_process
PGSC0003DMG400017198	GO:0010117	photoprotection	biological_process
PGSC0003DMG400017198	GO:0009507	chloroplast	cellular_component
PGSC0003DMG400017198	GO:0009534	chloroplast thylakoid	cellular_component
PGSC0003DMG400017247	GO:0055114	oxidation-reduction process	biological_process
PGSC0003DMG400017247	GO:0016491	oxidoreductase activity	molecular_function
PGSC0003DMG400017247	GO:0046872	metal ion binding	molecular_function
PGSC0003DMG400017281	GO:0055114	oxidation-reduction process	biological_process
PGSC0003DMG400017281	GO:0016020	membrane	cellular_component
PGSC0003DMG400017281	GO:0016021	integral component of membrane	cellular_component
PGSC0003DMG400017281	GO:0004497	monooxygenase activity	molecular_function
PGSC0003DMG400017281	GO:0016491	oxidoreductase activity	molecular_function
PGSC0003DMG400017281	GO:0046872	metal ion binding	molecular_function
PGSC0003DMG400017281	GO:0020037	heme binding	molecular_function
PGSC0003DMG400017281	GO:0005506	iron ion binding	molecular_function
PGSC0003DMG400017281	GO:0016705	oxidoreductase activity, acting on paired donors, with incorporation or reduction of molecular oxygen	molecular_function
PGSC0003DMG400017282	GO:0016740	transferase activity	molecular_function
PGSC0003DMG400017282	GO:0000166	nucleotide binding	molecular_function
PGSC0003DMG400017282	GO:0004672	protein kinase activity	molecular_function
PGSC0003DMG400017282	GO:0004674	protein serine/threonine kinase activity	molecular_function
PGSC0003DMG400017282	GO:0005524	ATP binding	molecular_function
PGSC0003DMG400017282	GO:0016301	kinase activity	molecular_function
PGSC0003DMG400017282	GO:0006468	protein phosphorylation	biological_process
PGSC0003DMG400017282	GO:0016310	phosphorylation	biological_process
PGSC0003DMG400017282	GO:0016020	membrane	cellular_component
PGSC0003DMG400017282	GO:0016021	integral component of membrane	cellular_component
PGSC0003DMG400017286	GO:0016740	transferase activity	molecular_function
PGSC0003DMG400017286	GO:0000166	nucleotide binding	molecular_function
PGSC0003DMG400017286	GO:0004672	protein kinase activity	molecular_function
PGSC0003DMG400017286	GO:0004674	protein serine/threonine kinase activity	molecular_function
PGSC0003DMG400017286	GO:0005524	ATP binding	molecular_function
PGSC0003DMG400017286	GO:0016301	kinase activity	molecular_function
PGSC0003DMG400017286	GO:0006468	protein phosphorylation	biological_process
PGSC0003DMG400017286	GO:0016310	phosphorylation	biological_process
PGSC0003DMG400017286	GO:0016020	membrane	cellular_component
PGSC0003DMG400017286	GO:0016021	integral component of membrane	cellular_component
PGSC0003DMG400007359	GO:0006814	sodium ion transport	biological_process
PGSC0003DMG400007359	GO:0005215	transporter activity	molecular_function
PGSC0003DMG400007359	GO:0016020	membrane	cellular_component
PGSC0003DMG400007359	GO:0016021	integral component of membrane	cellular_component
PGSC0003DMG400007359	GO:0055085	transmembrane transport	biological_process
PGSC0003DMG400007359	GO:0015131	oxaloacetate transmembrane transporter activity	molecular_function
PGSC0003DMG400007359	GO:0015139	alpha-ketoglutarate transmembrane transporter activity	molecular_function
PGSC0003DMG400007359	GO:0015140	malate transmembrane transporter activity	molecular_function
PGSC0003DMG400007359	GO:0009624	response to nematode	biological_process
PGSC0003DMG400007359	GO:0015729	oxaloacetate transport	biological_process
PGSC0003DMG400007359	GO:0015742	alpha-ketoglutarate transport	biological_process
PGSC0003DMG400007359	GO:0019676	ammonia assimilation cycle	biological_process
PGSC0003DMG400007359	GO:0071423	malate transmembrane transport	biological_process
PGSC0003DMG400007359	GO:0005739	mitochondrion	cellular_component
PGSC0003DMG400007359	GO:0009507	chloroplast	cellular_component
PGSC0003DMG400007359	GO:0009534	chloroplast thylakoid	cellular_component
PGSC0003DMG400007359	GO:0009536	plastid	cellular_component
PGSC0003DMG400007359	GO:0009941	chloroplast envelope	cellular_component
PGSC0003DMG400007359	GO:1902356	oxaloacetate(2-) transmembrane transport	biological_process
PGSC0003DMG400034939	GO:0009507	chloroplast	cellular_component
PGSC0003DMG400034939	GO:0009534	chloroplast thylakoid	cellular_component
PGSC0003DMG400034939	GO:0009535	chloroplast thylakoid membrane	cellular_component
PGSC0003DMG400034939	GO:0009543	chloroplast thylakoid lumen	cellular_component
PGSC0003DMG400034939	GO:0009579	thylakoid	cellular_component
PGSC0003DMG400034939	GO:0031977	thylakoid lumen	cellular_component
PGSC0003DMG400017341	GO:0016740	transferase activity	molecular_function
PGSC0003DMG400017341	GO:0016020	membrane	cellular_component
PGSC0003DMG400017341	GO:0016021	integral component of membrane	cellular_component
PGSC0003DMG400017341	GO:0071555	cell wall organization	biological_process
PGSC0003DMG400017341	GO:0016757	transferase activity, transferring glycosyl groups	molecular_function
PGSC0003DMG400017341	GO:0005794	Golgi apparatus	cellular_component
PGSC0003DMG400017341	GO:0047262	polygalacturonate 4-alpha-galacturonosyltransferase activity	molecular_function
PGSC0003DMG400017341	GO:0045489	pectin biosynthetic process	biological_process
PGSC0003DMG400017341	GO:0000139	Golgi membrane	cellular_component
PGSC0003DMG400017437	GO:0005515	protein binding	molecular_function
PGSC0003DMG400017453	GO:0009534	chloroplast thylakoid	cellular_component
PGSC0003DMG400017453	GO:0009507	chloroplast	cellular_component
PGSC0003DMG400017453	GO:0009941	chloroplast envelope	cellular_component
PGSC0003DMG400007545	GO:0016787	hydrolase activity	molecular_function
PGSC0003DMG400007545	GO:0006629	lipid metabolic process	biological_process
PGSC0003DMG400017519	GO:0003723	RNA binding	molecular_function
PGSC0003DMG400017519	GO:0003676	nucleic acid binding	molecular_function
PGSC0003DMG400017519	GO:0003729	mRNA binding	molecular_function
PGSC0003DMG400017519	GO:0009507	chloroplast	cellular_component
PGSC0003DMG400017519	GO:0009570	chloroplast stroma	cellular_component
PGSC0003DMG400017519	GO:0009579	thylakoid	cellular_component
PGSC0003DMG401007628	GO:0090503	RNA phosphodiester bond hydrolysis, exonucleolytic	biological_process
PGSC0003DMG401007628	GO:0003723	RNA binding	molecular_function
PGSC0003DMG401007628	GO:0003676	nucleic acid binding	molecular_function
PGSC0003DMG401007628	GO:0004654	polyribonucleotide nucleotidyltransferase activity	molecular_function
PGSC0003DMG401007628	GO:0006402	mRNA catabolic process	biological_process
PGSC0003DMG401007628	GO:0006396	RNA processing	biological_process
PGSC0003DMG401007628	GO:0015995	chlorophyll biosynthetic process	biological_process
PGSC0003DMG401007628	GO:0000175	3'-5'-exoribonuclease activity	molecular_function
PGSC0003DMG401007628	GO:0016036	cellular response to phosphate starvation	biological_process
PGSC0003DMG401007628	GO:0016123	xanthophyll biosynthetic process	biological_process
PGSC0003DMG401007628	GO:0010323	negative regulation of isopentenyl diphosphate biosynthetic process, methylerythritol 4-phosphate pathway	biological_process
PGSC0003DMG401007628	GO:0016120	carotene biosynthetic process	biological_process
PGSC0003DMG401007628	GO:0031425	chloroplast RNA processing	biological_process
PGSC0003DMG401007628	GO:0009570	chloroplast stroma	cellular_component
PGSC0003DMG401007628	GO:0006401	RNA catabolic process	biological_process
PGSC0003DMG401007628	GO:0009507	chloroplast	cellular_component
PGSC0003DMG400017556	GO:0009507	chloroplast	cellular_component
PGSC0003DMG400017556	GO:0019904	protein domain specific binding	molecular_function
PGSC0003DMG400017556	GO:0010027	thylakoid membrane organization	biological_process
PGSC0003DMG400017556	GO:0010196	nonphotochemical quenching	biological_process
PGSC0003DMG400017556	GO:0080167	response to karrikin	biological_process
PGSC0003DMG400017556	GO:0009534	chloroplast thylakoid	cellular_component
PGSC0003DMG400017556	GO:0009535	chloroplast thylakoid membrane	cellular_component
PGSC0003DMG400017556	GO:0009579	thylakoid	cellular_component
PGSC0003DMG400017556	GO:0016020	membrane	cellular_component
PGSC0003DMG400008146	GO:0004672	protein kinase activity	molecular_function
PGSC0003DMG400008146	GO:0005524	ATP binding	molecular_function
PGSC0003DMG400008146	GO:0006468	protein phosphorylation	biological_process
PGSC0003DMG400008146	GO:0016020	membrane	cellular_component
PGSC0003DMG400008146	GO:0016021	integral component of membrane	cellular_component
PGSC0003DMG400008146	GO:0005515	protein binding	molecular_function
PGSC0003DMG400008159	GO:0055114	oxidation-reduction process	biological_process
PGSC0003DMG400008159	GO:0016705	oxidoreductase activity, acting on paired donors, with incorporation or reduction of molecular oxygen	molecular_function
PGSC0003DMG400008159	GO:0016117	carotenoid biosynthetic process	biological_process
PGSC0003DMG400018138	GO:0055114	oxidation-reduction process	biological_process
PGSC0003DMG400018138	GO:0004497	monooxygenase activity	molecular_function
PGSC0003DMG400018138	GO:0016491	oxidoreductase activity	molecular_function
PGSC0003DMG400018138	GO:0046872	metal ion binding	molecular_function
PGSC0003DMG400018138	GO:0020037	heme binding	molecular_function
PGSC0003DMG400018138	GO:0005506	iron ion binding	molecular_function
PGSC0003DMG400018138	GO:0016705	oxidoreductase activity, acting on paired donors, with incorporation or reduction of molecular oxygen	molecular_function
PGSC0003DMG400008301	GO:0016020	membrane	cellular_component
PGSC0003DMG400008301	GO:0016021	integral component of membrane	cellular_component
PGSC0003DMG400008301	GO:0009507	chloroplast	cellular_component
PGSC0003DMG400008301	GO:0009536	plastid	cellular_component
PGSC0003DMG400008301	GO:0015979	photosynthesis	biological_process
PGSC0003DMG400008301	GO:0009535	chloroplast thylakoid membrane	cellular_component
PGSC0003DMG400008301	GO:0009579	thylakoid	cellular_component
PGSC0003DMG400008301	GO:0016168	chlorophyll binding	molecular_function
PGSC0003DMG400008301	GO:0009765	photosynthesis, light harvesting	biological_process
PGSC0003DMG400008301	GO:0018298	protein-chromophore linkage	biological_process
PGSC0003DMG400008301	GO:0009522	photosystem I	cellular_component
PGSC0003DMG400008301	GO:0009523	photosystem II	cellular_component
PGSC0003DMG400018190	GO:0000166	nucleotide binding	molecular_function
PGSC0003DMG400018190	GO:0003924	GTPase activity	molecular_function
PGSC0003DMG400018190	GO:0005525	GTP binding	molecular_function
PGSC0003DMG400018190	GO:0005622	intracellular	cellular_component
PGSC0003DMG400018190	GO:0003746	translation elongation factor activity	molecular_function
PGSC0003DMG400018190	GO:0006414	translational elongation	biological_process
PGSC0003DMG401018223	GO:0055114	oxidation-reduction process	biological_process
PGSC0003DMG401018223	GO:0016020	membrane	cellular_component
PGSC0003DMG401018223	GO:0016021	integral component of membrane	cellular_component
PGSC0003DMG401018223	GO:0016491	oxidoreductase activity	molecular_function
PGSC0003DMG400008404	GO:0005524	ATP binding	molecular_function
PGSC0003DMG400008404	GO:0000166	nucleotide binding	molecular_function
PGSC0003DMG400008404	GO:0004672	protein kinase activity	molecular_function
PGSC0003DMG400008404	GO:0004674	protein serine/threonine kinase activity	molecular_function
PGSC0003DMG400008404	GO:0006468	protein phosphorylation	biological_process
PGSC0003DMG400008404	GO:0042549	photosystem II stabilization	biological_process
PGSC0003DMG400008404	GO:0009507	chloroplast	cellular_component
PGSC0003DMG400008404	GO:0009579	thylakoid	cellular_component
PGSC0003DMG400008459	GO:0005488	binding	molecular_function
PGSC0003DMG400008545	GO:0016020	membrane	cellular_component
PGSC0003DMG400008545	GO:0016021	integral component of membrane	cellular_component
PGSC0003DMG400008545	GO:0009882	blue light photoreceptor activity	molecular_function
PGSC0003DMG400008545	GO:0009785	blue light signaling pathway	biological_process
PGSC0003DMG400008545	GO:0042802	identical protein binding	molecular_function
PGSC0003DMG400008545	GO:0009583	detection of light stimulus	biological_process
PGSC0003DMG400008545	GO:0009637	response to blue light	biological_process
PGSC0003DMG400008545	GO:0010310	regulation of hydrogen peroxide metabolic process	biological_process
PGSC0003DMG400008545	GO:0010617	circadian regulation of calcium ion oscillation	biological_process
PGSC0003DMG400008545	GO:0051510	regulation of unidimensional cell growth	biological_process
PGSC0003DMG400008545	GO:0060918	auxin transport	biological_process
PGSC0003DMG400008545	GO:0071000	response to magnetism	biological_process
PGSC0003DMG400008545	GO:0072387	flavin adenine dinucleotide metabolic process	biological_process
PGSC0003DMG400008545	GO:1901529	positive regulation of anion channel activity	biological_process
PGSC0003DMG400008545	GO:1901672	positive regulation of systemic acquired resistance	biological_process
PGSC0003DMG400008545	GO:1902448	positive regulation of shade avoidance	biological_process
PGSC0003DMG400008545	GO:0004672	protein kinase activity	molecular_function
PGSC0003DMG400008545	GO:0005524	ATP binding	molecular_function
PGSC0003DMG400008545	GO:0016301	kinase activity	molecular_function
PGSC0003DMG400008545	GO:0071949	FAD binding	molecular_function
PGSC0003DMG400008545	GO:0007623	circadian rhythm	biological_process
PGSC0003DMG400008545	GO:0009414	response to water deprivation	biological_process
PGSC0003DMG400008545	GO:0009416	response to light stimulus	biological_process
PGSC0003DMG400008545	GO:0009638	phototropism	biological_process
PGSC0003DMG400008545	GO:0009640	photomorphogenesis	biological_process
PGSC0003DMG400008545	GO:0009644	response to high light intensity	biological_process
PGSC0003DMG400008545	GO:0009646	response to absence of light	biological_process
PGSC0003DMG400008545	GO:0010075	regulation of meristem growth	biological_process
PGSC0003DMG400008545	GO:0010114	response to red light	biological_process
PGSC0003DMG400008545	GO:0010117	photoprotection	biological_process
PGSC0003DMG400008545	GO:0010118	stomatal movement	biological_process
PGSC0003DMG400008545	GO:0010218	response to far red light	biological_process
PGSC0003DMG400008545	GO:0010244	response to low fluence blue light stimulus by blue low-fluence system	biological_process
PGSC0003DMG400008545	GO:0010343	singlet oxygen-mediated programmed cell death	biological_process
PGSC0003DMG400008545	GO:0042752	regulation of circadian rhythm	biological_process
PGSC0003DMG400008545	GO:0046283	anthocyanin-containing compound metabolic process	biological_process
PGSC0003DMG400008545	GO:0046777	protein autophosphorylation	biological_process
PGSC0003DMG400008545	GO:0055114	oxidation-reduction process	biological_process
PGSC0003DMG400008545	GO:0099402	plant organ development	biological_process
PGSC0003DMG400008545	GO:1900426	positive regulation of defense response to bacterium	biological_process
PGSC0003DMG400008545	GO:1901332	negative regulation of lateral root development	biological_process
PGSC0003DMG400008545	GO:1901371	regulation of leaf morphogenesis	biological_process
PGSC0003DMG400008545	GO:1902347	response to strigolactone	biological_process
PGSC0003DMG400008545	GO:2000377	regulation of reactive oxygen species metabolic process	biological_process
PGSC0003DMG400008545	GO:0005634	nucleus	cellular_component
PGSC0003DMG400008545	GO:0005737	cytoplasm	cellular_component
PGSC0003DMG400008545	GO:0016604	nuclear body	cellular_component
PGSC0003DMG400008564	GO:0016020	membrane	cellular_component
PGSC0003DMG400008564	GO:0016021	integral component of membrane	cellular_component
PGSC0003DMG400008564	GO:0009507	chloroplast	cellular_component
PGSC0003DMG400008564	GO:0009536	plastid	cellular_component
PGSC0003DMG400008564	GO:0015979	photosynthesis	biological_process
PGSC0003DMG400008564	GO:0009535	chloroplast thylakoid membrane	cellular_component
PGSC0003DMG400008564	GO:0009579	thylakoid	cellular_component
PGSC0003DMG400008564	GO:0016168	chlorophyll binding	molecular_function
PGSC0003DMG400008564	GO:0009765	photosynthesis, light harvesting	biological_process
PGSC0003DMG400008564	GO:0018298	protein-chromophore linkage	biological_process
PGSC0003DMG400008564	GO:0009522	photosystem I	cellular_component
PGSC0003DMG400008564	GO:0009523	photosystem II	cellular_component
PGSC0003DMG400018462	GO:0006952	defense response	biological_process
PGSC0003DMG400018462	GO:0043531	ADP binding	molecular_function
PGSC0003DMG400008644	GO:0005634	nucleus	cellular_component
PGSC0003DMG400008644	GO:0006397	mRNA processing	biological_process
PGSC0003DMG400008644	GO:0003676	nucleic acid binding	molecular_function
PGSC0003DMG400008644	GO:0006396	RNA processing	biological_process
PGSC0003DMG400008644	GO:0005515	protein binding	molecular_function
PGSC0003DMG400018565	GO:0055114	oxidation-reduction process	biological_process
PGSC0003DMG400008804	GO:0016020	membrane	cellular_component
PGSC0003DMG400008804	GO:0016021	integral component of membrane	cellular_component
PGSC0003DMG400008804	GO:0009507	chloroplast	cellular_component
PGSC0003DMG400008804	GO:0009536	plastid	cellular_component
PGSC0003DMG400008804	GO:0015979	photosynthesis	biological_process
PGSC0003DMG400008804	GO:0009535	chloroplast thylakoid membrane	cellular_component
PGSC0003DMG400008804	GO:0009579	thylakoid	cellular_component
PGSC0003DMG400008804	GO:0016168	chlorophyll binding	molecular_function
PGSC0003DMG400008804	GO:0009765	photosynthesis, light harvesting	biological_process
PGSC0003DMG400008804	GO:0018298	protein-chromophore linkage	biological_process
PGSC0003DMG400008804	GO:0009522	photosystem I	cellular_component
PGSC0003DMG400008804	GO:0009523	photosystem II	cellular_component
PGSC0003DMG400018678	GO:0016020	membrane	cellular_component
PGSC0003DMG400018678	GO:0016021	integral component of membrane	cellular_component
PGSC0003DMG400018678	GO:0055085	transmembrane transport	biological_process
PGSC0003DMG400008939	GO:0009938	negative regulation of gibberellic acid mediated signaling pathway	biological_process
PGSC0003DMG400008939	GO:0009736	cytokinin-activated signaling pathway	biological_process
PGSC0003DMG400008939	GO:2000377	regulation of reactive oxygen species metabolic process	biological_process
PGSC0003DMG400008939	GO:0005634	nucleus	cellular_component
PGSC0003DMG400008939	GO:0005737	cytoplasm	cellular_component
PGSC0003DMG400008939	GO:0005829	cytosol	cellular_component
PGSC0003DMG400008939	GO:0005515	protein binding	molecular_function
PGSC0003DMG400008947	GO:0055114	oxidation-reduction process	biological_process
PGSC0003DMG400008947	GO:0016491	oxidoreductase activity	molecular_function
PGSC0003DMG400008947	GO:0046872	metal ion binding	molecular_function
PGSC0003DMG401008955	GO:0016020	membrane	cellular_component
PGSC0003DMG401008955	GO:0016021	integral component of membrane	cellular_component
PGSC0003DMG401008955	GO:0005515	protein binding	molecular_function
PGSC0003DMG400018990	GO:0016788	hydrolase activity, acting on ester bonds	molecular_function
PGSC0003DMG400019000	GO:0005515	protein binding	molecular_function
PGSC0003DMG400019083	GO:0006952	defense response	biological_process
PGSC0003DMG400019083	GO:0043531	ADP binding	molecular_function
PGSC0003DMG400019083	GO:0005515	protein binding	molecular_function
PGSC0003DMG400009072	GO:0003700	DNA-binding transcription factor activity	molecular_function
PGSC0003DMG400009072	GO:0003677	DNA binding	molecular_function
PGSC0003DMG400009072	GO:0006355	regulation of transcription, DNA-templated	biological_process
PGSC0003DMG400009072	GO:0006352	DNA-templated transcription, initiation	biological_process
PGSC0003DMG400009072	GO:0016987	sigma factor activity	molecular_function
PGSC0003DMG400009072	GO:0001053	plastid sigma factor activity	molecular_function
PGSC0003DMG400009072	GO:0009553	embryo sac development	biological_process
PGSC0003DMG400009072	GO:0009658	chloroplast organization	biological_process
PGSC0003DMG400009072	GO:0010114	response to red light	biological_process
PGSC0003DMG400009072	GO:0010207	photosystem II assembly	biological_process
PGSC0003DMG400009072	GO:0010218	response to far red light	biological_process
PGSC0003DMG400009072	GO:0045893	positive regulation of transcription, DNA-templated	biological_process
PGSC0003DMG400009072	GO:0071472	cellular response to salt stress	biological_process
PGSC0003DMG400009072	GO:0071483	cellular response to blue light	biological_process
PGSC0003DMG400009072	GO:2001141	regulation of RNA biosynthetic process	biological_process
PGSC0003DMG400009072	GO:0005739	mitochondrion	cellular_component
PGSC0003DMG400009072	GO:2000142	regulation of DNA-templated transcription, initiation	biological_process
PGSC0003DMG400019188	GO:0016311	dephosphorylation	biological_process
PGSC0003DMG400019188	GO:0016787	hydrolase activity	molecular_function
PGSC0003DMG400019188	GO:0005975	carbohydrate metabolic process	biological_process
PGSC0003DMG400019188	GO:0016791	phosphatase activity	molecular_function
PGSC0003DMG400019188	GO:0042132	fructose 1,6-bisphosphate 1-phosphatase activity	molecular_function
PGSC0003DMG400019189	GO:0016311	dephosphorylation	biological_process
PGSC0003DMG400019189	GO:0016787	hydrolase activity	molecular_function
PGSC0003DMG400019189	GO:0005975	carbohydrate metabolic process	biological_process
PGSC0003DMG400019189	GO:0016791	phosphatase activity	molecular_function
PGSC0003DMG400019189	GO:0042578	phosphoric ester hydrolase activity	molecular_function
PGSC0003DMG400019189	GO:0042132	fructose 1,6-bisphosphate 1-phosphatase activity	molecular_function
PGSC0003DMG400019189	GO:0005985	sucrose metabolic process	biological_process
PGSC0003DMG400019189	GO:0048046	apoplast	cellular_component
PGSC0003DMG400019189	GO:0009773	photosynthetic electron transport in photosystem I	biological_process
PGSC0003DMG400019189	GO:0030388	fructose 1,6-bisphosphate metabolic process	biological_process
PGSC0003DMG400019189	GO:0009735	response to cytokinin	biological_process
PGSC0003DMG400019189	GO:0010319	stromule	cellular_component
PGSC0003DMG400019189	GO:0009409	response to cold	biological_process
PGSC0003DMG400019189	GO:0009570	chloroplast stroma	cellular_component
PGSC0003DMG400019189	GO:0015979	photosynthesis	biological_process
PGSC0003DMG400019189	GO:0009507	chloroplast	cellular_component
PGSC0003DMG401019239	GO:0016740	transferase activity	molecular_function
PGSC0003DMG401019239	GO:0000166	nucleotide binding	molecular_function
PGSC0003DMG401019239	GO:0004672	protein kinase activity	molecular_function
PGSC0003DMG401019239	GO:0004674	protein serine/threonine kinase activity	molecular_function
PGSC0003DMG401019239	GO:0005524	ATP binding	molecular_function
PGSC0003DMG401019239	GO:0016301	kinase activity	molecular_function
PGSC0003DMG401019239	GO:0006468	protein phosphorylation	biological_process
PGSC0003DMG401019239	GO:0016310	phosphorylation	biological_process
PGSC0003DMG401019239	GO:0048544	recognition of pollen	biological_process
PGSC0003DMG401019239	GO:0016020	membrane	cellular_component
PGSC0003DMG401019239	GO:0016021	integral component of membrane	cellular_component
PGSC0003DMG400009156	GO:0055114	oxidation-reduction process	biological_process
PGSC0003DMG400009156	GO:0016491	oxidoreductase activity	molecular_function
PGSC0003DMG400009156	GO:0016705	oxidoreductase activity, acting on paired donors, with incorporation or reduction of molecular oxygen	molecular_function
PGSC0003DMG400009156	GO:0016117	carotenoid biosynthetic process	biological_process
PGSC0003DMG400009156	GO:0016166	phytoene dehydrogenase activity	molecular_function
PGSC0003DMG400009166	GO:0003723	RNA binding	molecular_function
PGSC0003DMG400009166	GO:0005488	binding	molecular_function
PGSC0003DMG400019466	GO:0016020	membrane	cellular_component
PGSC0003DMG400019466	GO:0016021	integral component of membrane	cellular_component
PGSC0003DMG400019466	GO:0055085	transmembrane transport	biological_process
PGSC0003DMG400019521	GO:0008152	metabolic process	biological_process
PGSC0003DMG400019521	GO:0003824	catalytic activity	molecular_function
PGSC0003DMG400019521	GO:0005975	carbohydrate metabolic process	biological_process
PGSC0003DMG400019521	GO:0016857	racemase and epimerase activity, acting on carbohydrates and derivatives	molecular_function
PGSC0003DMG400019521	GO:0006098	pentose-phosphate shunt	biological_process
PGSC0003DMG400019521	GO:0004750	ribulose-phosphate 3-epimerase activity	molecular_function
PGSC0003DMG400019521	GO:0016020	membrane	cellular_component
PGSC0003DMG400019521	GO:0009507	chloroplast	cellular_component
PGSC0003DMG400019521	GO:0009536	plastid	cellular_component
PGSC0003DMG400019521	GO:0046872	metal ion binding	molecular_function
PGSC0003DMG400019521	GO:0019253	reductive pentose-phosphate cycle	biological_process
PGSC0003DMG400019521	GO:0016853	isomerase activity	molecular_function
PGSC0003DMG400019521	GO:0009535	chloroplast thylakoid membrane	cellular_component
PGSC0003DMG400019521	GO:0009579	thylakoid	cellular_component
PGSC0003DMG400019721	GO:0000166	nucleotide binding	molecular_function
PGSC0003DMG400019721	GO:0004672	protein kinase activity	molecular_function
PGSC0003DMG400019721	GO:0004674	protein serine/threonine kinase activity	molecular_function
PGSC0003DMG400019721	GO:0005524	ATP binding	molecular_function
PGSC0003DMG400019721	GO:0006468	protein phosphorylation	biological_process
PGSC0003DMG400009599	GO:0005509	calcium ion binding	molecular_function
PGSC0003DMG400009599	GO:0016787	hydrolase activity	molecular_function
PGSC0003DMG400009599	GO:0003824	catalytic activity	molecular_function
PGSC0003DMG400009599	GO:0016020	membrane	cellular_component
PGSC0003DMG400009599	GO:0016042	lipid catabolic process	biological_process
PGSC0003DMG400009599	GO:0004630	phospholipase D activity	molecular_function
PGSC0003DMG400009599	GO:0070290	N-acylphosphatidylethanolamine-specific phospholipase D activity	molecular_function
PGSC0003DMG400009599	GO:0046470	phosphatidylcholine metabolic process	biological_process
PGSC0003DMG401009662	GO:0005524	ATP binding	molecular_function
PGSC0003DMG401009662	GO:0016020	membrane	cellular_component
PGSC0003DMG401009662	GO:0016021	integral component of membrane	cellular_component
PGSC0003DMG401009662	GO:0055085	transmembrane transport	biological_process
PGSC0003DMG401009662	GO:0042626	ATPase activity, coupled to transmembrane movement of substances	molecular_function
PGSC0003DMG400009773	GO:0003677	DNA binding	molecular_function
PGSC0003DMG400009773	GO:0006355	regulation of transcription, DNA-templated	biological_process
PGSC0003DMG400009773	GO:0005634	nucleus	cellular_component
PGSC0003DMG400009773	GO:0006351	transcription, DNA-templated	biological_process
PGSC0003DMG400009773	GO:0009734	auxin-activated signaling pathway	biological_process
PGSC0003DMG400009773	GO:0009725	response to hormone	biological_process
PGSC0003DMG400009773	GO:0005515	protein binding	molecular_function
PGSC0003DMG400009992	GO:0055114	oxidation-reduction process	biological_process
PGSC0003DMG400009992	GO:0051287	NAD binding	molecular_function
PGSC0003DMG400009992	GO:0016491	oxidoreductase activity	molecular_function
PGSC0003DMG400009992	GO:0016620	oxidoreductase activity, acting on the aldehyde or oxo group of donors, NAD or NADP as acceptor	molecular_function
PGSC0003DMG400009992	GO:0050661	NADP binding	molecular_function
PGSC0003DMG400009992	GO:0006006	glucose metabolic process	biological_process
PGSC0003DMG402010056	GO:0005634	nucleus	cellular_component
PGSC0003DMG402010056	GO:0005622	intracellular	cellular_component
PGSC0003DMG402010056	GO:0008270	zinc ion binding	molecular_function
PGSC0003DMG402010056	GO:0005515	protein binding	molecular_function
PGSC0003DMG400020543	GO:0005622	intracellular	cellular_component
PGSC0003DMG400020543	GO:0046907	intracellular transport	biological_process
PGSC0003DMG400011207	GO:0005515	protein binding	molecular_function
PGSC0003DMG400011211	GO:0005840	ribosome	cellular_component
PGSC0003DMG400011211	GO:0005622	intracellular	cellular_component
PGSC0003DMG400011211	GO:0003735	structural constituent of ribosome	molecular_function
PGSC0003DMG400011211	GO:0006412	translation	biological_process
PGSC0003DMG400011211	GO:0030529	intracellular ribonucleoprotein complex	cellular_component
PGSC0003DMG400011211	GO:0009507	chloroplast	cellular_component
PGSC0003DMG400011213	GO:0005515	protein binding	molecular_function
PGSC0003DMG400010351	GO:0004672	protein kinase activity	molecular_function
PGSC0003DMG400010351	GO:0005524	ATP binding	molecular_function
PGSC0003DMG400010351	GO:0006468	protein phosphorylation	biological_process
PGSC0003DMG400010351	GO:0016020	membrane	cellular_component
PGSC0003DMG400010351	GO:0016021	integral component of membrane	cellular_component
PGSC0003DMG400010351	GO:0005515	protein binding	molecular_function
PGSC0003DMG400010397	GO:0016020	membrane	cellular_component
PGSC0003DMG400010397	GO:0016021	integral component of membrane	cellular_component
PGSC0003DMG400010397	GO:0055085	transmembrane transport	biological_process
PGSC0003DMG400010397	GO:0015238	drug transmembrane transporter activity	molecular_function
PGSC0003DMG400010397	GO:0015297	antiporter activity	molecular_function
PGSC0003DMG400010397	GO:0006855	drug transmembrane transport	biological_process
PGSC0003DMG400011265	GO:0009414	response to water deprivation	biological_process
PGSC0003DMG400011265	GO:0009737	response to abscisic acid	biological_process
PGSC0003DMG400011265	GO:0080156	mitochondrial mRNA modification	biological_process
PGSC0003DMG400011265	GO:0005739	mitochondrion	cellular_component
PGSC0003DMG400011265	GO:0005515	protein binding	molecular_function
PGSC0003DMG400010582	GO:0006355	regulation of transcription, DNA-templated	biological_process
PGSC0003DMG400010585	GO:0008152	metabolic process	biological_process
PGSC0003DMG400010585	GO:0000287	magnesium ion binding	molecular_function
PGSC0003DMG400010585	GO:0046872	metal ion binding	molecular_function
PGSC0003DMG400010585	GO:0010333	terpene synthase activity	molecular_function
PGSC0003DMG400010585	GO:0016829	lyase activity	molecular_function
PGSC0003DMG400010637	GO:0055114	oxidation-reduction process	biological_process
PGSC0003DMG400010637	GO:0016705	oxidoreductase activity, acting on paired donors, with incorporation or reduction of molecular oxygen	molecular_function
PGSC0003DMG400010637	GO:0016117	carotenoid biosynthetic process	biological_process
PGSC0003DMG400010641	GO:0055114	oxidation-reduction process	biological_process
PGSC0003DMG400010641	GO:0016491	oxidoreductase activity	molecular_function
PGSC0003DMG400010641	GO:0051537	2 iron, 2 sulfur cluster binding	molecular_function
PGSC0003DMG400010641	GO:0016020	membrane	cellular_component
PGSC0003DMG400010641	GO:0016021	integral component of membrane	cellular_component
PGSC0003DMG400010641	GO:0010277	chlorophyllide a oxygenase [overall] activity	molecular_function
PGSC0003DMG401020784	GO:0003700	DNA-binding transcription factor activity	molecular_function
PGSC0003DMG401020784	GO:0003677	DNA binding	molecular_function
PGSC0003DMG401020784	GO:0006355	regulation of transcription, DNA-templated	biological_process
PGSC0003DMG402011297	GO:0005634	nucleus	cellular_component
PGSC0003DMG402011297	GO:0000160	phosphorelay signal transduction system	biological_process
PGSC0003DMG402011297	GO:0005515	protein binding	molecular_function
PGSC0003DMG400020934	GO:0003677	DNA binding	molecular_function
PGSC0003DMG400020934	GO:0006355	regulation of transcription, DNA-templated	biological_process
PGSC0003DMG400020934	GO:0005634	nucleus	cellular_component
PGSC0003DMG400020934	GO:0016020	membrane	cellular_component
PGSC0003DMG400020934	GO:0016021	integral component of membrane	cellular_component
PGSC0003DMG400011358	GO:0016020	membrane	cellular_component
PGSC0003DMG400011358	GO:0016021	integral component of membrane	cellular_component
PGSC0003DMG400011358	GO:0009507	chloroplast	cellular_component
PGSC0003DMG400011358	GO:0009535	chloroplast thylakoid membrane	cellular_component
PGSC0003DMG400011358	GO:0010598	NAD(P)H dehydrogenase complex (plastoquinone)	cellular_component
PGSC0003DMG400021131	GO:0016020	membrane	cellular_component
PGSC0003DMG400021131	GO:0016021	integral component of membrane	cellular_component
PGSC0003DMG400021131	GO:0000166	nucleotide binding	molecular_function
PGSC0003DMG400021131	GO:0005524	ATP binding	molecular_function
PGSC0003DMG400011044	GO:0000015	phosphopyruvate hydratase complex	cellular_component
PGSC0003DMG400011044	GO:0004634	phosphopyruvate hydratase activity	molecular_function
PGSC0003DMG400011044	GO:0046872	metal ion binding	molecular_function
PGSC0003DMG400011044	GO:0000287	magnesium ion binding	molecular_function
PGSC0003DMG400011044	GO:0006096	glycolytic process	biological_process
PGSC0003DMG400011048	GO:0003677	DNA binding	molecular_function
PGSC0003DMG400011048	GO:0005634	nucleus	cellular_component
PGSC0003DMG400011048	GO:0006351	transcription, DNA-templated	biological_process
PGSC0003DMG400011048	GO:0006355	regulation of transcription, DNA-templated	biological_process
PGSC0003DMG400011068	GO:0016020	membrane	cellular_component
PGSC0003DMG400011068	GO:0016021	integral component of membrane	cellular_component
PGSC0003DMG400011135	GO:0016020	membrane	cellular_component
PGSC0003DMG400011135	GO:0016021	integral component of membrane	cellular_component
PGSC0003DMG400011135	GO:0006629	lipid metabolic process	biological_process
PGSC0003DMG400011135	GO:0019904	protein domain specific binding	molecular_function
PGSC0003DMG400011135	GO:0010205	photoinhibition	biological_process
PGSC0003DMG400011135	GO:0009507	chloroplast	cellular_component
PGSC0003DMG400011135	GO:0009941	chloroplast envelope	cellular_component
PGSC0003DMG400021276	GO:0006520	cellular amino acid metabolic process	biological_process
PGSC0003DMG400021276	GO:0009058	biosynthetic process	biological_process
PGSC0003DMG400021276	GO:0003824	catalytic activity	molecular_function
PGSC0003DMG400021276	GO:0030170	pyridoxal phosphate binding	molecular_function
PGSC0003DMG400021276	GO:0008483	transaminase activity	molecular_function
PGSC0003DMG401022475	GO:0005759	mitochondrial matrix	cellular_component
PGSC0003DMG400011531	GO:0006396	RNA processing	biological_process
PGSC0003DMG400011531	GO:0005515	protein binding	molecular_function
PGSC0003DMG400011531	GO:0003727	single-stranded RNA binding	molecular_function
PGSC0003DMG400011531	GO:0043621	protein self-association	molecular_function
PGSC0003DMG400011531	GO:0006397	mRNA processing	biological_process
PGSC0003DMG400011531	GO:0006417	regulation of translation	biological_process
PGSC0003DMG400011531	GO:0009657	plastid organization	biological_process
PGSC0003DMG400011531	GO:0010114	response to red light	biological_process
PGSC0003DMG400011531	GO:1901918	negative regulation of exoribonuclease activity	biological_process
PGSC0003DMG400011531	GO:0005774	vacuolar membrane	cellular_component
PGSC0003DMG400011531	GO:0009507	chloroplast	cellular_component
PGSC0003DMG400011531	GO:0009570	chloroplast stroma	cellular_component
PGSC0003DMG400011531	GO:0009941	chloroplast envelope	cellular_component
PGSC0003DMG400011531	GO:0031969	chloroplast membrane	cellular_component
PGSC0003DMG400000003	GO:0016020	membrane	cellular_component
PGSC0003DMG400000003	GO:0016021	integral component of membrane	cellular_component
PGSC0003DMG400000003	GO:0055085	transmembrane transport	biological_process
PGSC0003DMG400022744	GO:0055114	oxidation-reduction process	biological_process
PGSC0003DMG400022744	GO:0004497	monooxygenase activity	molecular_function
PGSC0003DMG400022744	GO:0016491	oxidoreductase activity	molecular_function
PGSC0003DMG400022744	GO:0046872	metal ion binding	molecular_function
PGSC0003DMG400022744	GO:0020037	heme binding	molecular_function
PGSC0003DMG400022744	GO:0005506	iron ion binding	molecular_function
PGSC0003DMG400022744	GO:0016705	oxidoreductase activity, acting on paired donors, with incorporation or reduction of molecular oxygen	molecular_function
PGSC0003DMG400000046	GO:0016746	transferase activity, transferring acyl groups	molecular_function
PGSC0003DMG400000046	GO:0008152	metabolic process	biological_process
PGSC0003DMG400000046	GO:0016020	membrane	cellular_component
PGSC0003DMG400000046	GO:0016021	integral component of membrane	cellular_component
PGSC0003DMG400000079	GO:0051087	chaperone binding	molecular_function
PGSC0003DMG400000079	GO:0005515	protein binding	molecular_function
PGSC0003DMG400022135	GO:0003677	DNA binding	molecular_function
PGSC0003DMG400022135	GO:0000166	nucleotide binding	molecular_function
PGSC0003DMG400022135	GO:0005524	ATP binding	molecular_function
PGSC0003DMG400022135	GO:0003697	single-stranded DNA binding	molecular_function
PGSC0003DMG400022135	GO:0006974	cellular response to DNA damage stimulus	biological_process
PGSC0003DMG400022135	GO:0008094	DNA-dependent ATPase activity	molecular_function
PGSC0003DMG400022135	GO:0006281	DNA repair	biological_process
PGSC0003DMG400022135	GO:0006310	DNA recombination	biological_process
PGSC0003DMG400022135	GO:0006259	DNA metabolic process	biological_process
PGSC0003DMG400022782	GO:0032259	methylation	biological_process
PGSC0003DMG400022782	GO:0008168	methyltransferase activity	molecular_function
PGSC0003DMG400022782	GO:0008652	cellular amino acid biosynthetic process	biological_process
PGSC0003DMG400022782	GO:0016310	phosphorylation	biological_process
PGSC0003DMG400022782	GO:0004072	aspartate kinase activity	molecular_function
PGSC0003DMG400022782	GO:0009088	threonine biosynthetic process	biological_process
PGSC0003DMG400022782	GO:0009089	lysine biosynthetic process via diaminopimelate	biological_process
PGSC0003DMG400022782	GO:0009570	chloroplast stroma	cellular_component
PGSC0003DMG401022150	GO:0010952	positive regulation of peptidase activity	biological_process
PGSC0003DMG401022150	GO:0016504	peptidase activator activity	molecular_function
PGSC0003DMG401022150	GO:0070577	lysine-acetylated histone binding	molecular_function
PGSC0003DMG401022150	GO:0070628	proteasome binding	molecular_function
PGSC0003DMG401022150	GO:0005488	binding	molecular_function
PGSC0003DMG400022156	GO:0000166	nucleotide binding	molecular_function
PGSC0003DMG400022156	GO:0005524	ATP binding	molecular_function
PGSC0003DMG400022156	GO:0008017	microtubule binding	molecular_function
PGSC0003DMG400022156	GO:0003777	microtubule motor activity	molecular_function
PGSC0003DMG400022156	GO:0007018	microtubule-based movement	biological_process
PGSC0003DMG400022156	GO:0003774	motor activity	molecular_function
PGSC0003DMG400022156	GO:0005515	protein binding	molecular_function
PGSC0003DMG400022156	GO:0009060	aerobic respiration	biological_process
PGSC0003DMG400022156	GO:0009845	seed germination	biological_process
PGSC0003DMG400022156	GO:0005739	mitochondrion	cellular_component
PGSC0003DMG400022183	GO:0000166	nucleotide binding	molecular_function
PGSC0003DMG400022183	GO:0005524	ATP binding	molecular_function
PGSC0003DMG400022183	GO:0016020	membrane	cellular_component
PGSC0003DMG400022183	GO:0016021	integral component of membrane	cellular_component
PGSC0003DMG400022183	GO:0055085	transmembrane transport	biological_process
PGSC0003DMG400022183	GO:0016887	ATPase activity	molecular_function
PGSC0003DMG400022183	GO:0042626	ATPase activity, coupled to transmembrane movement of substances	molecular_function
PGSC0003DMG400022263	GO:0003824	catalytic activity	molecular_function
PGSC0003DMG400022263	GO:0004332	fructose-bisphosphate aldolase activity	molecular_function
PGSC0003DMG400022263	GO:0006096	glycolytic process	biological_process
PGSC0003DMG400022263	GO:0016829	lyase activity	molecular_function
PGSC0003DMG400022953	GO:0000287	magnesium ion binding	molecular_function
PGSC0003DMG400022953	GO:0046872	metal ion binding	molecular_function
PGSC0003DMG400022953	GO:0003824	catalytic activity	molecular_function
PGSC0003DMG400022953	GO:0030976	thiamine pyrophosphate binding	molecular_function
PGSC0003DMG400022953	GO:0016831	carboxy-lyase activity	molecular_function
PGSC0003DMG400022983	GO:0005634	nucleus	cellular_component
PGSC0003DMG400022983	GO:0005515	protein binding	molecular_function
PGSC0003DMG400000326	GO:0016020	membrane	cellular_component
PGSC0003DMG400000326	GO:0016021	integral component of membrane	cellular_component
PGSC0003DMG400000326	GO:0015979	photosynthesis	biological_process
PGSC0003DMG400000326	GO:0009523	photosystem II	cellular_component
PGSC0003DMG400011641	GO:0016740	transferase activity	molecular_function
PGSC0003DMG400011641	GO:0000166	nucleotide binding	molecular_function
PGSC0003DMG400011641	GO:0004672	protein kinase activity	molecular_function
PGSC0003DMG400011641	GO:0004674	protein serine/threonine kinase activity	molecular_function
PGSC0003DMG400011641	GO:0005524	ATP binding	molecular_function
PGSC0003DMG400011641	GO:0016301	kinase activity	molecular_function
PGSC0003DMG400011641	GO:0006468	protein phosphorylation	biological_process
PGSC0003DMG400011641	GO:0007165	signal transduction	biological_process
PGSC0003DMG400011641	GO:0016310	phosphorylation	biological_process
PGSC0003DMG400011641	GO:0016020	membrane	cellular_component
PGSC0003DMG400011641	GO:0016021	integral component of membrane	cellular_component
PGSC0003DMG400000383	GO:0005524	ATP binding	molecular_function
PGSC0003DMG400000529	GO:0071805	potassium ion transmembrane transport	biological_process
PGSC0003DMG400000529	GO:0034220	ion transmembrane transport	biological_process
PGSC0003DMG400000529	GO:0005249	voltage-gated potassium channel activity	molecular_function
PGSC0003DMG400000529	GO:0016324	apical plasma membrane	cellular_component
PGSC0003DMG400000529	GO:0016020	membrane	cellular_component
PGSC0003DMG400000529	GO:0016021	integral component of membrane	cellular_component
PGSC0003DMG400000529	GO:0055085	transmembrane transport	biological_process
PGSC0003DMG400000529	GO:0006811	ion transport	biological_process
PGSC0003DMG400000529	GO:0006813	potassium ion transport	biological_process
PGSC0003DMG400000529	GO:0005216	ion channel activity	molecular_function
PGSC0003DMG400000529	GO:0005262	calcium channel activity	molecular_function
PGSC0003DMG400000529	GO:0006874	cellular calcium ion homeostasis	biological_process
PGSC0003DMG400000529	GO:0009860	pollen tube growth	biological_process
PGSC0003DMG400000529	GO:0070588	calcium ion transmembrane transport	biological_process
PGSC0003DMG401000554	GO:0005509	calcium ion binding	molecular_function
PGSC0003DMG400011777	GO:0008152	metabolic process	biological_process
PGSC0003DMG400011777	GO:0000287	magnesium ion binding	molecular_function
PGSC0003DMG400011777	GO:0046872	metal ion binding	molecular_function
PGSC0003DMG400011777	GO:0010333	terpene synthase activity	molecular_function
PGSC0003DMG400011777	GO:0016829	lyase activity	molecular_function
PGSC0003DMG400000618	GO:0005515	protein binding	molecular_function
PGSC0003DMG402011782	GO:0008152	metabolic process	biological_process
PGSC0003DMG402011782	GO:0016310	phosphorylation	biological_process
PGSC0003DMG402011782	GO:0003951	NAD+ kinase activity	molecular_function
PGSC0003DMG402011782	GO:0006741	NADP biosynthetic process	biological_process
PGSC0003DMG400011787	GO:0098655	cation transmembrane transport	biological_process
PGSC0003DMG400011787	GO:0016020	membrane	cellular_component
PGSC0003DMG400011787	GO:0016021	integral component of membrane	cellular_component
PGSC0003DMG400011787	GO:0055085	transmembrane transport	biological_process
PGSC0003DMG400011787	GO:0006811	ion transport	biological_process
PGSC0003DMG400011787	GO:0070588	calcium ion transmembrane transport	biological_process
PGSC0003DMG400011787	GO:0008324	cation transmembrane transporter activity	molecular_function
PGSC0003DMG400011787	GO:0006812	cation transport	biological_process
PGSC0003DMG400011787	GO:0005773	vacuole	cellular_component
PGSC0003DMG400011787	GO:0005774	vacuolar membrane	cellular_component
PGSC0003DMG400011787	GO:0015369	calcium:proton antiporter activity	molecular_function
PGSC0003DMG400011787	GO:0006816	calcium ion transport	biological_process
PGSC0003DMG400011787	GO:0015297	antiporter activity	molecular_function
PGSC0003DMG400011868	GO:0003824	catalytic activity	molecular_function
PGSC0003DMG400011868	GO:0030170	pyridoxal phosphate binding	molecular_function
PGSC0003DMG400011868	GO:0008483	transaminase activity	molecular_function
PGSC0003DMG400011868	GO:0043562	cellular response to nitrogen levels	biological_process
PGSC0003DMG402000895	GO:0055114	oxidation-reduction process	biological_process
PGSC0003DMG402000895	GO:0016491	oxidoreductase activity	molecular_function
PGSC0003DMG402000895	GO:0005506	iron ion binding	molecular_function
PGSC0003DMG402000895	GO:0016705	oxidoreductase activity, acting on paired donors, with incorporation or reduction of molecular oxygen	molecular_function
PGSC0003DMG402000895	GO:0051537	2 iron, 2 sulfur cluster binding	molecular_function
PGSC0003DMG402000895	GO:0010277	chlorophyllide a oxygenase [overall] activity	molecular_function
PGSC0003DMG401011946	GO:0005488	binding	molecular_function
PGSC0003DMG401011946	GO:0010091	trichome branching	biological_process
PGSC0003DMG401011946	GO:0042023	DNA endoreduplication	biological_process
PGSC0003DMG401011946	GO:0005886	plasma membrane	cellular_component
PGSC0003DMG400011950	GO:0009507	chloroplast	cellular_component
PGSC0003DMG400011950	GO:0009536	plastid	cellular_component
PGSC0003DMG400011950	GO:0046872	metal ion binding	molecular_function
PGSC0003DMG400011950	GO:0055114	oxidation-reduction process	biological_process
PGSC0003DMG400011950	GO:0009055	electron transfer activity	molecular_function
PGSC0003DMG400011950	GO:0051536	iron-sulfur cluster binding	molecular_function
PGSC0003DMG400011950	GO:0022900	electron transport chain	biological_process
PGSC0003DMG400011950	GO:0051537	2 iron, 2 sulfur cluster binding	molecular_function
PGSC0003DMG400011954	GO:0008289	lipid binding	molecular_function
PGSC0003DMG400011954	GO:0006869	lipid transport	biological_process
PGSC0003DMG400023708	GO:0000166	nucleotide binding	molecular_function
PGSC0003DMG400023708	GO:0005524	ATP binding	molecular_function
PGSC0003DMG400023708	GO:0005737	cytoplasm	cellular_component
PGSC0003DMG400023708	GO:0005856	cytoskeleton	cellular_component
PGSC0003DMG400001131	GO:0003723	RNA binding	molecular_function
PGSC0003DMG400001131	GO:0000373	Group II intron splicing	biological_process
PGSC0003DMG400001131	GO:0005739	mitochondrion	cellular_component
PGSC0003DMG400001131	GO:0009507	chloroplast	cellular_component
PGSC0003DMG400001179	GO:0016020	membrane	cellular_component
PGSC0003DMG400001179	GO:0016021	integral component of membrane	cellular_component
PGSC0003DMG400001179	GO:0008152	metabolic process	biological_process
PGSC0003DMG400001179	GO:0016787	hydrolase activity	molecular_function
PGSC0003DMG400023854	GO:0003824	catalytic activity	molecular_function
PGSC0003DMG400023854	GO:0046556	alpha-L-arabinofuranosidase activity	molecular_function
PGSC0003DMG400023854	GO:0046373	L-arabinose metabolic process	biological_process
PGSC0003DMG400001340	GO:0016036	cellular response to phosphate starvation	biological_process
PGSC0003DMG400024003	GO:0055114	oxidation-reduction process	biological_process
PGSC0003DMG400024003	GO:0016020	membrane	cellular_component
PGSC0003DMG400024003	GO:0050660	flavin adenine dinucleotide binding	molecular_function
PGSC0003DMG400024003	GO:0016491	oxidoreductase activity	molecular_function
PGSC0003DMG400024003	GO:0016614	oxidoreductase activity, acting on CH-OH group of donors	molecular_function
PGSC0003DMG400024003	GO:0071949	FAD binding	molecular_function
PGSC0003DMG400024003	GO:0003885	D-arabinono-1,4-lactone oxidase activity	molecular_function
PGSC0003DMG400024003	GO:0003824	catalytic activity	molecular_function
PGSC0003DMG400024017	GO:0023014	signal transduction by protein phosphorylation	biological_process
PGSC0003DMG400024017	GO:0050896	response to stimulus	biological_process
PGSC0003DMG400024017	GO:0006355	regulation of transcription, DNA-templated	biological_process
PGSC0003DMG400024017	GO:0007165	signal transduction	biological_process
PGSC0003DMG400024017	GO:0006351	transcription, DNA-templated	biological_process
PGSC0003DMG400024017	GO:0005622	intracellular	cellular_component
PGSC0003DMG400024017	GO:0018298	protein-chromophore linkage	biological_process
PGSC0003DMG400024017	GO:0009584	detection of visible light	biological_process
PGSC0003DMG400024017	GO:0000155	phosphorelay sensor kinase activity	molecular_function
PGSC0003DMG400024017	GO:0009881	photoreceptor activity	molecular_function
PGSC0003DMG400024017	GO:0042803	protein homodimerization activity	molecular_function
PGSC0003DMG400024017	GO:0009585	red, far-red light phototransduction	biological_process
PGSC0003DMG400024017	GO:0017006	protein-tetrapyrrole linkage	biological_process
PGSC0003DMG400024017	GO:0000160	phosphorelay signal transduction system	biological_process
PGSC0003DMG400024017	GO:0005515	protein binding	molecular_function
PGSC0003DMG401001381	GO:0046872	metal ion binding	molecular_function
PGSC0003DMG401001381	GO:0008270	zinc ion binding	molecular_function
PGSC0003DMG401001381	GO:0005488	binding	molecular_function
PGSC0003DMG401001401	GO:0016787	hydrolase activity	molecular_function
PGSC0003DMG401001401	GO:0046856	phosphatidylinositol dephosphorylation	biological_process
PGSC0003DMG400024063	GO:0051996	squalene synthase activity	molecular_function
PGSC0003DMG400024063	GO:0016020	membrane	cellular_component
PGSC0003DMG400024063	GO:0016021	integral component of membrane	cellular_component
PGSC0003DMG400024063	GO:0004310	farnesyl-diphosphate farnesyltransferase activity	molecular_function
PGSC0003DMG400024063	GO:0016740	transferase activity	molecular_function
PGSC0003DMG400024063	GO:0016765	transferase activity, transferring alkyl or aryl (other than methyl) groups	molecular_function
PGSC0003DMG400024063	GO:0006696	ergosterol biosynthetic process	biological_process
PGSC0003DMG400024063	GO:0009058	biosynthetic process	biological_process
PGSC0003DMG400024105	GO:0006355	regulation of transcription, DNA-templated	biological_process
PGSC0003DMG400024105	GO:0009658	chloroplast organization	biological_process
PGSC0003DMG400024105	GO:0009570	chloroplast stroma	cellular_component
PGSC0003DMG400001570	GO:0098869	cellular oxidant detoxification	biological_process
PGSC0003DMG400001570	GO:0055114	oxidation-reduction process	biological_process
PGSC0003DMG400001570	GO:0016491	oxidoreductase activity	molecular_function
PGSC0003DMG400001570	GO:0046872	metal ion binding	molecular_function
PGSC0003DMG400001570	GO:0020037	heme binding	molecular_function
PGSC0003DMG400001570	GO:0004096	catalase activity	molecular_function
PGSC0003DMG400001570	GO:0004601	peroxidase activity	molecular_function
PGSC0003DMG400001570	GO:0006979	response to oxidative stress	biological_process
PGSC0003DMG400001570	GO:0042744	hydrogen peroxide catabolic process	biological_process
PGSC0003DMG400024249	GO:0055114	oxidation-reduction process	biological_process
PGSC0003DMG400024249	GO:0016491	oxidoreductase activity	molecular_function
PGSC0003DMG400024249	GO:0046872	metal ion binding	molecular_function
PGSC0003DMG400024281	GO:0003824	catalytic activity	molecular_function
PGSC0003DMG400024281	GO:0030170	pyridoxal phosphate binding	molecular_function
PGSC0003DMG400024281	GO:0008483	transaminase activity	molecular_function
PGSC0003DMG400001735	GO:0003729	mRNA binding	molecular_function
PGSC0003DMG400001735	GO:0006397	mRNA processing	biological_process
PGSC0003DMG400001735	GO:0009570	chloroplast stroma	cellular_component
PGSC0003DMG400001735	GO:0005515	protein binding	molecular_function
PGSC0003DMG400024310	GO:0003677	DNA binding	molecular_function
PGSC0003DMG400024310	GO:0005634	nucleus	cellular_component
PGSC0003DMG400024310	GO:0008270	zinc ion binding	molecular_function
PGSC0003DMG400024310	GO:0045893	positive regulation of transcription, DNA-templated	biological_process
PGSC0003DMG400024310	GO:0009658	chloroplast organization	biological_process
PGSC0003DMG402012227	GO:0046872	metal ion binding	molecular_function
PGSC0003DMG400012263	GO:0009055	electron transfer activity	molecular_function
PGSC0003DMG400012263	GO:0022900	electron transport chain	biological_process
PGSC0003DMG400012263	GO:0055114	oxidation-reduction process	biological_process
PGSC0003DMG400012263	GO:0005623	cell	cellular_component
PGSC0003DMG400012263	GO:0015035	protein disulfide oxidoreductase activity	molecular_function
PGSC0003DMG400012263	GO:0045454	cell redox homeostasis	biological_process
PGSC0003DMG400012263	GO:0005884	actin filament	cellular_component
PGSC0003DMG400012263	GO:0051017	actin filament bundle assembly	biological_process
PGSC0003DMG400012263	GO:0009902	chloroplast relocation	biological_process
PGSC0003DMG400024403	GO:0005515	protein binding	molecular_function
PGSC0003DMG400001904	GO:0008289	lipid binding	molecular_function
PGSC0003DMG400001904	GO:0006869	lipid transport	biological_process
PGSC0003DMG402012338	GO:0051301	cell division	biological_process
PGSC0003DMG402012338	GO:0005524	ATP binding	molecular_function
PGSC0003DMG402012338	GO:0009058	biosynthetic process	biological_process
PGSC0003DMG402012338	GO:0005737	cytoplasm	cellular_component
PGSC0003DMG402012338	GO:0016874	ligase activity	molecular_function
PGSC0003DMG402012338	GO:0016881	acid-amino acid ligase activity	molecular_function
PGSC0003DMG402012338	GO:0008360	regulation of cell shape	biological_process
PGSC0003DMG402024517	GO:0005515	protein binding	molecular_function
PGSC0003DMG400012494	GO:0016020	membrane	cellular_component
PGSC0003DMG400012494	GO:0016021	integral component of membrane	cellular_component
PGSC0003DMG400002163	GO:0005515	protein binding	molecular_function
PGSC0003DMG400002173	GO:0005085	guanyl-nucleotide exchange factor activity	molecular_function
PGSC0003DMG400002173	GO:0005089	Rho guanyl-nucleotide exchange factor activity	molecular_function
PGSC0003DMG400002173	GO:0065009	regulation of molecular function	biological_process
PGSC0003DMG400024644	GO:0000166	nucleotide binding	molecular_function
PGSC0003DMG400024644	GO:0005524	ATP binding	molecular_function
PGSC0003DMG400024644	GO:0019538	protein metabolic process	biological_process
PGSC0003DMG400024644	GO:0034605	cellular response to heat	biological_process
PGSC0003DMG400012566	GO:0003824	catalytic activity	molecular_function
PGSC0003DMG400002351	GO:0055114	oxidation-reduction process	biological_process
PGSC0003DMG400002351	GO:0016020	membrane	cellular_component
PGSC0003DMG400002351	GO:0016021	integral component of membrane	cellular_component
PGSC0003DMG400002351	GO:0004497	monooxygenase activity	molecular_function
PGSC0003DMG400002351	GO:0016491	oxidoreductase activity	molecular_function
PGSC0003DMG400002351	GO:0046872	metal ion binding	molecular_function
PGSC0003DMG400002351	GO:0020037	heme binding	molecular_function
PGSC0003DMG400002351	GO:0005506	iron ion binding	molecular_function
PGSC0003DMG400002351	GO:0016705	oxidoreductase activity, acting on paired donors, with incorporation or reduction of molecular oxygen	molecular_function
PGSC0003DMG400012620	GO:0005515	protein binding	molecular_function
PGSC0003DMG400012677	GO:0016020	membrane	cellular_component
PGSC0003DMG400012677	GO:0016021	integral component of membrane	cellular_component
PGSC0003DMG400012677	GO:0004252	serine-type endopeptidase activity	molecular_function
PGSC0003DMG400012677	GO:0006508	proteolysis	biological_process
PGSC0003DMG401024815	GO:0019898	extrinsic component of membrane	cellular_component
PGSC0003DMG401024815	GO:0005509	calcium ion binding	molecular_function
PGSC0003DMG401024815	GO:0015979	photosynthesis	biological_process
PGSC0003DMG401024815	GO:0009523	photosystem II	cellular_component
PGSC0003DMG401024815	GO:0009654	photosystem II oxygen evolving complex	cellular_component
PGSC0003DMG401024815	GO:0009507	chloroplast	cellular_component
PGSC0003DMG401024815	GO:0009534	chloroplast thylakoid	cellular_component
PGSC0003DMG401024815	GO:0009570	chloroplast stroma	cellular_component
PGSC0003DMG401024815	GO:0009579	thylakoid	cellular_component
PGSC0003DMG401024815	GO:0031977	thylakoid lumen	cellular_component
PGSC0003DMG400002519	GO:0016788	hydrolase activity, acting on ester bonds	molecular_function
PGSC0003DMG400024887	GO:0000166	nucleotide binding	molecular_function
PGSC0003DMG400024887	GO:0005524	ATP binding	molecular_function
PGSC0003DMG400024887	GO:0006457	protein folding	biological_process
PGSC0003DMG400024887	GO:0051082	unfolded protein binding	molecular_function
PGSC0003DMG401012812	GO:0005524	ATP binding	molecular_function
PGSC0003DMG401012812	GO:0046872	metal ion binding	molecular_function
PGSC0003DMG401012812	GO:0003682	chromatin binding	molecular_function
PGSC0003DMG400024965	GO:0016811	hydrolase activity, acting on carbon-nitrogen (but not peptide) bonds, in linear amides	molecular_function
PGSC0003DMG400012888	GO:0045727	positive regulation of translation	biological_process
PGSC0003DMG400012888	GO:0008266	poly(U) RNA binding	molecular_function
PGSC0003DMG400012888	GO:0003824	catalytic activity	molecular_function
PGSC0003DMG400012888	GO:0050662	coenzyme binding	molecular_function
PGSC0003DMG400012888	GO:0006364	rRNA processing	biological_process
PGSC0003DMG400012888	GO:0009735	response to cytokinin	biological_process
PGSC0003DMG400012888	GO:0032544	plastid translation	biological_process
PGSC0003DMG400012888	GO:0045893	positive regulation of transcription, DNA-templated	biological_process
PGSC0003DMG400012888	GO:0009507	chloroplast	cellular_component
PGSC0003DMG400012888	GO:0009534	chloroplast thylakoid	cellular_component
PGSC0003DMG400012888	GO:0009570	chloroplast stroma	cellular_component
PGSC0003DMG400012888	GO:0009579	thylakoid	cellular_component
PGSC0003DMG400012888	GO:0009941	chloroplast envelope	cellular_component
PGSC0003DMG400012888	GO:0010287	plastoglobule	cellular_component
PGSC0003DMG400012888	GO:0048046	apoplast	cellular_component
PGSC0003DMG400012951	GO:0016567	protein ubiquitination	biological_process
PGSC0003DMG400012951	GO:0006511	ubiquitin-dependent protein catabolic process	biological_process
PGSC0003DMG400012951	GO:0034450	ubiquitin-ubiquitin ligase activity	molecular_function
PGSC0003DMG400012951	GO:0000151	ubiquitin ligase complex	cellular_component
PGSC0003DMG400012951	GO:0005515	protein binding	molecular_function
PGSC0003DMG400012951	GO:0009615	response to virus	biological_process
PGSC0003DMG400012951	GO:0051603	proteolysis involved in cellular protein catabolic process	biological_process
PGSC0003DMG400012951	GO:0051726	regulation of cell cycle	biological_process
PGSC0003DMG401025057	GO:0016787	hydrolase activity	molecular_function
PGSC0003DMG401025057	GO:0046856	phosphatidylinositol dephosphorylation	biological_process
PGSC0003DMG401025057	GO:0034485	phosphatidylinositol-3,4,5-trisphosphate 5-phosphatase activity	molecular_function
PGSC0003DMG401025057	GO:0004439	phosphatidylinositol-4,5-bisphosphate 5-phosphatase activity	molecular_function
PGSC0003DMG400025098	GO:0055114	oxidation-reduction process	biological_process
PGSC0003DMG400025098	GO:0016491	oxidoreductase activity	molecular_function
PGSC0003DMG400025098	GO:0009507	chloroplast	cellular_component
PGSC0003DMG400003091	GO:0055114	oxidation-reduction process	biological_process
PGSC0003DMG400003091	GO:0016491	oxidoreductase activity	molecular_function
PGSC0003DMG400003091	GO:0046872	metal ion binding	molecular_function
PGSC0003DMG400025221	GO:0006355	regulation of transcription, DNA-templated	biological_process
PGSC0003DMG400025221	GO:0005634	nucleus	cellular_component
PGSC0003DMG400025221	GO:0008270	zinc ion binding	molecular_function
PGSC0003DMG400025221	GO:0003712	transcription coregulator activity	molecular_function
PGSC0003DMG400025221	GO:0016573	histone acetylation	biological_process
PGSC0003DMG400025221	GO:0004402	histone acetyltransferase activity	molecular_function
PGSC0003DMG400025221	GO:0005516	calmodulin binding	molecular_function
PGSC0003DMG400025221	GO:0009409	response to cold	biological_process
PGSC0003DMG400025221	GO:0009553	embryo sac development	biological_process
PGSC0003DMG400025221	GO:0009555	pollen development	biological_process
PGSC0003DMG400025221	GO:0009651	response to salt stress	biological_process
PGSC0003DMG400025221	GO:0009723	response to ethylene	biological_process
PGSC0003DMG400025221	GO:0009751	response to salicylic acid	biological_process
PGSC0003DMG400025221	GO:0042542	response to hydrogen peroxide	biological_process
PGSC0003DMG400025221	GO:0005515	protein binding	molecular_function
PGSC0003DMG400025230	GO:0016020	membrane	cellular_component
PGSC0003DMG400025230	GO:0016021	integral component of membrane	cellular_component
PGSC0003DMG400025230	GO:0006811	ion transport	biological_process
PGSC0003DMG400025230	GO:0015079	potassium ion transmembrane transporter activity	molecular_function
PGSC0003DMG400025230	GO:0006813	potassium ion transport	biological_process
PGSC0003DMG400025230	GO:0071805	potassium ion transmembrane transport	biological_process
PGSC0003DMG400003123	GO:0016829	lyase activity	molecular_function
PGSC0003DMG400003123	GO:0003824	catalytic activity	molecular_function
PGSC0003DMG400003123	GO:0004332	fructose-bisphosphate aldolase activity	molecular_function
PGSC0003DMG400003123	GO:0006096	glycolytic process	biological_process
PGSC0003DMG400003138	GO:0003676	nucleic acid binding	molecular_function
PGSC0003DMG400003138	GO:0005622	intracellular	cellular_component
PGSC0003DMG400003138	GO:0006412	translation	biological_process
PGSC0003DMG400003138	GO:0005739	mitochondrion	cellular_component
PGSC0003DMG400003138	GO:0003746	translation elongation factor activity	molecular_function
PGSC0003DMG400003138	GO:0006414	translational elongation	biological_process
PGSC0003DMG400003138	GO:0005515	protein binding	molecular_function
PGSC0003DMG400025281	GO:0055114	oxidation-reduction process	biological_process
PGSC0003DMG400025281	GO:0046872	metal ion binding	molecular_function
PGSC0003DMG400025281	GO:0016491	oxidoreductase activity	molecular_function
PGSC0003DMG400025281	GO:0008270	zinc ion binding	molecular_function
PGSC0003DMG400013334	GO:0005515	protein binding	molecular_function
PGSC0003DMG400025319	GO:0055114	oxidation-reduction process	biological_process
PGSC0003DMG400025319	GO:0016655	oxidoreductase activity, acting on NAD(P)H, quinone or similar compound as acceptor	molecular_function
PGSC0003DMG400025319	GO:0010258	NADH dehydrogenase complex (plastoquinone) assembly	biological_process
PGSC0003DMG400025319	GO:0009507	chloroplast	cellular_component
PGSC0003DMG400013389	GO:0016740	transferase activity	molecular_function
PGSC0003DMG400013389	GO:0016020	membrane	cellular_component
PGSC0003DMG400013389	GO:0016021	integral component of membrane	cellular_component
PGSC0003DMG400013389	GO:0008168	methyltransferase activity	molecular_function
PGSC0003DMG400013389	GO:0032259	methylation	biological_process
PGSC0003DMG400013413	GO:0016020	membrane	cellular_component
PGSC0003DMG400013413	GO:0016021	integral component of membrane	cellular_component
PGSC0003DMG400013413	GO:0009507	chloroplast	cellular_component
PGSC0003DMG400013413	GO:0009536	plastid	cellular_component
PGSC0003DMG400013413	GO:0015979	photosynthesis	biological_process
PGSC0003DMG400013413	GO:0009535	chloroplast thylakoid membrane	cellular_component
PGSC0003DMG400013413	GO:0009579	thylakoid	cellular_component
PGSC0003DMG400013413	GO:0016168	chlorophyll binding	molecular_function
PGSC0003DMG400013413	GO:0009765	photosynthesis, light harvesting	biological_process
PGSC0003DMG400013413	GO:0018298	protein-chromophore linkage	biological_process
PGSC0003DMG400013413	GO:0009522	photosystem I	cellular_component
PGSC0003DMG400013413	GO:0009523	photosystem II	cellular_component
PGSC0003DMG400013424	GO:0016740	transferase activity	molecular_function
PGSC0003DMG400013424	GO:0008168	methyltransferase activity	molecular_function
PGSC0003DMG400013424	GO:0032259	methylation	biological_process
PGSC0003DMG400013424	GO:0006396	RNA processing	biological_process
PGSC0003DMG400013424	GO:0008173	RNA methyltransferase activity	molecular_function
PGSC0003DMG400013424	GO:0001510	RNA methylation	biological_process
PGSC0003DMG400013490	GO:0043531	ADP binding	molecular_function
PGSC0003DMG400013490	GO:0006952	defense response	biological_process
PGSC0003DMG400013552	GO:0016020	membrane	cellular_component
PGSC0003DMG400013552	GO:0016021	integral component of membrane	cellular_component
PGSC0003DMG400003495	GO:0004645	phosphorylase activity	molecular_function
PGSC0003DMG400003495	GO:0005515	protein binding	molecular_function
PGSC0003DMG400003495	GO:0016740	transferase activity	molecular_function
PGSC0003DMG400003495	GO:0009507	chloroplast	cellular_component
PGSC0003DMG400003495	GO:0009536	plastid	cellular_component
PGSC0003DMG400003495	GO:0005975	carbohydrate metabolic process	biological_process
PGSC0003DMG400003495	GO:0008152	metabolic process	biological_process
PGSC0003DMG400003495	GO:0016757	transferase activity, transferring glycosyl groups	molecular_function
PGSC0003DMG400003495	GO:0009501	amyloplast	cellular_component
PGSC0003DMG400003495	GO:0030170	pyridoxal phosphate binding	molecular_function
PGSC0003DMG400003495	GO:0003824	catalytic activity	molecular_function
PGSC0003DMG400003495	GO:0008184	glycogen phosphorylase activity	molecular_function
PGSC0003DMG400003495	GO:0102250	linear malto-oligosaccharide phosphorylase activity	molecular_function
PGSC0003DMG400003495	GO:0102499	SHG alpha-glucan phosphorylase activity	molecular_function
PGSC0003DMG400003495	GO:0042802	identical protein binding	molecular_function
PGSC0003DMG400003548	GO:0003824	catalytic activity	molecular_function
PGSC0003DMG400003548	GO:0004332	fructose-bisphosphate aldolase activity	molecular_function
PGSC0003DMG400003548	GO:0006096	glycolytic process	biological_process
PGSC0003DMG400003548	GO:0016829	lyase activity	molecular_function
PGSC0003DMG400025632	GO:0003677	DNA binding	molecular_function
PGSC0003DMG400025632	GO:0005634	nucleus	cellular_component
PGSC0003DMG400025632	GO:0006351	transcription, DNA-templated	biological_process
PGSC0003DMG400025632	GO:0006355	regulation of transcription, DNA-templated	biological_process
PGSC0003DMG400003643	GO:0016020	membrane	cellular_component
PGSC0003DMG400003643	GO:0016021	integral component of membrane	cellular_component
PGSC0003DMG400003643	GO:0055085	transmembrane transport	biological_process
PGSC0003DMG400013797	GO:0004672	protein kinase activity	molecular_function
PGSC0003DMG400013797	GO:0005524	ATP binding	molecular_function
PGSC0003DMG400013797	GO:0006468	protein phosphorylation	biological_process
PGSC0003DMG400025737	GO:0016020	membrane	cellular_component
PGSC0003DMG400025737	GO:0016021	integral component of membrane	cellular_component
PGSC0003DMG400025737	GO:0009408	response to heat	biological_process
PGSC0003DMG400025737	GO:0009644	response to high light intensity	biological_process
PGSC0003DMG400025737	GO:0042542	response to hydrogen peroxide	biological_process
PGSC0003DMG400003793	GO:0016787	hydrolase activity	molecular_function
PGSC0003DMG400004081	GO:0000977	RNA polymerase II regulatory region sequence-specific DNA binding	molecular_function
PGSC0003DMG400004081	GO:0003700	DNA-binding transcription factor activity	molecular_function
PGSC0003DMG400004081	GO:0003677	DNA binding	molecular_function
PGSC0003DMG400004081	GO:0006355	regulation of transcription, DNA-templated	biological_process
PGSC0003DMG400004081	GO:0005634	nucleus	cellular_component
PGSC0003DMG400004081	GO:0046983	protein dimerization activity	molecular_function
PGSC0003DMG400004081	GO:0006351	transcription, DNA-templated	biological_process
PGSC0003DMG400004081	GO:0045944	positive regulation of transcription by RNA polymerase II	biological_process
PGSC0003DMG400014222	GO:0016740	transferase activity	molecular_function
PGSC0003DMG400014222	GO:0046872	metal ion binding	molecular_function
PGSC0003DMG400014222	GO:0004842	ubiquitin-protein transferase activity	molecular_function
PGSC0003DMG400014222	GO:0016567	protein ubiquitination	biological_process
PGSC0003DMG400004294	GO:0005515	protein binding	molecular_function
PGSC0003DMG400014299	GO:0005840	ribosome	cellular_component
PGSC0003DMG400014299	GO:0003735	structural constituent of ribosome	molecular_function
PGSC0003DMG400014299	GO:0006412	translation	biological_process
PGSC0003DMG400004306	GO:0010581	regulation of starch biosynthetic process	biological_process
PGSC0003DMG400004306	GO:0019252	starch biosynthetic process	biological_process
PGSC0003DMG400004306	GO:0009507	chloroplast	cellular_component
PGSC0003DMG400014379	GO:0016740	transferase activity	molecular_function
PGSC0003DMG400014379	GO:0005737	cytoplasm	cellular_component
PGSC0003DMG400014379	GO:0006535	cysteine biosynthetic process from serine	biological_process
PGSC0003DMG400014379	GO:0009001	serine O-acetyltransferase activity	molecular_function
PGSC0003DMG400014391	GO:1902265	abscisic acid homeostasis	biological_process
PGSC0003DMG400014391	GO:0009903	chloroplast avoidance movement	biological_process
PGSC0003DMG400014391	GO:0031022	nuclear migration along microfilament	biological_process
PGSC0003DMG400014391	GO:0009787	regulation of abscisic acid-activated signaling pathway	biological_process
PGSC0003DMG400014391	GO:0005623	cell	cellular_component
PGSC0003DMG400014391	GO:0009902	chloroplast relocation	biological_process
PGSC0003DMG400014391	GO:0005829	cytosol	cellular_component
PGSC0003DMG400014391	GO:0005886	plasma membrane	cellular_component
PGSC0003DMG400014391	GO:0010029	regulation of seed germination	biological_process
PGSC0003DMG400014391	GO:0009637	response to blue light	biological_process
PGSC0003DMG400014391	GO:0030048	actin filament-based movement	biological_process
PGSC0003DMG400026397	GO:0009637	response to blue light	biological_process
PGSC0003DMG400026397	GO:0009903	chloroplast avoidance movement	biological_process
PGSC0003DMG400026452	GO:0005524	ATP binding	molecular_function
PGSC0003DMG400026452	GO:0016020	membrane	cellular_component
PGSC0003DMG400026452	GO:0016021	integral component of membrane	cellular_component
PGSC0003DMG400026452	GO:0006508	proteolysis	biological_process
PGSC0003DMG400026452	GO:0004222	metalloendopeptidase activity	molecular_function
PGSC0003DMG400026452	GO:0009507	chloroplast	cellular_component
PGSC0003DMG400026452	GO:0009941	chloroplast envelope	cellular_component
PGSC0003DMG400014452	GO:0003677	DNA binding	molecular_function
PGSC0003DMG400014452	GO:0005634	nucleus	cellular_component
PGSC0003DMG400014452	GO:0006351	transcription, DNA-templated	biological_process
PGSC0003DMG400014452	GO:0006355	regulation of transcription, DNA-templated	biological_process
PGSC0003DMG400014452	GO:0009734	auxin-activated signaling pathway	biological_process
PGSC0003DMG400014452	GO:0009725	response to hormone	biological_process
PGSC0003DMG400014452	GO:0005515	protein binding	molecular_function
PGSC0003DMG400026493	GO:0009507	chloroplast	cellular_component
PGSC0003DMG400026493	GO:0009570	chloroplast stroma	cellular_component
PGSC0003DMG400026493	GO:0009941	chloroplast envelope	cellular_component
PGSC0003DMG400004617	GO:0043086	negative regulation of catalytic activity	biological_process
PGSC0003DMG400004617	GO:0016020	membrane	cellular_component
PGSC0003DMG400004617	GO:0016021	integral component of membrane	cellular_component
PGSC0003DMG400004617	GO:0004857	enzyme inhibitor activity	molecular_function
PGSC0003DMG400014638	GO:0008152	metabolic process	biological_process
PGSC0003DMG400014638	GO:0003824	catalytic activity	molecular_function
PGSC0003DMG400004695	GO:0006355	regulation of transcription, DNA-templated	biological_process
PGSC0003DMG400004695	GO:0004672	protein kinase activity	molecular_function
PGSC0003DMG400004695	GO:0005524	ATP binding	molecular_function
PGSC0003DMG400004695	GO:0006468	protein phosphorylation	biological_process
PGSC0003DMG400004738	GO:0000166	nucleotide binding	molecular_function
PGSC0003DMG400004738	GO:0009507	chloroplast	cellular_component
PGSC0003DMG400004738	GO:0009536	plastid	cellular_component
PGSC0003DMG400004738	GO:0003924	GTPase activity	molecular_function
PGSC0003DMG400004738	GO:0005525	GTP binding	molecular_function
PGSC0003DMG400004738	GO:0005622	intracellular	cellular_component
PGSC0003DMG400004738	GO:0006412	translation	biological_process
PGSC0003DMG400004738	GO:0003746	translation elongation factor activity	molecular_function
PGSC0003DMG400004738	GO:0006414	translational elongation	biological_process
PGSC0003DMG401027007	GO:0005840	ribosome	cellular_component
PGSC0003DMG401027007	GO:0005622	intracellular	cellular_component
PGSC0003DMG401027007	GO:0003735	structural constituent of ribosome	molecular_function
PGSC0003DMG401027007	GO:0006412	translation	biological_process
PGSC0003DMG400027125	GO:0016311	dephosphorylation	biological_process
PGSC0003DMG400027125	GO:0005975	carbohydrate metabolic process	biological_process
PGSC0003DMG400027125	GO:0016791	phosphatase activity	molecular_function
PGSC0003DMG400027125	GO:0042578	phosphoric ester hydrolase activity	molecular_function
PGSC0003DMG400027125	GO:0050278	sedoheptulose-bisphosphatase activity	molecular_function
PGSC0003DMG400027125	GO:0005986	sucrose biosynthetic process	biological_process
PGSC0003DMG400027125	GO:0016051	carbohydrate biosynthetic process	biological_process
PGSC0003DMG400027125	GO:0019252	starch biosynthetic process	biological_process
PGSC0003DMG400027125	GO:0042742	defense response to bacterium	biological_process
PGSC0003DMG400027125	GO:0009507	chloroplast	cellular_component
PGSC0003DMG400027125	GO:0009570	chloroplast stroma	cellular_component
PGSC0003DMG400027125	GO:0009579	thylakoid	cellular_component
PGSC0003DMG400027125	GO:0009941	chloroplast envelope	cellular_component
PGSC0003DMG400027125	GO:0048046	apoplast	cellular_component
PGSC0003DMG400027276	GO:0015995	chlorophyll biosynthetic process	biological_process
PGSC0003DMG400027276	GO:0009058	biosynthetic process	biological_process
PGSC0003DMG400027276	GO:0016851	magnesium chelatase activity	molecular_function
PGSC0003DMG400027276	GO:0005739	mitochondrion	cellular_component
PGSC0003DMG400027276	GO:0009507	chloroplast	cellular_component
PGSC0003DMG400027327	GO:0008138	protein tyrosine/serine/threonine phosphatase activity	molecular_function
PGSC0003DMG400027327	GO:0016791	phosphatase activity	molecular_function
PGSC0003DMG400027327	GO:0006470	protein dephosphorylation	biological_process
PGSC0003DMG400027327	GO:0016311	dephosphorylation	biological_process
PGSC0003DMG400027327	GO:0019203	carbohydrate phosphatase activity	molecular_function
PGSC0003DMG400027327	GO:0005982	starch metabolic process	biological_process
PGSC0003DMG400027327	GO:0007623	circadian rhythm	biological_process
PGSC0003DMG400027327	GO:0016020	membrane	cellular_component
PGSC0003DMG400027327	GO:0016021	integral component of membrane	cellular_component
PGSC0003DMG400027392	GO:0055114	oxidation-reduction process	biological_process
PGSC0003DMG400027392	GO:0016491	oxidoreductase activity	molecular_function
PGSC0003DMG400027392	GO:0046872	metal ion binding	molecular_function
PGSC0003DMG400027392	GO:0016020	membrane	cellular_component
PGSC0003DMG400027392	GO:0016021	integral component of membrane	cellular_component
PGSC0003DMG400027392	GO:0005509	calcium ion binding	molecular_function
PGSC0003DMG400015053	GO:0003924	GTPase activity	molecular_function
PGSC0003DMG400015053	GO:0005525	GTP binding	molecular_function
PGSC0003DMG400027459	GO:0004672	protein kinase activity	molecular_function
PGSC0003DMG400027459	GO:0005524	ATP binding	molecular_function
PGSC0003DMG400027459	GO:0006468	protein phosphorylation	biological_process
PGSC0003DMG400027459	GO:0006950	response to stress	biological_process
PGSC0003DMG400005157	GO:0016020	membrane	cellular_component
PGSC0003DMG400005157	GO:0016021	integral component of membrane	cellular_component
PGSC0003DMG400005246	GO:0008124	4-alpha-hydroxytetrahydrobiopterin dehydratase activity	molecular_function
PGSC0003DMG400005246	GO:0006729	tetrahydrobiopterin biosynthetic process	biological_process
PGSC0003DMG400005246	GO:0009651	response to salt stress	biological_process
PGSC0003DMG400005246	GO:0009737	response to abscisic acid	biological_process
PGSC0003DMG400005246	GO:0005634	nucleus	cellular_component
PGSC0003DMG400005246	GO:0009507	chloroplast	cellular_component
PGSC0003DMG400005246	GO:0071944	cell periphery	cellular_component
PGSC0003DMG402015244	GO:0004519	endonuclease activity	molecular_function
PGSC0003DMG402015244	GO:0008409	5'-3' exonuclease activity	molecular_function
PGSC0003DMG402015244	GO:0009416	response to light stimulus	biological_process
PGSC0003DMG402015244	GO:0009658	chloroplast organization	biological_process
PGSC0003DMG402015244	GO:0009793	embryo development ending in seed dormancy	biological_process
PGSC0003DMG402015244	GO:0009942	longitudinal axis specification	biological_process
PGSC0003DMG402015244	GO:0060918	auxin transport	biological_process
PGSC0003DMG402015244	GO:0009507	chloroplast	cellular_component
PGSC0003DMG400015319	GO:0004672	protein kinase activity	molecular_function
PGSC0003DMG400015319	GO:0005524	ATP binding	molecular_function
PGSC0003DMG400015319	GO:0006468	protein phosphorylation	biological_process
PGSC0003DMG400015319	GO:0005515	protein binding	molecular_function
PGSC0003DMG400027916	GO:0008654	phospholipid biosynthetic process	biological_process
PGSC0003DMG400027916	GO:0004512	inositol-3-phosphate synthase activity	molecular_function
PGSC0003DMG400027916	GO:0006021	inositol biosynthetic process	biological_process
PGSC0003DMG400015377	GO:0048826	cotyledon morphogenesis	biological_process
PGSC0003DMG400015377	GO:0003677	DNA binding	molecular_function
PGSC0003DMG400015377	GO:0005634	nucleus	cellular_component
PGSC0003DMG400015377	GO:0006351	transcription, DNA-templated	biological_process
PGSC0003DMG400015377	GO:0006355	regulation of transcription, DNA-templated	biological_process
PGSC0003DMG400015377	GO:0045962	positive regulation of development, heterochronic	biological_process
PGSC0003DMG400015377	GO:0030154	cell differentiation	biological_process
PGSC0003DMG400015377	GO:0009793	embryo development ending in seed dormancy	biological_process
PGSC0003DMG400015377	GO:0009965	leaf morphogenesis	biological_process
PGSC0003DMG400015377	GO:0048366	leaf development	biological_process
PGSC0003DMG400015595	GO:0016020	membrane	cellular_component
PGSC0003DMG400015595	GO:0016021	integral component of membrane	cellular_component
PGSC0003DMG400015595	GO:0022857	transmembrane transporter activity	molecular_function
PGSC0003DMG400015595	GO:0055085	transmembrane transport	biological_process
PGSC0003DMG400015707	GO:0005515	protein binding	molecular_function
PGSC0003DMG400015872	GO:0006952	defense response	biological_process
PGSC0003DMG400015872	GO:0043531	ADP binding	molecular_function
PGSC0003DMG400016616	GO:0055114	oxidation-reduction process	biological_process
PGSC0003DMG400016616	GO:0004497	monooxygenase activity	molecular_function
PGSC0003DMG400016616	GO:0016491	oxidoreductase activity	molecular_function
PGSC0003DMG400016616	GO:0046872	metal ion binding	molecular_function
PGSC0003DMG400016616	GO:0020037	heme binding	molecular_function
PGSC0003DMG400016616	GO:0005506	iron ion binding	molecular_function
PGSC0003DMG400016616	GO:0016705	oxidoreductase activity, acting on paired donors, with incorporation or reduction of molecular oxygen	molecular_function

## Sheet: Downregulated
GeneID	GO.Accession	GO.term.name	GO.domain
PGSC0003DMG400035878	GO:0055114	oxidation-reduction process	biological_process
PGSC0003DMG400035878	GO:0016020	membrane	cellular_component
PGSC0003DMG400035878	GO:0016021	integral component of membrane	cellular_component
PGSC0003DMG400035878	GO:0006629	lipid metabolic process	biological_process
PGSC0003DMG400035878	GO:0016717	oxidoreductase activity, acting on paired donors, with oxidation of a pair of donors resulting in the reduction of molecular oxygen to two molecules of water	molecular_function
PGSC0003DMG400045235	GO:0006508	proteolysis	biological_process
PGSC0003DMG400045235	GO:0004252	serine-type endopeptidase activity	molecular_function
PGSC0003DMG400040260	GO:0006952	defense response	biological_process
PGSC0003DMG400040260	GO:0016798	hydrolase activity, acting on glycosyl bonds	molecular_function
PGSC0003DMG400040260	GO:0042973	glucan endo-1,3-beta-D-glucosidase activity	molecular_function
PGSC0003DMG400040260	GO:0016787	hydrolase activity	molecular_function
PGSC0003DMG400040260	GO:0005975	carbohydrate metabolic process	biological_process
PGSC0003DMG400040260	GO:0008152	metabolic process	biological_process
PGSC0003DMG400040260	GO:0004553	hydrolase activity, hydrolyzing O-glycosyl compounds	molecular_function
PGSC0003DMG400040260	GO:0005773	vacuole	cellular_component
PGSC0003DMG400041220	GO:0080167	response to karrikin	biological_process
PGSC0003DMG400028153	GO:0016020	membrane	cellular_component
PGSC0003DMG400028153	GO:0016021	integral component of membrane	cellular_component
PGSC0003DMG400028175	GO:0055114	oxidation-reduction process	biological_process
PGSC0003DMG400028175	GO:0016020	membrane	cellular_component
PGSC0003DMG400028175	GO:0016021	integral component of membrane	cellular_component
PGSC0003DMG400028175	GO:0004497	monooxygenase activity	molecular_function
PGSC0003DMG400028175	GO:0016491	oxidoreductase activity	molecular_function
PGSC0003DMG400028175	GO:0046872	metal ion binding	molecular_function
PGSC0003DMG400028175	GO:0020037	heme binding	molecular_function
PGSC0003DMG400028175	GO:0005506	iron ion binding	molecular_function
PGSC0003DMG400028175	GO:0016705	oxidoreductase activity, acting on paired donors, with incorporation or reduction of molecular oxygen	molecular_function
PGSC0003DMG401028570	GO:0008152	metabolic process	biological_process
PGSC0003DMG401028570	GO:0003824	catalytic activity	molecular_function
PGSC0003DMG402028570	GO:0008152	metabolic process	biological_process
PGSC0003DMG402028570	GO:0003824	catalytic activity	molecular_function
PGSC0003DMG400028611	GO:0016020	membrane	cellular_component
PGSC0003DMG400028611	GO:0016021	integral component of membrane	cellular_component
PGSC0003DMG400028622	GO:0016787	hydrolase activity	molecular_function
PGSC0003DMG400028904	GO:0005515	protein binding	molecular_function
PGSC0003DMG400029046	GO:0016829	lyase activity	molecular_function
PGSC0003DMG400029046	GO:0003824	catalytic activity	molecular_function
PGSC0003DMG400029046	GO:0030170	pyridoxal phosphate binding	molecular_function
PGSC0003DMG400029046	GO:0016831	carboxy-lyase activity	molecular_function
PGSC0003DMG400029046	GO:0019752	carboxylic acid metabolic process	biological_process
PGSC0003DMG400029128	GO:0004672	protein kinase activity	molecular_function
PGSC0003DMG400029128	GO:0005524	ATP binding	molecular_function
PGSC0003DMG400029128	GO:0006468	protein phosphorylation	biological_process
PGSC0003DMG400029464	GO:0016740	transferase activity	molecular_function
PGSC0003DMG400029464	GO:0004842	ubiquitin-protein transferase activity	molecular_function
PGSC0003DMG400029464	GO:0016567	protein ubiquitination	biological_process
PGSC0003DMG400029464	GO:0005488	binding	molecular_function
PGSC0003DMG400029505	GO:0006952	defense response	biological_process
PGSC0003DMG400029505	GO:0043531	ADP binding	molecular_function
PGSC0003DMG400029830	GO:0016798	hydrolase activity, acting on glycosyl bonds	molecular_function
PGSC0003DMG400029830	GO:0042973	glucan endo-1,3-beta-D-glucosidase activity	molecular_function
PGSC0003DMG400029830	GO:0016787	hydrolase activity	molecular_function
PGSC0003DMG400029830	GO:0005975	carbohydrate metabolic process	biological_process
PGSC0003DMG400029830	GO:0008152	metabolic process	biological_process
PGSC0003DMG400029830	GO:0004553	hydrolase activity, hydrolyzing O-glycosyl compounds	molecular_function
PGSC0003DMG400030009	GO:0005102	signaling receptor binding	molecular_function
PGSC0003DMG400030009	GO:0004672	protein kinase activity	molecular_function
PGSC0003DMG400030009	GO:0016301	kinase activity	molecular_function
PGSC0003DMG400030009	GO:0007165	signal transduction	biological_process
PGSC0003DMG400030009	GO:0016310	phosphorylation	biological_process
PGSC0003DMG400030009	GO:0006468	protein phosphorylation	biological_process
PGSC0003DMG400030009	GO:0005515	protein binding	molecular_function
PGSC0003DMG400030150	GO:0016020	membrane	cellular_component
PGSC0003DMG400030150	GO:0016021	integral component of membrane	cellular_component
PGSC0003DMG400030150	GO:0005515	protein binding	molecular_function
PGSC0003DMG400030462	GO:0016740	transferase activity	molecular_function
PGSC0003DMG400030462	GO:0000166	nucleotide binding	molecular_function
PGSC0003DMG400030462	GO:0004672	protein kinase activity	molecular_function
PGSC0003DMG400030462	GO:0004674	protein serine/threonine kinase activity	molecular_function
PGSC0003DMG400030462	GO:0005524	ATP binding	molecular_function
PGSC0003DMG400030462	GO:0016301	kinase activity	molecular_function
PGSC0003DMG400030462	GO:0006468	protein phosphorylation	biological_process
PGSC0003DMG400030462	GO:0007165	signal transduction	biological_process
PGSC0003DMG400030462	GO:0016310	phosphorylation	biological_process
PGSC0003DMG400030462	GO:0016020	membrane	cellular_component
PGSC0003DMG400030462	GO:0016021	integral component of membrane	cellular_component
PGSC0003DMG400030462	GO:0043066	negative regulation of apoptotic process	biological_process
PGSC0003DMG400030528	GO:0016020	membrane	cellular_component
PGSC0003DMG400030528	GO:0016021	integral component of membrane	cellular_component
PGSC0003DMG400030663	GO:0016020	membrane	cellular_component
PGSC0003DMG400030663	GO:0016021	integral component of membrane	cellular_component
PGSC0003DMG400030890	GO:0055114	oxidation-reduction process	biological_process
PGSC0003DMG400030890	GO:0016629	12-oxophytodienoate reductase activity	molecular_function
PGSC0003DMG400030890	GO:0031408	oxylipin biosynthetic process	biological_process
PGSC0003DMG400030890	GO:0003824	catalytic activity	molecular_function
PGSC0003DMG400030890	GO:0016491	oxidoreductase activity	molecular_function
PGSC0003DMG400030890	GO:0010181	FMN binding	molecular_function
PGSC0003DMG400030890	GO:0009695	jasmonic acid biosynthetic process	biological_process
PGSC0003DMG400030890	GO:0005777	peroxisome	cellular_component
PGSC0003DMG400030890	GO:0009620	response to fungus	biological_process
PGSC0003DMG400030890	GO:0010193	response to ozone	biological_process
PGSC0003DMG400030890	GO:0048443	stamen development	biological_process
PGSC0003DMG401030920	GO:0009055	electron transfer activity	molecular_function
PGSC0003DMG401030920	GO:0022900	electron transport chain	biological_process
PGSC0003DMG400030928	GO:0005515	protein binding	molecular_function
PGSC0003DMG400031000	GO:0005623	cell	cellular_component
PGSC0003DMG400031000	GO:0045454	cell redox homeostasis	biological_process
PGSC0003DMG400031079	GO:0016020	membrane	cellular_component
PGSC0003DMG400031079	GO:0016021	integral component of membrane	cellular_component
PGSC0003DMG400031079	GO:0055085	transmembrane transport	biological_process
PGSC0003DMG400031140	GO:0003700	DNA-binding transcription factor activity	molecular_function
PGSC0003DMG400031140	GO:0003677	DNA binding	molecular_function
PGSC0003DMG400031140	GO:0006355	regulation of transcription, DNA-templated	biological_process
PGSC0003DMG400031140	GO:0005634	nucleus	cellular_component
PGSC0003DMG400031140	GO:0043565	sequence-specific DNA binding	molecular_function
PGSC0003DMG400031140	GO:0006351	transcription, DNA-templated	biological_process
PGSC0003DMG400031313	GO:0016020	membrane	cellular_component
PGSC0003DMG400031313	GO:0016021	integral component of membrane	cellular_component
PGSC0003DMG400031313	GO:0016788	hydrolase activity, acting on ester bonds	molecular_function
PGSC0003DMG400005749	GO:0032259	methylation	biological_process
PGSC0003DMG400005749	GO:0008152	metabolic process	biological_process
PGSC0003DMG400005749	GO:0008168	methyltransferase activity	molecular_function
PGSC0003DMG400005749	GO:0000234	phosphoethanolamine N-methyltransferase activity	molecular_function
PGSC0003DMG400005749	GO:0006656	phosphatidylcholine biosynthetic process	biological_process
PGSC0003DMG400005762	GO:0010112	regulation of systemic acquired resistance	biological_process
PGSC0003DMG400005937	GO:0009058	biosynthetic process	biological_process
PGSC0003DMG400005937	GO:0016844	strictosidine synthase activity	molecular_function
PGSC0003DMG400031832	GO:0005215	transporter activity	molecular_function
PGSC0003DMG400031832	GO:0016020	membrane	cellular_component
PGSC0003DMG400031832	GO:0016021	integral component of membrane	cellular_component
PGSC0003DMG400031832	GO:0022857	transmembrane transporter activity	molecular_function
PGSC0003DMG400031832	GO:0055085	transmembrane transport	biological_process
PGSC0003DMG400031832	GO:0005358	high-affinity glucose:proton symporter activity	molecular_function
PGSC0003DMG400031832	GO:0009679	hexose:proton symporter activity	molecular_function
PGSC0003DMG400031832	GO:0015145	monosaccharide transmembrane transporter activity	molecular_function
PGSC0003DMG400031832	GO:0009414	response to water deprivation	biological_process
PGSC0003DMG400031832	GO:0009651	response to salt stress	biological_process
PGSC0003DMG400031832	GO:0009737	response to abscisic acid	biological_process
PGSC0003DMG400031832	GO:0015749	monosaccharide transmembrane transport	biological_process
PGSC0003DMG400031832	GO:0005886	plasma membrane	cellular_component
PGSC0003DMG400031832	GO:0009506	plasmodesma	cellular_component
PGSC0003DMG400031832	GO:0008645	hexose transmembrane transport	biological_process
PGSC0003DMG400031832	GO:1904659	glucose transmembrane transport	biological_process
PGSC0003DMG400032147	GO:0042744	hydrogen peroxide catabolic process	biological_process
PGSC0003DMG400032147	GO:0098869	cellular oxidant detoxification	biological_process
PGSC0003DMG400032147	GO:0004601	peroxidase activity	molecular_function
PGSC0003DMG400032147	GO:0055114	oxidation-reduction process	biological_process
PGSC0003DMG400032147	GO:0016491	oxidoreductase activity	molecular_function
PGSC0003DMG400032147	GO:0046872	metal ion binding	molecular_function
PGSC0003DMG400032147	GO:0005576	extracellular region	cellular_component
PGSC0003DMG400032147	GO:0020037	heme binding	molecular_function
PGSC0003DMG400032147	GO:0006979	response to oxidative stress	biological_process
PGSC0003DMG400006171	GO:0005634	nucleus	cellular_component
PGSC0003DMG400006171	GO:0005515	protein binding	molecular_function
PGSC0003DMG400032250	GO:0008289	lipid binding	molecular_function
PGSC0003DMG400032250	GO:0006869	lipid transport	biological_process
PGSC0003DMG401006333	GO:0005694	chromosome	cellular_component
PGSC0003DMG401006333	GO:0003677	DNA binding	molecular_function
PGSC0003DMG401006333	GO:0005634	nucleus	cellular_component
PGSC0003DMG401006333	GO:0046982	protein heterodimerization activity	molecular_function
PGSC0003DMG401006333	GO:0000786	nucleosome	cellular_component
PGSC0003DMG401006333	GO:0010369	chromocenter	cellular_component
PGSC0003DMG400006369	GO:0003700	DNA-binding transcription factor activity	molecular_function
PGSC0003DMG400006369	GO:0003677	DNA binding	molecular_function
PGSC0003DMG400006369	GO:0006355	regulation of transcription, DNA-templated	biological_process
PGSC0003DMG400006369	GO:0005634	nucleus	cellular_component
PGSC0003DMG400006369	GO:0006351	transcription, DNA-templated	biological_process
PGSC0003DMG400033583	GO:0008152	metabolic process	biological_process
PGSC0003DMG400033583	GO:0003824	catalytic activity	molecular_function
PGSC0003DMG400033634	GO:0055114	oxidation-reduction process	biological_process
PGSC0003DMG400033634	GO:0016020	membrane	cellular_component
PGSC0003DMG400033634	GO:0016021	integral component of membrane	cellular_component
PGSC0003DMG400033634	GO:0006629	lipid metabolic process	biological_process
PGSC0003DMG400033634	GO:0016717	oxidoreductase activity, acting on paired donors, with oxidation of a pair of donors resulting in the reduction of molecular oxygen to two molecules of water	molecular_function
PGSC0003DMG400006840	GO:0006508	proteolysis	biological_process
PGSC0003DMG400006840	GO:0004252	serine-type endopeptidase activity	molecular_function
PGSC0003DMG400006890	GO:0016020	membrane	cellular_component
PGSC0003DMG400006890	GO:0016021	integral component of membrane	cellular_component
PGSC0003DMG400033882	GO:0016798	hydrolase activity, acting on glycosyl bonds	molecular_function
PGSC0003DMG400033882	GO:0016787	hydrolase activity	molecular_function
PGSC0003DMG400033882	GO:0005975	carbohydrate metabolic process	biological_process
PGSC0003DMG400033882	GO:0008152	metabolic process	biological_process
PGSC0003DMG400033882	GO:0004553	hydrolase activity, hydrolyzing O-glycosyl compounds	molecular_function
PGSC0003DMG400033906	GO:0016491	oxidoreductase activity	molecular_function
PGSC0003DMG400033906	GO:0055114	oxidation-reduction process	biological_process
PGSC0003DMG400033906	GO:0005737	cytoplasm	cellular_component
PGSC0003DMG400016863	GO:0005515	protein binding	molecular_function
PGSC0003DMG400034322	GO:0003676	nucleic acid binding	molecular_function
PGSC0003DMG400007122	GO:0004664	prephenate dehydratase activity	molecular_function
PGSC0003DMG400007122	GO:0009507	chloroplast	cellular_component
PGSC0003DMG400007122	GO:0009536	plastid	cellular_component
PGSC0003DMG400007122	GO:0016829	lyase activity	molecular_function
PGSC0003DMG400007122	GO:0008652	cellular amino acid biosynthetic process	biological_process
PGSC0003DMG400007122	GO:0009570	chloroplast stroma	cellular_component
PGSC0003DMG400007122	GO:0009073	aromatic amino acid family biosynthetic process	biological_process
PGSC0003DMG400007122	GO:0047769	arogenate dehydratase activity	molecular_function
PGSC0003DMG400007122	GO:0009094	L-phenylalanine biosynthetic process	biological_process
PGSC0003DMG400017106	GO:0004672	protein kinase activity	molecular_function
PGSC0003DMG400017106	GO:0005524	ATP binding	molecular_function
PGSC0003DMG400017106	GO:0006468	protein phosphorylation	biological_process
PGSC0003DMG400017106	GO:0016020	membrane	cellular_component
PGSC0003DMG400017106	GO:0016021	integral component of membrane	cellular_component
PGSC0003DMG400017106	GO:0005509	calcium ion binding	molecular_function
PGSC0003DMG400017106	GO:0004674	protein serine/threonine kinase activity	molecular_function
PGSC0003DMG400017106	GO:0030247	polysaccharide binding	molecular_function
PGSC0003DMG400017186	GO:0018106	peptidyl-histidine phosphorylation	biological_process
PGSC0003DMG400017186	GO:0023014	signal transduction by protein phosphorylation	biological_process
PGSC0003DMG400017186	GO:0000160	phosphorelay signal transduction system	biological_process
PGSC0003DMG400017186	GO:0016740	transferase activity	molecular_function
PGSC0003DMG400017186	GO:0000166	nucleotide binding	molecular_function
PGSC0003DMG400017186	GO:0004672	protein kinase activity	molecular_function
PGSC0003DMG400017186	GO:0005524	ATP binding	molecular_function
PGSC0003DMG400017186	GO:0016301	kinase activity	molecular_function
PGSC0003DMG400017186	GO:0007165	signal transduction	biological_process
PGSC0003DMG400017186	GO:0016310	phosphorylation	biological_process
PGSC0003DMG400017186	GO:0016020	membrane	cellular_component
PGSC0003DMG400017186	GO:0016021	integral component of membrane	cellular_component
PGSC0003DMG400017186	GO:0046872	metal ion binding	molecular_function
PGSC0003DMG400017186	GO:0005783	endoplasmic reticulum	cellular_component
PGSC0003DMG400017186	GO:0005789	endoplasmic reticulum membrane	cellular_component
PGSC0003DMG400017186	GO:0006468	protein phosphorylation	biological_process
PGSC0003DMG400017186	GO:0000155	phosphorelay sensor kinase activity	molecular_function
PGSC0003DMG400017186	GO:0004673	protein histidine kinase activity	molecular_function
PGSC0003DMG400017186	GO:0038199	ethylene receptor activity	molecular_function
PGSC0003DMG400017186	GO:0051740	ethylene binding	molecular_function
PGSC0003DMG400017186	GO:0009873	ethylene-activated signaling pathway	biological_process
PGSC0003DMG400017186	GO:0010105	negative regulation of ethylene-activated signaling pathway	biological_process
PGSC0003DMG400017186	GO:0050896	response to stimulus	biological_process
PGSC0003DMG400017186	GO:0005515	protein binding	molecular_function
PGSC0003DMG400017186	GO:0009723	response to ethylene	biological_process
PGSC0003DMG400007233	GO:0008152	metabolic process	biological_process
PGSC0003DMG400007233	GO:0016787	hydrolase activity	molecular_function
PGSC0003DMG400017231	GO:0003700	DNA-binding transcription factor activity	molecular_function
PGSC0003DMG400017231	GO:0003677	DNA binding	molecular_function
PGSC0003DMG400017231	GO:0006355	regulation of transcription, DNA-templated	biological_process
PGSC0003DMG400017231	GO:0005634	nucleus	cellular_component
PGSC0003DMG400017231	GO:0006351	transcription, DNA-templated	biological_process
PGSC0003DMG400034790	GO:0006508	proteolysis	biological_process
PGSC0003DMG400034790	GO:0004252	serine-type endopeptidase activity	molecular_function
PGSC0003DMG400007373	GO:0008152	metabolic process	biological_process
PGSC0003DMG400007373	GO:0003824	catalytic activity	molecular_function
PGSC0003DMG400007373	GO:0016020	membrane	cellular_component
PGSC0003DMG400007373	GO:0006633	fatty acid biosynthetic process	biological_process
PGSC0003DMG400007373	GO:0016747	transferase activity, transferring acyl groups other than amino-acyl groups	molecular_function
PGSC0003DMG400007373	GO:0016746	transferase activity, transferring acyl groups	molecular_function
PGSC0003DMG400007373	GO:0016740	transferase activity	molecular_function
PGSC0003DMG400007373	GO:0016021	integral component of membrane	cellular_component
PGSC0003DMG400017331	GO:0048544	recognition of pollen	biological_process
PGSC0003DMG400017432	GO:0000166	nucleotide binding	molecular_function
PGSC0003DMG400017432	GO:0005524	ATP binding	molecular_function
PGSC0003DMG400017432	GO:0016020	membrane	cellular_component
PGSC0003DMG400017432	GO:0016021	integral component of membrane	cellular_component
PGSC0003DMG400017432	GO:0055085	transmembrane transport	biological_process
PGSC0003DMG400017432	GO:0016887	ATPase activity	molecular_function
PGSC0003DMG400017432	GO:0042626	ATPase activity, coupled to transmembrane movement of substances	molecular_function
PGSC0003DMG400007613	GO:0055114	oxidation-reduction process	biological_process
PGSC0003DMG400007613	GO:0016020	membrane	cellular_component
PGSC0003DMG400007613	GO:0016021	integral component of membrane	cellular_component
PGSC0003DMG400007613	GO:0016491	oxidoreductase activity	molecular_function
PGSC0003DMG400007613	GO:0046872	metal ion binding	molecular_function
PGSC0003DMG400007613	GO:0070469	respiratory chain	cellular_component
PGSC0003DMG400007613	GO:0009916	alternative oxidase activity	molecular_function
PGSC0003DMG400007613	GO:0102721	ubiquinol:oxygen oxidoreductase activity	molecular_function
PGSC0003DMG400018276	GO:0046872	metal ion binding	molecular_function
PGSC0003DMG400018276	GO:0005576	extracellular region	cellular_component
PGSC0003DMG400018276	GO:0030145	manganese ion binding	molecular_function
PGSC0003DMG400018276	GO:0045735	nutrient reservoir activity	molecular_function
PGSC0003DMG400018328	GO:0010951	negative regulation of endopeptidase activity	biological_process
PGSC0003DMG400018328	GO:0004867	serine-type endopeptidase inhibitor activity	molecular_function
PGSC0003DMG400008523	GO:0004672	protein kinase activity	molecular_function
PGSC0003DMG400008523	GO:0005524	ATP binding	molecular_function
PGSC0003DMG400008523	GO:0006468	protein phosphorylation	biological_process
PGSC0003DMG400008523	GO:0016020	membrane	cellular_component
PGSC0003DMG400008523	GO:0016021	integral component of membrane	cellular_component
PGSC0003DMG400008523	GO:0048544	recognition of pollen	biological_process
PGSC0003DMG400008523	GO:0016740	transferase activity	molecular_function
PGSC0003DMG400008523	GO:0000166	nucleotide binding	molecular_function
PGSC0003DMG400008523	GO:0004674	protein serine/threonine kinase activity	molecular_function
PGSC0003DMG400008523	GO:0016301	kinase activity	molecular_function
PGSC0003DMG400008523	GO:0016310	phosphorylation	biological_process
PGSC0003DMG401018380	GO:0007165	signal transduction	biological_process
PGSC0003DMG401018380	GO:0016310	phosphorylation	biological_process
PGSC0003DMG401018380	GO:0004143	diacylglycerol kinase activity	molecular_function
PGSC0003DMG401018380	GO:0007205	protein kinase C-activating G-protein coupled receptor signaling pathway	biological_process
PGSC0003DMG400008553	GO:0016798	hydrolase activity, acting on glycosyl bonds	molecular_function
PGSC0003DMG400008553	GO:0016020	membrane	cellular_component
PGSC0003DMG400008553	GO:0016021	integral component of membrane	cellular_component
PGSC0003DMG400008553	GO:0016787	hydrolase activity	molecular_function
PGSC0003DMG400008553	GO:0005975	carbohydrate metabolic process	biological_process
PGSC0003DMG400008553	GO:0008152	metabolic process	biological_process
PGSC0003DMG400008553	GO:0004553	hydrolase activity, hydrolyzing O-glycosyl compounds	molecular_function
PGSC0003DMG400008553	GO:0051015	actin filament binding	molecular_function
PGSC0003DMG400008553	GO:0007015	actin filament organization	biological_process
PGSC0003DMG400018517	GO:0046872	metal ion binding	molecular_function
PGSC0003DMG400018544	GO:0000166	nucleotide binding	molecular_function
PGSC0003DMG400018544	GO:0005524	ATP binding	molecular_function
PGSC0003DMG400018635	GO:0005576	extracellular region	cellular_component
PGSC0003DMG400018637	GO:0008061	chitin binding	molecular_function
PGSC0003DMG400018637	GO:0005886	plasma membrane	cellular_component
PGSC0003DMG400018637	GO:0009506	plasmodesma	cellular_component
PGSC0003DMG400018637	GO:0046658	anchored component of plasma membrane	cellular_component
PGSC0003DMG400008796	GO:0005975	carbohydrate metabolic process	biological_process
PGSC0003DMG400008796	GO:0008061	chitin binding	molecular_function
PGSC0003DMG400008796	GO:0004568	chitinase activity	molecular_function
PGSC0003DMG400008796	GO:0006032	chitin catabolic process	biological_process
PGSC0003DMG400008796	GO:0016998	cell wall macromolecule catabolic process	biological_process
PGSC0003DMG400018744	GO:0055114	oxidation-reduction process	biological_process
PGSC0003DMG400018744	GO:0016020	membrane	cellular_component
PGSC0003DMG400018744	GO:0016021	integral component of membrane	cellular_component
PGSC0003DMG400018744	GO:0020037	heme binding	molecular_function
PGSC0003DMG400018744	GO:0005506	iron ion binding	molecular_function
PGSC0003DMG400018744	GO:0016705	oxidoreductase activity, acting on paired donors, with incorporation or reduction of molecular oxygen	molecular_function
PGSC0003DMG402018777	GO:0055114	oxidation-reduction process	biological_process
PGSC0003DMG402018777	GO:0003824	catalytic activity	molecular_function
PGSC0003DMG402018777	GO:0016491	oxidoreductase activity	molecular_function
PGSC0003DMG402018777	GO:0010181	FMN binding	molecular_function
PGSC0003DMG400018789	GO:0008152	metabolic process	biological_process
PGSC0003DMG400018789	GO:0016787	hydrolase activity	molecular_function
PGSC0003DMG400018916	GO:0055114	oxidation-reduction process	biological_process
PGSC0003DMG400018916	GO:0008152	metabolic process	biological_process
PGSC0003DMG400018916	GO:0046872	metal ion binding	molecular_function
PGSC0003DMG400018916	GO:0016491	oxidoreductase activity	molecular_function
PGSC0003DMG400018916	GO:0004097	catechol oxidase activity	molecular_function
PGSC0003DMG400018916	GO:0046148	pigment biosynthetic process	biological_process
PGSC0003DMG402018962	GO:0016853	isomerase activity	molecular_function
PGSC0003DMG402018962	GO:0016866	intramolecular transferase activity	molecular_function
PGSC0003DMG400009004	GO:0006457	protein folding	biological_process
PGSC0003DMG400009004	GO:0051082	unfolded protein binding	molecular_function
PGSC0003DMG400009068	GO:0000166	nucleotide binding	molecular_function
PGSC0003DMG400009068	GO:0004672	protein kinase activity	molecular_function
PGSC0003DMG400009068	GO:0005524	ATP binding	molecular_function
PGSC0003DMG400009068	GO:0006468	protein phosphorylation	biological_process
PGSC0003DMG400009068	GO:0016020	membrane	cellular_component
PGSC0003DMG400009068	GO:0016021	integral component of membrane	cellular_component
PGSC0003DMG400009068	GO:0005515	protein binding	molecular_function
PGSC0003DMG400009112	GO:0004722	protein serine/threonine phosphatase activity	molecular_function
PGSC0003DMG400009112	GO:0003824	catalytic activity	molecular_function
PGSC0003DMG400009112	GO:0006470	protein dephosphorylation	biological_process
PGSC0003DMG400009112	GO:0043169	cation binding	molecular_function
PGSC0003DMG400009112	GO:0016787	hydrolase activity	molecular_function
PGSC0003DMG400009112	GO:0004721	phosphoprotein phosphatase activity	molecular_function
PGSC0003DMG400019315	GO:1902358	sulfate transmembrane transport	biological_process
PGSC0003DMG400019315	GO:0008271	secondary active sulfate transmembrane transporter activity	molecular_function
PGSC0003DMG400019315	GO:0016020	membrane	cellular_component
PGSC0003DMG400019315	GO:0016021	integral component of membrane	cellular_component
PGSC0003DMG400019315	GO:0009507	chloroplast	cellular_component
PGSC0003DMG400019315	GO:0055085	transmembrane transport	biological_process
PGSC0003DMG400019315	GO:0015116	sulfate transmembrane transporter activity	molecular_function
PGSC0003DMG400019315	GO:0008272	sulfate transport	biological_process
PGSC0003DMG400009268	GO:0010951	negative regulation of endopeptidase activity	biological_process
PGSC0003DMG400009268	GO:0004867	serine-type endopeptidase inhibitor activity	molecular_function
PGSC0003DMG400019437	GO:0042742	defense response to bacterium	biological_process
PGSC0003DMG400019437	GO:0050832	defense response to fungus	biological_process
PGSC0003DMG400019455	GO:0003700	DNA-binding transcription factor activity	molecular_function
PGSC0003DMG400019455	GO:0006355	regulation of transcription, DNA-templated	biological_process
PGSC0003DMG400019455	GO:0005634	nucleus	cellular_component
PGSC0003DMG400019455	GO:0046982	protein heterodimerization activity	molecular_function
PGSC0003DMG400019455	GO:0071333	cellular response to glucose stimulus	biological_process
PGSC0003DMG400019455	GO:0042802	identical protein binding	molecular_function
PGSC0003DMG400019455	GO:0071215	cellular response to abscisic acid stimulus	biological_process
PGSC0003DMG400019472	GO:0046872	metal ion binding	molecular_function
PGSC0003DMG400019472	GO:0006878	cellular copper ion homeostasis	biological_process
PGSC0003DMG400019472	GO:0030001	metal ion transport	biological_process
PGSC0003DMG400019472	GO:0019904	protein domain specific binding	molecular_function
PGSC0003DMG400019472	GO:0009651	response to salt stress	biological_process
PGSC0003DMG400019472	GO:0046686	response to cadmium ion	biological_process
PGSC0003DMG400019472	GO:0009507	chloroplast	cellular_component
PGSC0003DMG400019472	GO:0048046	apoplast	cellular_component
PGSC0003DMG400019527	GO:0005509	calcium ion binding	molecular_function
PGSC0003DMG400009399	GO:0009055	electron transfer activity	molecular_function
PGSC0003DMG400009399	GO:0022900	electron transport chain	biological_process
PGSC0003DMG400009399	GO:0055114	oxidation-reduction process	biological_process
PGSC0003DMG400009399	GO:0005623	cell	cellular_component
PGSC0003DMG400009399	GO:0015035	protein disulfide oxidoreductase activity	molecular_function
PGSC0003DMG400009399	GO:0045454	cell redox homeostasis	biological_process
PGSC0003DMG403019589	GO:0016020	membrane	cellular_component
PGSC0003DMG403019589	GO:0016021	integral component of membrane	cellular_component
PGSC0003DMG400009477	GO:0016311	dephosphorylation	biological_process
PGSC0003DMG400009477	GO:0016787	hydrolase activity	molecular_function
PGSC0003DMG400009477	GO:0003824	catalytic activity	molecular_function
PGSC0003DMG400009477	GO:0005992	trehalose biosynthetic process	biological_process
PGSC0003DMG400009477	GO:0004805	trehalose-phosphatase activity	molecular_function
PGSC0003DMG400009477	GO:0006979	response to oxidative stress	biological_process
PGSC0003DMG400009477	GO:0009507	chloroplast	cellular_component
PGSC0003DMG400009477	GO:0009651	response to salt stress	biological_process
PGSC0003DMG400009477	GO:0015927	trehalase activity	molecular_function
PGSC0003DMG400009477	GO:0006970	response to osmotic stress	biological_process
PGSC0003DMG400020112	GO:0046872	metal ion binding	molecular_function
PGSC0003DMG400020112	GO:0047429	nucleoside-triphosphate diphosphatase activity	molecular_function
PGSC0003DMG400020112	GO:0009143	nucleoside triphosphate catabolic process	biological_process
PGSC0003DMG400010050	GO:0006560	proline metabolic process	biological_process
PGSC0003DMG400010050	GO:0016491	oxidoreductase activity	molecular_function
PGSC0003DMG400010050	GO:0055114	oxidation-reduction process	biological_process
PGSC0003DMG400010050	GO:0004657	proline dehydrogenase activity	molecular_function
PGSC0003DMG400010050	GO:0006562	proline catabolic process	biological_process
PGSC0003DMG400020334	GO:0055114	oxidation-reduction process	biological_process
PGSC0003DMG400020334	GO:0006571	tyrosine biosynthetic process	biological_process
PGSC0003DMG400020334	GO:0009507	chloroplast	cellular_component
PGSC0003DMG400020334	GO:0004665	prephenate dehydrogenase (NADP+) activity	molecular_function
PGSC0003DMG400020334	GO:0008977	prephenate dehydrogenase (NAD+) activity	molecular_function
PGSC0003DMG400020343	GO:0016747	transferase activity, transferring acyl groups other than amino-acyl groups	molecular_function
PGSC0003DMG400010131	GO:0010951	negative regulation of endopeptidase activity	biological_process
PGSC0003DMG400010131	GO:0004866	endopeptidase inhibitor activity	molecular_function
PGSC0003DMG400010132	GO:0010951	negative regulation of endopeptidase activity	biological_process
PGSC0003DMG400010132	GO:0004866	endopeptidase inhibitor activity	molecular_function
PGSC0003DMG400010149	GO:0010951	negative regulation of endopeptidase activity	biological_process
PGSC0003DMG400010149	GO:0004866	endopeptidase inhibitor activity	molecular_function
PGSC0003DMG400010224	GO:0016787	hydrolase activity	molecular_function
PGSC0003DMG400010224	GO:0008233	peptidase activity	molecular_function
PGSC0003DMG400010224	GO:0006508	proteolysis	biological_process
PGSC0003DMG400010224	GO:0008234	cysteine-type peptidase activity	molecular_function
PGSC0003DMG400020467	GO:0055114	oxidation-reduction process	biological_process
PGSC0003DMG400020467	GO:0004497	monooxygenase activity	molecular_function
PGSC0003DMG400020467	GO:0016491	oxidoreductase activity	molecular_function
PGSC0003DMG400020467	GO:0046872	metal ion binding	molecular_function
PGSC0003DMG400020467	GO:0020037	heme binding	molecular_function
PGSC0003DMG400020467	GO:0005506	iron ion binding	molecular_function
PGSC0003DMG400020467	GO:0016705	oxidoreductase activity, acting on paired donors, with incorporation or reduction of molecular oxygen	molecular_function
PGSC0003DMG400010265	GO:0016020	membrane	cellular_component
PGSC0003DMG400010265	GO:0016021	integral component of membrane	cellular_component
PGSC0003DMG400011189	GO:0016747	transferase activity, transferring acyl groups other than amino-acyl groups	molecular_function
PGSC0003DMG400020570	GO:1901800	positive regulation of proteasomal protein catabolic process	biological_process
PGSC0003DMG400020570	GO:0005634	nucleus	cellular_component
PGSC0003DMG400020570	GO:0000166	nucleotide binding	molecular_function
PGSC0003DMG400020570	GO:0005524	ATP binding	molecular_function
PGSC0003DMG400020570	GO:0000502	proteasome complex	cellular_component
PGSC0003DMG400020570	GO:0005737	cytoplasm	cellular_component
PGSC0003DMG400020570	GO:0016787	hydrolase activity	molecular_function
PGSC0003DMG400020570	GO:0030163	protein catabolic process	biological_process
PGSC0003DMG400020570	GO:0036402	proteasome-activating ATPase activity	molecular_function
PGSC0003DMG400010528	GO:0016787	hydrolase activity	molecular_function
PGSC0003DMG400010528	GO:0004190	aspartic-type endopeptidase activity	molecular_function
PGSC0003DMG400010528	GO:0008233	peptidase activity	molecular_function
PGSC0003DMG400010528	GO:0006508	proteolysis	biological_process
PGSC0003DMG400020809	GO:0055114	oxidation-reduction process	biological_process
PGSC0003DMG400020809	GO:0004497	monooxygenase activity	molecular_function
PGSC0003DMG400020809	GO:0016491	oxidoreductase activity	molecular_function
PGSC0003DMG400020809	GO:0046872	metal ion binding	molecular_function
PGSC0003DMG400020809	GO:0020037	heme binding	molecular_function
PGSC0003DMG400020809	GO:0005506	iron ion binding	molecular_function
PGSC0003DMG400020809	GO:0016705	oxidoreductase activity, acting on paired donors, with incorporation or reduction of molecular oxygen	molecular_function
PGSC0003DMG400020899	GO:0004672	protein kinase activity	molecular_function
PGSC0003DMG400020899	GO:0005524	ATP binding	molecular_function
PGSC0003DMG400020899	GO:0006468	protein phosphorylation	biological_process
PGSC0003DMG400020899	GO:0016020	membrane	cellular_component
PGSC0003DMG400020899	GO:0016021	integral component of membrane	cellular_component
PGSC0003DMG400020899	GO:0030247	polysaccharide binding	molecular_function
PGSC0003DMG400020899	GO:0000166	nucleotide binding	molecular_function
PGSC0003DMG400020899	GO:0004674	protein serine/threonine kinase activity	molecular_function
PGSC0003DMG400011336	GO:0016020	membrane	cellular_component
PGSC0003DMG400011336	GO:0016021	integral component of membrane	cellular_component
PGSC0003DMG400010815	GO:0043086	negative regulation of catalytic activity	biological_process
PGSC0003DMG400010815	GO:0016020	membrane	cellular_component
PGSC0003DMG400010815	GO:0016021	integral component of membrane	cellular_component
PGSC0003DMG400010815	GO:0004857	enzyme inhibitor activity	molecular_function
PGSC0003DMG400010859	GO:0046872	metal ion binding	molecular_function
PGSC0003DMG400010859	GO:0051213	dioxygenase activity	molecular_function
PGSC0003DMG400010859	GO:0055114	oxidation-reduction process	biological_process
PGSC0003DMG400010859	GO:0016491	oxidoreductase activity	molecular_function
PGSC0003DMG400010859	GO:0006633	fatty acid biosynthetic process	biological_process
PGSC0003DMG400010859	GO:0016702	oxidoreductase activity, acting on single donors with incorporation of molecular oxygen, incorporation of two atoms of oxygen	molecular_function
PGSC0003DMG400010859	GO:0031408	oxylipin biosynthetic process	biological_process
PGSC0003DMG400010859	GO:0005737	cytoplasm	cellular_component
PGSC0003DMG400010859	GO:0006629	lipid metabolic process	biological_process
PGSC0003DMG400010859	GO:0006631	fatty acid metabolic process	biological_process
PGSC0003DMG400010859	GO:0005515	protein binding	molecular_function
PGSC0003DMG400021109	GO:0055114	oxidation-reduction process	biological_process
PGSC0003DMG400021109	GO:0003824	catalytic activity	molecular_function
PGSC0003DMG400021109	GO:0050660	flavin adenine dinucleotide binding	molecular_function
PGSC0003DMG400021109	GO:0016491	oxidoreductase activity	molecular_function
PGSC0003DMG400021109	GO:0016614	oxidoreductase activity, acting on CH-OH group of donors	molecular_function
PGSC0003DMG400021109	GO:0071949	FAD binding	molecular_function
PGSC0003DMG400021111	GO:0055114	oxidation-reduction process	biological_process
PGSC0003DMG400021111	GO:0003824	catalytic activity	molecular_function
PGSC0003DMG400021111	GO:0050660	flavin adenine dinucleotide binding	molecular_function
PGSC0003DMG400021111	GO:0016491	oxidoreductase activity	molecular_function
PGSC0003DMG400021111	GO:0016614	oxidoreductase activity, acting on CH-OH group of donors	molecular_function
PGSC0003DMG400021111	GO:0071949	FAD binding	molecular_function
PGSC0003DMG400021152	GO:0055114	oxidation-reduction process	biological_process
PGSC0003DMG400021152	GO:0046872	metal ion binding	molecular_function
PGSC0003DMG400021152	GO:0016491	oxidoreductase activity	molecular_function
PGSC0003DMG400021152	GO:0008270	zinc ion binding	molecular_function
PGSC0003DMG400011391	GO:1902600	proton transmembrane transport	biological_process
PGSC0003DMG400011391	GO:0005743	mitochondrial inner membrane	cellular_component
PGSC0003DMG400011391	GO:0016020	membrane	cellular_component
PGSC0003DMG400011391	GO:0055114	oxidation-reduction process	biological_process
PGSC0003DMG400011391	GO:0005739	mitochondrion	cellular_component
PGSC0003DMG400011391	GO:0070469	respiratory chain	cellular_component
PGSC0003DMG400011391	GO:0006122	mitochondrial electron transport, ubiquinol to cytochrome c	biological_process
PGSC0003DMG400011391	GO:0008121	ubiquinol-cytochrome-c reductase activity	molecular_function
PGSC0003DMG400021398	GO:0006073	cellular glucan metabolic process	biological_process
PGSC0003DMG400021398	GO:0016798	hydrolase activity, acting on glycosyl bonds	molecular_function
PGSC0003DMG400021398	GO:0016740	transferase activity	molecular_function
PGSC0003DMG400021398	GO:0016787	hydrolase activity	molecular_function
PGSC0003DMG400021398	GO:0005975	carbohydrate metabolic process	biological_process
PGSC0003DMG400021398	GO:0008152	metabolic process	biological_process
PGSC0003DMG400021398	GO:0071555	cell wall organization	biological_process
PGSC0003DMG400021398	GO:0005576	extracellular region	cellular_component
PGSC0003DMG400021398	GO:0004553	hydrolase activity, hydrolyzing O-glycosyl compounds	molecular_function
PGSC0003DMG400021398	GO:0005618	cell wall	cellular_component
PGSC0003DMG400021398	GO:0048046	apoplast	cellular_component
PGSC0003DMG400021398	GO:0016762	xyloglucan:xyloglucosyl transferase activity	molecular_function
PGSC0003DMG400021398	GO:0010411	xyloglucan metabolic process	biological_process
PGSC0003DMG400021398	GO:0042546	cell wall biogenesis	biological_process
PGSC0003DMG400021398	GO:0009414	response to water deprivation	biological_process
PGSC0003DMG400021508	GO:0003676	nucleic acid binding	molecular_function
PGSC0003DMG402021549	GO:0006559	L-phenylalanine catabolic process	biological_process
PGSC0003DMG402021549	GO:0016829	lyase activity	molecular_function
PGSC0003DMG402021549	GO:0003824	catalytic activity	molecular_function
PGSC0003DMG402021549	GO:0005737	cytoplasm	cellular_component
PGSC0003DMG402021549	GO:0016841	ammonia-lyase activity	molecular_function
PGSC0003DMG400021763	GO:0006869	lipid transport	biological_process
PGSC0003DMG400021895	GO:0003700	DNA-binding transcription factor activity	molecular_function
PGSC0003DMG400021895	GO:0003677	DNA binding	molecular_function
PGSC0003DMG400021895	GO:0006355	regulation of transcription, DNA-templated	biological_process
PGSC0003DMG400021895	GO:0005634	nucleus	cellular_component
PGSC0003DMG400021895	GO:0043565	sequence-specific DNA binding	molecular_function
PGSC0003DMG400021895	GO:0006351	transcription, DNA-templated	biological_process
PGSC0003DMG400021966	GO:0055114	oxidation-reduction process	biological_process
PGSC0003DMG400021966	GO:0016491	oxidoreductase activity	molecular_function
PGSC0003DMG400021966	GO:0046872	metal ion binding	molecular_function
PGSC0003DMG400021966	GO:0005507	copper ion binding	molecular_function
PGSC0003DMG400021966	GO:0005576	extracellular region	cellular_component
PGSC0003DMG400021966	GO:0048046	apoplast	cellular_component
PGSC0003DMG400021966	GO:0052716	hydroquinone:oxygen oxidoreductase activity	molecular_function
PGSC0003DMG400021966	GO:0046274	lignin catabolic process	biological_process
PGSC0003DMG400022134	GO:0003677	DNA binding	molecular_function
PGSC0003DMG400022134	GO:0006355	regulation of transcription, DNA-templated	biological_process
PGSC0003DMG400022134	GO:0005634	nucleus	cellular_component
PGSC0003DMG400022134	GO:0006351	transcription, DNA-templated	biological_process
PGSC0003DMG400000193	GO:0016847	1-aminocyclopropane-1-carboxylate synthase activity	molecular_function
PGSC0003DMG400000193	GO:0042218	1-aminocyclopropane-1-carboxylate biosynthetic process	biological_process
PGSC0003DMG400000193	GO:0016829	lyase activity	molecular_function
PGSC0003DMG400000193	GO:0009058	biosynthetic process	biological_process
PGSC0003DMG400000193	GO:0003824	catalytic activity	molecular_function
PGSC0003DMG400000193	GO:0030170	pyridoxal phosphate binding	molecular_function
PGSC0003DMG400022893	GO:0055114	oxidation-reduction process	biological_process
PGSC0003DMG400022893	GO:0016020	membrane	cellular_component
PGSC0003DMG400022893	GO:0016021	integral component of membrane	cellular_component
PGSC0003DMG400022893	GO:0004497	monooxygenase activity	molecular_function
PGSC0003DMG400022893	GO:0016491	oxidoreductase activity	molecular_function
PGSC0003DMG400022893	GO:0046872	metal ion binding	molecular_function
PGSC0003DMG400022893	GO:0020037	heme binding	molecular_function
PGSC0003DMG400022893	GO:0005506	iron ion binding	molecular_function
PGSC0003DMG400022893	GO:0016705	oxidoreductase activity, acting on paired donors, with incorporation or reduction of molecular oxygen	molecular_function
PGSC0003DMG400022929	GO:0009862	systemic acquired resistance, salicylic acid mediated signaling pathway	biological_process
PGSC0003DMG400022929	GO:0030170	pyridoxal phosphate binding	molecular_function
PGSC0003DMG400022929	GO:0009058	biosynthetic process	biological_process
PGSC0003DMG400022929	GO:0003824	catalytic activity	molecular_function
PGSC0003DMG400022929	GO:0008483	transaminase activity	molecular_function
PGSC0003DMG400022929	GO:0010150	leaf senescence	biological_process
PGSC0003DMG400022929	GO:0042742	defense response to bacterium	biological_process
PGSC0003DMG400022929	GO:0062045	L-lysine alpha-aminotransferase	molecular_function
PGSC0003DMG400022929	GO:0009627	systemic acquired resistance	biological_process
PGSC0003DMG400022929	GO:0062034	L-pipecolic acid biosynthetic process	biological_process
PGSC0003DMG400022929	GO:0009536	plastid	cellular_component
PGSC0003DMG400011640	GO:0042744	hydrogen peroxide catabolic process	biological_process
PGSC0003DMG400011640	GO:0098869	cellular oxidant detoxification	biological_process
PGSC0003DMG400011640	GO:0004601	peroxidase activity	molecular_function
PGSC0003DMG400011640	GO:0055114	oxidation-reduction process	biological_process
PGSC0003DMG400011640	GO:0016491	oxidoreductase activity	molecular_function
PGSC0003DMG400011640	GO:0046872	metal ion binding	molecular_function
PGSC0003DMG400011640	GO:0005576	extracellular region	cellular_component
PGSC0003DMG400011640	GO:0020037	heme binding	molecular_function
PGSC0003DMG400011640	GO:0006979	response to oxidative stress	biological_process
PGSC0003DMG400000339	GO:0005975	carbohydrate metabolic process	biological_process
PGSC0003DMG400000339	GO:0004553	hydrolase activity, hydrolyzing O-glycosyl compounds	molecular_function
PGSC0003DMG400000339	GO:0016798	hydrolase activity, acting on glycosyl bonds	molecular_function
PGSC0003DMG400000339	GO:0016787	hydrolase activity	molecular_function
PGSC0003DMG400000339	GO:0008152	metabolic process	biological_process
PGSC0003DMG400000339	GO:0004565	beta-galactosidase activity	molecular_function
PGSC0003DMG400022386	GO:0008270	zinc ion binding	molecular_function
PGSC0003DMG400022386	GO:0016787	hydrolase activity	molecular_function
PGSC0003DMG400022386	GO:0016810	hydrolase activity, acting on carbon-nitrogen (but not peptide) bonds	molecular_function
PGSC0003DMG400022386	GO:0004038	allantoinase activity	molecular_function
PGSC0003DMG400022386	GO:0050897	cobalt ion binding	molecular_function
PGSC0003DMG400022386	GO:0000256	allantoin catabolic process	biological_process
PGSC0003DMG400022386	GO:0006995	cellular response to nitrogen starvation	biological_process
PGSC0003DMG400022386	GO:0006145	purine nucleobase catabolic process	biological_process
PGSC0003DMG400022386	GO:0010136	ureide catabolic process	biological_process
PGSC0003DMG400022386	GO:0005783	endoplasmic reticulum	cellular_component
PGSC0003DMG400022430	GO:0055114	oxidation-reduction process	biological_process
PGSC0003DMG400022430	GO:0008152	metabolic process	biological_process
PGSC0003DMG400022430	GO:0046872	metal ion binding	molecular_function
PGSC0003DMG400022430	GO:0016491	oxidoreductase activity	molecular_function
PGSC0003DMG400022430	GO:0004097	catechol oxidase activity	molecular_function
PGSC0003DMG400022430	GO:0046148	pigment biosynthetic process	biological_process
PGSC0003DMG400023144	GO:0016787	hydrolase activity	molecular_function
PGSC0003DMG400023144	GO:0004190	aspartic-type endopeptidase activity	molecular_function
PGSC0003DMG400023144	GO:0008233	peptidase activity	molecular_function
PGSC0003DMG400023144	GO:0006508	proteolysis	biological_process
PGSC0003DMG400023184	GO:0005515	protein binding	molecular_function
PGSC0003DMG400011708	GO:0016020	membrane	cellular_component
PGSC0003DMG400011708	GO:0016021	integral component of membrane	cellular_component
PGSC0003DMG400011708	GO:0005515	protein binding	molecular_function
PGSC0003DMG400023345	GO:0003677	DNA binding	molecular_function
PGSC0003DMG400023345	GO:0006355	regulation of transcription, DNA-templated	biological_process
PGSC0003DMG400023345	GO:0005634	nucleus	cellular_component
PGSC0003DMG400023345	GO:0006351	transcription, DNA-templated	biological_process
PGSC0003DMG400023345	GO:0009734	auxin-activated signaling pathway	biological_process
PGSC0003DMG400023345	GO:0009725	response to hormone	biological_process
PGSC0003DMG400023359	GO:0008299	isoprenoid biosynthetic process	biological_process
PGSC0003DMG400023359	GO:0016787	hydrolase activity	molecular_function
PGSC0003DMG400023359	GO:0004452	isopentenyl-diphosphate delta-isomerase activity	molecular_function
PGSC0003DMG400000776	GO:0009664	plant-type cell wall organization	biological_process
PGSC0003DMG400000776	GO:0005199	structural constituent of cell wall	molecular_function
PGSC0003DMG400000783	GO:0009664	plant-type cell wall organization	biological_process
PGSC0003DMG400000783	GO:0005199	structural constituent of cell wall	molecular_function
PGSC0003DMG400011971	GO:0016740	transferase activity	molecular_function
PGSC0003DMG400011971	GO:0008152	metabolic process	biological_process
PGSC0003DMG400011971	GO:0016757	transferase activity, transferring glycosyl groups	molecular_function
PGSC0003DMG400011971	GO:0016758	transferase activity, transferring hexosyl groups	molecular_function
PGSC0003DMG400001075	GO:0016747	transferase activity, transferring acyl groups other than amino-acyl groups	molecular_function
PGSC0003DMG400011997	GO:0005524	ATP binding	molecular_function
PGSC0003DMG400011997	GO:0005737	cytoplasm	cellular_component
PGSC0003DMG400011997	GO:0006457	protein folding	biological_process
PGSC0003DMG400011997	GO:0042026	protein refolding	biological_process
PGSC0003DMG400012019	GO:0043086	negative regulation of catalytic activity	biological_process
PGSC0003DMG400012019	GO:0004857	enzyme inhibitor activity	molecular_function
PGSC0003DMG400012020	GO:0043086	negative regulation of catalytic activity	biological_process
PGSC0003DMG400012020	GO:0004857	enzyme inhibitor activity	molecular_function
PGSC0003DMG402023841	GO:0055114	oxidation-reduction process	biological_process
PGSC0003DMG402023841	GO:0016020	membrane	cellular_component
PGSC0003DMG402023841	GO:0016021	integral component of membrane	cellular_component
PGSC0003DMG402023841	GO:0016491	oxidoreductase activity	molecular_function
PGSC0003DMG402023841	GO:0005506	iron ion binding	molecular_function
PGSC0003DMG402023841	GO:0008610	lipid biosynthetic process	biological_process
PGSC0003DMG400001228	GO:0016020	membrane	cellular_component
PGSC0003DMG400001228	GO:0016021	integral component of membrane	cellular_component
PGSC0003DMG400001228	GO:0046872	metal ion binding	molecular_function
PGSC0003DMG400001228	GO:0020037	heme binding	molecular_function
PGSC0003DMG400023922	GO:0005576	extracellular region	cellular_component
PGSC0003DMG400023978	GO:0008299	isoprenoid biosynthetic process	biological_process
PGSC0003DMG400023978	GO:0016126	sterol biosynthetic process	biological_process
PGSC0003DMG400023978	GO:0000166	nucleotide binding	molecular_function
PGSC0003DMG400023978	GO:0005524	ATP binding	molecular_function
PGSC0003DMG400023978	GO:0016829	lyase activity	molecular_function
PGSC0003DMG400023978	GO:0006629	lipid metabolic process	biological_process
PGSC0003DMG400023978	GO:0016831	carboxy-lyase activity	molecular_function
PGSC0003DMG400023978	GO:0005829	cytosol	cellular_component
PGSC0003DMG400023978	GO:0006694	steroid biosynthetic process	biological_process
PGSC0003DMG400023978	GO:0008202	steroid metabolic process	biological_process
PGSC0003DMG400023978	GO:0004163	diphosphomevalonate decarboxylase activity	molecular_function
PGSC0003DMG400023978	GO:0019287	isopentenyl diphosphate biosynthetic process, mevalonate pathway	biological_process
PGSC0003DMG400012117	GO:0016020	membrane	cellular_component
PGSC0003DMG400012117	GO:0016021	integral component of membrane	cellular_component
PGSC0003DMG400024120	GO:0016020	membrane	cellular_component
PGSC0003DMG400024120	GO:0016021	integral component of membrane	cellular_component
PGSC0003DMG400024120	GO:0022857	transmembrane transporter activity	molecular_function
PGSC0003DMG400024120	GO:0055085	transmembrane transport	biological_process
PGSC0003DMG402001494	GO:0006952	defense response	biological_process
PGSC0003DMG402001494	GO:0009607	response to biotic stimulus	biological_process
PGSC0003DMG402024140	GO:0016787	hydrolase activity	molecular_function
PGSC0003DMG402024140	GO:0071555	cell wall organization	biological_process
PGSC0003DMG402024140	GO:0005576	extracellular region	cellular_component
PGSC0003DMG402024140	GO:0005618	cell wall	cellular_component
PGSC0003DMG400001508	GO:0016020	membrane	cellular_component
PGSC0003DMG400001508	GO:0016021	integral component of membrane	cellular_component
PGSC0003DMG400001508	GO:0008519	ammonium transmembrane transporter activity	molecular_function
PGSC0003DMG400001508	GO:0015696	ammonium transport	biological_process
PGSC0003DMG400001508	GO:0072488	ammonium transmembrane transport	biological_process
PGSC0003DMG400001528	GO:0016798	hydrolase activity, acting on glycosyl bonds	molecular_function
PGSC0003DMG400001528	GO:0004568	chitinase activity	molecular_function
PGSC0003DMG400001528	GO:0016787	hydrolase activity	molecular_function
PGSC0003DMG400001528	GO:0005975	carbohydrate metabolic process	biological_process
PGSC0003DMG400001528	GO:0008152	metabolic process	biological_process
PGSC0003DMG400001528	GO:0006032	chitin catabolic process	biological_process
PGSC0003DMG400001528	GO:0016998	cell wall macromolecule catabolic process	biological_process
PGSC0003DMG402001531	GO:0005975	carbohydrate metabolic process	biological_process
PGSC0003DMG402001531	GO:0004568	chitinase activity	molecular_function
PGSC0003DMG402001531	GO:0006032	chitin catabolic process	biological_process
PGSC0003DMG402001531	GO:0016998	cell wall macromolecule catabolic process	biological_process
PGSC0003DMG400001550	GO:0006952	defense response	biological_process
PGSC0003DMG400001550	GO:0009607	response to biotic stimulus	biological_process
PGSC0003DMG402024222	GO:0004672	protein kinase activity	molecular_function
PGSC0003DMG402024222	GO:0005524	ATP binding	molecular_function
PGSC0003DMG402024222	GO:0006468	protein phosphorylation	biological_process
PGSC0003DMG402024222	GO:0016020	membrane	cellular_component
PGSC0003DMG402024222	GO:0016021	integral component of membrane	cellular_component
PGSC0003DMG400001708	GO:0016020	membrane	cellular_component
PGSC0003DMG400001708	GO:0016021	integral component of membrane	cellular_component
PGSC0003DMG400024275	GO:0003824	catalytic activity	molecular_function
PGSC0003DMG400024275	GO:0030170	pyridoxal phosphate binding	molecular_function
PGSC0003DMG400024275	GO:0008483	transaminase activity	molecular_function
PGSC0003DMG400001752	GO:0016020	membrane	cellular_component
PGSC0003DMG400001752	GO:0016021	integral component of membrane	cellular_component
PGSC0003DMG400001752	GO:0005515	protein binding	molecular_function
PGSC0003DMG400001752	GO:0044794	positive regulation by host of viral process	biological_process
PGSC0003DMG400001752	GO:0005788	endoplasmic reticulum lumen	cellular_component
PGSC0003DMG400001752	GO:0005783	endoplasmic reticulum	cellular_component
PGSC0003DMG400001752	GO:0005886	plasma membrane	cellular_component
PGSC0003DMG400012239	GO:0003824	catalytic activity	molecular_function
PGSC0003DMG400012239	GO:0030170	pyridoxal phosphate binding	molecular_function
PGSC0003DMG400001948	GO:0008152	metabolic process	biological_process
PGSC0003DMG400001948	GO:0000287	magnesium ion binding	molecular_function
PGSC0003DMG400001948	GO:0010333	terpene synthase activity	molecular_function
PGSC0003DMG400001948	GO:0016829	lyase activity	molecular_function
PGSC0003DMG400002110	GO:0010951	negative regulation of endopeptidase activity	biological_process
PGSC0003DMG400002110	GO:0004867	serine-type endopeptidase inhibitor activity	molecular_function
PGSC0003DMG400002167	GO:0006952	defense response	biological_process
PGSC0003DMG400002167	GO:0016740	transferase activity	molecular_function
PGSC0003DMG400002167	GO:0009607	response to biotic stimulus	biological_process
PGSC0003DMG400002167	GO:0004364	glutathione transferase activity	molecular_function
PGSC0003DMG400002167	GO:0005515	protein binding	molecular_function
PGSC0003DMG400002169	GO:0005515	protein binding	molecular_function
PGSC0003DMG401002270	GO:0016787	hydrolase activity	molecular_function
PGSC0003DMG400024700	GO:0046872	metal ion binding	molecular_function
PGSC0003DMG400024700	GO:0003676	nucleic acid binding	molecular_function
PGSC0003DMG400012589	GO:0042744	hydrogen peroxide catabolic process	biological_process
PGSC0003DMG400012589	GO:0098869	cellular oxidant detoxification	biological_process
PGSC0003DMG400012589	GO:0004601	peroxidase activity	molecular_function
PGSC0003DMG400012589	GO:0055114	oxidation-reduction process	biological_process
PGSC0003DMG400012589	GO:0016491	oxidoreductase activity	molecular_function
PGSC0003DMG400012589	GO:0046872	metal ion binding	molecular_function
PGSC0003DMG400012589	GO:0005576	extracellular region	cellular_component
PGSC0003DMG400012589	GO:0020037	heme binding	molecular_function
PGSC0003DMG400012589	GO:0006979	response to oxidative stress	biological_process
PGSC0003DMG400002387	GO:0032259	methylation	biological_process
PGSC0003DMG400002387	GO:0008171	O-methyltransferase activity	molecular_function
PGSC0003DMG400024748	GO:0000792	heterochromatin	cellular_component
PGSC0003DMG400024748	GO:0005694	chromosome	cellular_component
PGSC0003DMG400024748	GO:0003677	DNA binding	molecular_function
PGSC0003DMG400024748	GO:0005634	nucleus	cellular_component
PGSC0003DMG400024748	GO:0046982	protein heterodimerization activity	molecular_function
PGSC0003DMG400024748	GO:0000786	nucleosome	cellular_component
PGSC0003DMG400024748	GO:0003682	chromatin binding	molecular_function
PGSC0003DMG400024748	GO:0005730	nucleolus	cellular_component
PGSC0003DMG400024781	GO:0006351	transcription, DNA-templated	biological_process
PGSC0003DMG400024781	GO:0006355	regulation of transcription, DNA-templated	biological_process
PGSC0003DMG400002562	GO:0005515	protein binding	molecular_function
PGSC0003DMG400002566	GO:0005515	protein binding	molecular_function
PGSC0003DMG400012762	GO:0005515	protein binding	molecular_function
PGSC0003DMG400012762	GO:0003824	catalytic activity	molecular_function
PGSC0003DMG400012762	GO:0005737	cytoplasm	cellular_component
PGSC0003DMG400012762	GO:0009072	aromatic amino acid family metabolic process	biological_process
PGSC0003DMG400024967	GO:0098869	cellular oxidant detoxification	biological_process
PGSC0003DMG400024967	GO:0004601	peroxidase activity	molecular_function
PGSC0003DMG400024967	GO:0055114	oxidation-reduction process	biological_process
PGSC0003DMG400024967	GO:0020037	heme binding	molecular_function
PGSC0003DMG400024967	GO:0006979	response to oxidative stress	biological_process
PGSC0003DMG400024967	GO:0042744	hydrogen peroxide catabolic process	biological_process
PGSC0003DMG400024967	GO:0016491	oxidoreductase activity	molecular_function
PGSC0003DMG400024967	GO:0046872	metal ion binding	molecular_function
PGSC0003DMG400024967	GO:0005576	extracellular region	cellular_component
PGSC0003DMG400012953	GO:0055114	oxidation-reduction process	biological_process
PGSC0003DMG400012953	GO:0004497	monooxygenase activity	molecular_function
PGSC0003DMG400012953	GO:0016491	oxidoreductase activity	molecular_function
PGSC0003DMG400012953	GO:0046872	metal ion binding	molecular_function
PGSC0003DMG400012953	GO:0020037	heme binding	molecular_function
PGSC0003DMG400012953	GO:0005506	iron ion binding	molecular_function
PGSC0003DMG400012953	GO:0016705	oxidoreductase activity, acting on paired donors, with incorporation or reduction of molecular oxygen	molecular_function
PGSC0003DMG400025063	GO:0005975	carbohydrate metabolic process	biological_process
PGSC0003DMG400025063	GO:0008061	chitin binding	molecular_function
PGSC0003DMG400025063	GO:0004568	chitinase activity	molecular_function
PGSC0003DMG400025063	GO:0006032	chitin catabolic process	biological_process
PGSC0003DMG400025063	GO:0016998	cell wall macromolecule catabolic process	biological_process
PGSC0003DMG400003056	GO:0010951	negative regulation of endopeptidase activity	biological_process
PGSC0003DMG400003056	GO:0004867	serine-type endopeptidase inhibitor activity	molecular_function
PGSC0003DMG400003056	GO:0009611	response to wounding	biological_process
PGSC0003DMG400013199	GO:0004672	protein kinase activity	molecular_function
PGSC0003DMG400013199	GO:0005524	ATP binding	molecular_function
PGSC0003DMG400013199	GO:0006468	protein phosphorylation	biological_process
PGSC0003DMG400013199	GO:0016020	membrane	cellular_component
PGSC0003DMG400013199	GO:0016021	integral component of membrane	cellular_component
PGSC0003DMG400013227	GO:0016020	membrane	cellular_component
PGSC0003DMG400013227	GO:0016021	integral component of membrane	cellular_component
PGSC0003DMG400013231	GO:0016020	membrane	cellular_component
PGSC0003DMG400013231	GO:0016021	integral component of membrane	cellular_component
PGSC0003DMG400013231	GO:0005509	calcium ion binding	molecular_function
PGSC0003DMG400013235	GO:0000166	nucleotide binding	molecular_function
PGSC0003DMG400013235	GO:0005524	ATP binding	molecular_function
PGSC0003DMG400013235	GO:0016874	ligase activity	molecular_function
PGSC0003DMG400013235	GO:0003824	catalytic activity	molecular_function
PGSC0003DMG400013235	GO:0004356	glutamate-ammonia ligase activity	molecular_function
PGSC0003DMG400013235	GO:0006542	glutamine biosynthetic process	biological_process
PGSC0003DMG400013235	GO:0006807	nitrogen compound metabolic process	biological_process
PGSC0003DMG400025246	GO:0005694	chromosome	cellular_component
PGSC0003DMG400025246	GO:0003677	DNA binding	molecular_function
PGSC0003DMG400025246	GO:0005634	nucleus	cellular_component
PGSC0003DMG400025246	GO:0046982	protein heterodimerization activity	molecular_function
PGSC0003DMG400025246	GO:0000786	nucleosome	cellular_component
PGSC0003DMG400025246	GO:0010369	chromocenter	cellular_component
PGSC0003DMG400025346	GO:0098656	anion transmembrane transport	biological_process
PGSC0003DMG400025346	GO:0055085	transmembrane transport	biological_process
PGSC0003DMG400025346	GO:0008308	voltage-gated anion channel activity	molecular_function
PGSC0003DMG400025346	GO:0005741	mitochondrial outer membrane	cellular_component
PGSC0003DMG400025346	GO:0015698	inorganic anion transport	biological_process
PGSC0003DMG400025487	GO:0008152	metabolic process	biological_process
PGSC0003DMG400025487	GO:0016829	lyase activity	molecular_function
PGSC0003DMG400025487	GO:0046872	metal ion binding	molecular_function
PGSC0003DMG400025487	GO:0003824	catalytic activity	molecular_function
PGSC0003DMG400025487	GO:0019752	carboxylic acid metabolic process	biological_process
PGSC0003DMG400025487	GO:0004451	isocitrate lyase activity	molecular_function
PGSC0003DMG400025487	GO:0009514	glyoxysome	cellular_component
PGSC0003DMG400025495	GO:0016020	membrane	cellular_component
PGSC0003DMG400025495	GO:0016021	integral component of membrane	cellular_component
PGSC0003DMG400025495	GO:0022857	transmembrane transporter activity	molecular_function
PGSC0003DMG400025495	GO:0055085	transmembrane transport	biological_process
PGSC0003DMG400013577	GO:0055114	oxidation-reduction process	biological_process
PGSC0003DMG400013577	GO:0004499	N,N-dimethylaniline monooxygenase activity	molecular_function
PGSC0003DMG400013577	GO:0004497	monooxygenase activity	molecular_function
PGSC0003DMG400013577	GO:0016491	oxidoreductase activity	molecular_function
PGSC0003DMG400013577	GO:0050660	flavin adenine dinucleotide binding	molecular_function
PGSC0003DMG400013577	GO:0050661	NADP binding	molecular_function
PGSC0003DMG400025523	GO:0016020	membrane	cellular_component
PGSC0003DMG400025523	GO:0016021	integral component of membrane	cellular_component
PGSC0003DMG400003531	GO:0006950	response to stress	biological_process
PGSC0003DMG400003531	GO:0009415	response to water	biological_process
PGSC0003DMG400025616	GO:0016020	membrane	cellular_component
PGSC0003DMG400025616	GO:0016021	integral component of membrane	cellular_component
PGSC0003DMG400025616	GO:0055085	transmembrane transport	biological_process
PGSC0003DMG400013702	GO:0009298	GDP-mannose biosynthetic process	biological_process
PGSC0003DMG400013702	GO:0004615	phosphomannomutase activity	molecular_function
PGSC0003DMG400013702	GO:0016853	isomerase activity	molecular_function
PGSC0003DMG400013702	GO:0005737	cytoplasm	cellular_component
PGSC0003DMG400003626	GO:0046872	metal ion binding	molecular_function
PGSC0003DMG400003626	GO:0004462	lactoylglutathione lyase activity	molecular_function
PGSC0003DMG400025645	GO:0005743	mitochondrial inner membrane	cellular_component
PGSC0003DMG400025645	GO:0061617	MICOS complex	cellular_component
PGSC0003DMG400013763	GO:0016020	membrane	cellular_component
PGSC0003DMG400013763	GO:0016021	integral component of membrane	cellular_component
PGSC0003DMG400013763	GO:0005515	protein binding	molecular_function
PGSC0003DMG400013828	GO:0006508	proteolysis	biological_process
PGSC0003DMG400013828	GO:0008233	peptidase activity	molecular_function
PGSC0003DMG400013879	GO:0016491	oxidoreductase activity	molecular_function
PGSC0003DMG400013879	GO:0055114	oxidation-reduction process	biological_process
PGSC0003DMG400013879	GO:0010181	FMN binding	molecular_function
PGSC0003DMG400013879	GO:0003955	NAD(P)H dehydrogenase (quinone) activity	molecular_function
PGSC0003DMG400013984	GO:0005515	protein binding	molecular_function
PGSC0003DMG402003937	GO:0006508	proteolysis	biological_process
PGSC0003DMG402003937	GO:0004252	serine-type endopeptidase activity	molecular_function
PGSC0003DMG400025981	GO:0005524	ATP binding	molecular_function
PGSC0003DMG400025981	GO:0043044	ATP-dependent chromatin remodeling	biological_process
PGSC0003DMG400004150	GO:0016853	isomerase activity	molecular_function
PGSC0003DMG400004150	GO:0005623	cell	cellular_component
PGSC0003DMG400004150	GO:0045454	cell redox homeostasis	biological_process
PGSC0003DMG400004150	GO:0005783	endoplasmic reticulum	cellular_component
PGSC0003DMG400004150	GO:0003756	protein disulfide isomerase activity	molecular_function
PGSC0003DMG400026155	GO:0016740	transferase activity	molecular_function
PGSC0003DMG400026155	GO:0000166	nucleotide binding	molecular_function
PGSC0003DMG400026155	GO:0004672	protein kinase activity	molecular_function
PGSC0003DMG400026155	GO:0004674	protein serine/threonine kinase activity	molecular_function
PGSC0003DMG400026155	GO:0005524	ATP binding	molecular_function
PGSC0003DMG400026155	GO:0016301	kinase activity	molecular_function
PGSC0003DMG400026155	GO:0006468	protein phosphorylation	biological_process
PGSC0003DMG400026155	GO:0016310	phosphorylation	biological_process
PGSC0003DMG400026155	GO:0016020	membrane	cellular_component
PGSC0003DMG400026155	GO:0016021	integral component of membrane	cellular_component
PGSC0003DMG400026155	GO:0048544	recognition of pollen	biological_process
PGSC0003DMG400026159	GO:0005509	calcium ion binding	molecular_function
PGSC0003DMG400004253	GO:0008299	isoprenoid biosynthetic process	biological_process
PGSC0003DMG400004253	GO:0016126	sterol biosynthetic process	biological_process
PGSC0003DMG400004253	GO:0016740	transferase activity	molecular_function
PGSC0003DMG400004253	GO:0008152	metabolic process	biological_process
PGSC0003DMG400004253	GO:0003824	catalytic activity	molecular_function
PGSC0003DMG400004253	GO:0006629	lipid metabolic process	biological_process
PGSC0003DMG400004253	GO:0004421	hydroxymethylglutaryl-CoA synthase activity	molecular_function
PGSC0003DMG400004253	GO:0006694	steroid biosynthetic process	biological_process
PGSC0003DMG400004253	GO:0008202	steroid metabolic process	biological_process
PGSC0003DMG400026220	GO:0005576	extracellular region	cellular_component
PGSC0003DMG400026222	GO:0005576	extracellular region	cellular_component
PGSC0003DMG400026277	GO:0055114	oxidation-reduction process	biological_process
PGSC0003DMG400026277	GO:0016491	oxidoreductase activity	molecular_function
PGSC0003DMG400026277	GO:0046872	metal ion binding	molecular_function
PGSC0003DMG400004312	GO:0055114	oxidation-reduction process	biological_process
PGSC0003DMG400004312	GO:0046872	metal ion binding	molecular_function
PGSC0003DMG400004312	GO:0016702	oxidoreductase activity, acting on single donors with incorporation of molecular oxygen, incorporation of two atoms of oxygen	molecular_function
PGSC0003DMG400026384	GO:0030247	polysaccharide binding	molecular_function
PGSC0003DMG400026384	GO:0016740	transferase activity	molecular_function
PGSC0003DMG400026384	GO:0000166	nucleotide binding	molecular_function
PGSC0003DMG400026384	GO:0004672	protein kinase activity	molecular_function
PGSC0003DMG400026384	GO:0004674	protein serine/threonine kinase activity	molecular_function
PGSC0003DMG400026384	GO:0005524	ATP binding	molecular_function
PGSC0003DMG400026384	GO:0016301	kinase activity	molecular_function
PGSC0003DMG400026384	GO:0006468	protein phosphorylation	biological_process
PGSC0003DMG400026384	GO:0016310	phosphorylation	biological_process
PGSC0003DMG400026384	GO:0016020	membrane	cellular_component
PGSC0003DMG400026384	GO:0016021	integral component of membrane	cellular_component
PGSC0003DMG400004553	GO:0000166	nucleotide binding	molecular_function
PGSC0003DMG400004553	GO:0004672	protein kinase activity	molecular_function
PGSC0003DMG400004553	GO:0004674	protein serine/threonine kinase activity	molecular_function
PGSC0003DMG400004553	GO:0005524	ATP binding	molecular_function
PGSC0003DMG400004553	GO:0006468	protein phosphorylation	biological_process
PGSC0003DMG400014539	GO:0010336	gibberellic acid homeostasis	biological_process
PGSC0003DMG400014539	GO:0097708	intracellular vesicle	cellular_component
PGSC0003DMG400014539	GO:0016020	membrane	cellular_component
PGSC0003DMG400014539	GO:0016021	integral component of membrane	cellular_component
PGSC0003DMG400014539	GO:0022857	transmembrane transporter activity	molecular_function
PGSC0003DMG400014539	GO:0055085	transmembrane transport	biological_process
PGSC0003DMG400014539	GO:0005886	plasma membrane	cellular_component
PGSC0003DMG400026695	GO:0000166	nucleotide binding	molecular_function
PGSC0003DMG400026695	GO:0005525	GTP binding	molecular_function
PGSC0003DMG400026695	GO:0005622	intracellular	cellular_component
PGSC0003DMG400026695	GO:0015031	protein transport	biological_process
PGSC0003DMG400026695	GO:0005794	Golgi apparatus	cellular_component
PGSC0003DMG400026695	GO:0005783	endoplasmic reticulum	cellular_component
PGSC0003DMG400026695	GO:0006886	intracellular protein transport	biological_process
PGSC0003DMG400026695	GO:0016192	vesicle-mediated transport	biological_process
PGSC0003DMG400014594	GO:0003700	DNA-binding transcription factor activity	molecular_function
PGSC0003DMG400014594	GO:0003677	DNA binding	molecular_function
PGSC0003DMG400014594	GO:0006355	regulation of transcription, DNA-templated	biological_process
PGSC0003DMG400014594	GO:0005634	nucleus	cellular_component
PGSC0003DMG400014594	GO:0006351	transcription, DNA-templated	biological_process
PGSC0003DMG400026821	GO:0003700	DNA-binding transcription factor activity	molecular_function
PGSC0003DMG400026821	GO:0003677	DNA binding	molecular_function
PGSC0003DMG400026821	GO:0006355	regulation of transcription, DNA-templated	biological_process
PGSC0003DMG400026821	GO:0005634	nucleus	cellular_component
PGSC0003DMG400026821	GO:0006351	transcription, DNA-templated	biological_process
PGSC0003DMG400026853	GO:0016798	hydrolase activity, acting on glycosyl bonds	molecular_function
PGSC0003DMG400026853	GO:0004568	chitinase activity	molecular_function
PGSC0003DMG400026853	GO:0016787	hydrolase activity	molecular_function
PGSC0003DMG400026853	GO:0005975	carbohydrate metabolic process	biological_process
PGSC0003DMG400026853	GO:0008152	metabolic process	biological_process
PGSC0003DMG400026853	GO:0008061	chitin binding	molecular_function
PGSC0003DMG400026853	GO:0006032	chitin catabolic process	biological_process
PGSC0003DMG400026853	GO:0016998	cell wall macromolecule catabolic process	biological_process
PGSC0003DMG400026855	GO:0005975	carbohydrate metabolic process	biological_process
PGSC0003DMG400026855	GO:0008061	chitin binding	molecular_function
PGSC0003DMG400026855	GO:0004568	chitinase activity	molecular_function
PGSC0003DMG400026855	GO:0006032	chitin catabolic process	biological_process
PGSC0003DMG400026855	GO:0016998	cell wall macromolecule catabolic process	biological_process
PGSC0003DMG400004703	GO:0006950	response to stress	biological_process
PGSC0003DMG400004758	GO:0016020	membrane	cellular_component
PGSC0003DMG400004758	GO:0016021	integral component of membrane	cellular_component
PGSC0003DMG400004758	GO:0016757	transferase activity, transferring glycosyl groups	molecular_function
PGSC0003DMG400004758	GO:0006486	protein glycosylation	biological_process
PGSC0003DMG400014753	GO:0016020	membrane	cellular_component
PGSC0003DMG400014753	GO:0016021	integral component of membrane	cellular_component
PGSC0003DMG400014753	GO:0005515	protein binding	molecular_function
PGSC0003DMG400014766	GO:0016787	hydrolase activity	molecular_function
PGSC0003DMG400014766	GO:0004190	aspartic-type endopeptidase activity	molecular_function
PGSC0003DMG400014766	GO:0008233	peptidase activity	molecular_function
PGSC0003DMG400014766	GO:0006508	proteolysis	biological_process
PGSC0003DMG400014776	GO:0008080	N-acetyltransferase activity	molecular_function
PGSC0003DMG400004800	GO:0055114	oxidation-reduction process	biological_process
PGSC0003DMG400004800	GO:0016491	oxidoreductase activity	molecular_function
PGSC0003DMG400004800	GO:0003824	catalytic activity	molecular_function
PGSC0003DMG400004800	GO:0005975	carbohydrate metabolic process	biological_process
PGSC0003DMG400004800	GO:0005737	cytoplasm	cellular_component
PGSC0003DMG400004800	GO:0016616	oxidoreductase activity, acting on the CH-OH group of donors, NAD or NADP as acceptor	molecular_function
PGSC0003DMG400004800	GO:0019752	carboxylic acid metabolic process	biological_process
PGSC0003DMG400004800	GO:0004459	L-lactate dehydrogenase activity	molecular_function
PGSC0003DMG400014809	GO:0003723	RNA binding	molecular_function
PGSC0003DMG400014809	GO:0003676	nucleic acid binding	molecular_function
PGSC0003DMG400027047	GO:0016020	membrane	cellular_component
PGSC0003DMG400027047	GO:0016021	integral component of membrane	cellular_component
PGSC0003DMG400027047	GO:0005886	plasma membrane	cellular_component
PGSC0003DMG400014867	GO:0042744	hydrogen peroxide catabolic process	biological_process
PGSC0003DMG400014867	GO:0098869	cellular oxidant detoxification	biological_process
PGSC0003DMG400014867	GO:0004601	peroxidase activity	molecular_function
PGSC0003DMG400014867	GO:0055114	oxidation-reduction process	biological_process
PGSC0003DMG400014867	GO:0016491	oxidoreductase activity	molecular_function
PGSC0003DMG400014867	GO:0046872	metal ion binding	molecular_function
PGSC0003DMG400014867	GO:0005576	extracellular region	cellular_component
PGSC0003DMG400014867	GO:0020037	heme binding	molecular_function
PGSC0003DMG400014867	GO:0006979	response to oxidative stress	biological_process
PGSC0003DMG400027356	GO:0016020	membrane	cellular_component
PGSC0003DMG400027356	GO:0016021	integral component of membrane	cellular_component
PGSC0003DMG400027356	GO:0016757	transferase activity, transferring glycosyl groups	molecular_function
PGSC0003DMG400027356	GO:0006486	protein glycosylation	biological_process
PGSC0003DMG400005111	GO:0005576	extracellular region	cellular_component
PGSC0003DMG400005113	GO:0005576	extracellular region	cellular_component
PGSC0003DMG400005198	GO:0005737	cytoplasm	cellular_component
PGSC0003DMG400005198	GO:0006914	autophagy	biological_process
PGSC0003DMG400015219	GO:0010951	negative regulation of endopeptidase activity	biological_process
PGSC0003DMG400015219	GO:0004866	endopeptidase inhibitor activity	molecular_function
PGSC0003DMG400005390	GO:0006950	response to stress	biological_process
PGSC0003DMG400005390	GO:0005516	calmodulin binding	molecular_function
PGSC0003DMG400005401	GO:0051091	positive regulation of DNA-binding transcription factor activity	biological_process
PGSC0003DMG400005404	GO:0016491	oxidoreductase activity	molecular_function
PGSC0003DMG400005404	GO:0055114	oxidation-reduction process	biological_process
PGSC0003DMG400005404	GO:0003955	NAD(P)H dehydrogenase (quinone) activity	molecular_function
PGSC0003DMG400005410	GO:0016491	oxidoreductase activity	molecular_function
PGSC0003DMG400005410	GO:0055114	oxidation-reduction process	biological_process
PGSC0003DMG400015342	GO:0003677	DNA binding	molecular_function
PGSC0003DMG400015342	GO:0006355	regulation of transcription, DNA-templated	biological_process
PGSC0003DMG400015342	GO:0005634	nucleus	cellular_component
PGSC0003DMG400015342	GO:0006351	transcription, DNA-templated	biological_process
PGSC0003DMG400027954	GO:0016020	membrane	cellular_component
PGSC0003DMG400027954	GO:0016021	integral component of membrane	cellular_component
PGSC0003DMG400027954	GO:0006811	ion transport	biological_process
PGSC0003DMG400027954	GO:0015992	proton transport	biological_process
PGSC0003DMG400027954	GO:0015078	proton transmembrane transporter activity	molecular_function
PGSC0003DMG400027954	GO:0015991	ATP hydrolysis coupled proton transport	biological_process
PGSC0003DMG400027954	GO:0033179	proton-transporting V-type ATPase, V0 domain	cellular_component
PGSC0003DMG400027954	GO:0000220	vacuolar proton-transporting V-type ATPase, V0 domain	cellular_component
PGSC0003DMG400015523	GO:0016798	hydrolase activity, acting on glycosyl bonds	molecular_function
PGSC0003DMG400015523	GO:0016787	hydrolase activity	molecular_function
PGSC0003DMG400015523	GO:0005975	carbohydrate metabolic process	biological_process
PGSC0003DMG400015523	GO:0008152	metabolic process	biological_process
PGSC0003DMG400015523	GO:0004553	hydrolase activity, hydrolyzing O-glycosyl compounds	molecular_function
PGSC0003DMG400015525	GO:0005694	chromosome	cellular_component
PGSC0003DMG400015525	GO:0003677	DNA binding	molecular_function
PGSC0003DMG400015525	GO:0005634	nucleus	cellular_component
PGSC0003DMG400015525	GO:0006334	nucleosome assembly	biological_process
PGSC0003DMG400015525	GO:0046982	protein heterodimerization activity	molecular_function
PGSC0003DMG400015525	GO:0000786	nucleosome	cellular_component
PGSC0003DMG400015670	GO:0016787	hydrolase activity	molecular_function
PGSC0003DMG400015670	GO:0006629	lipid metabolic process	biological_process
PGSC0003DMG400015670	GO:0016042	lipid catabolic process	biological_process
PGSC0003DMG400015673	GO:0008299	isoprenoid biosynthetic process	biological_process
PGSC0003DMG400015673	GO:0016740	transferase activity	molecular_function
PGSC0003DMG400015678	GO:0055114	oxidation-reduction process	biological_process
PGSC0003DMG400015678	GO:0046872	metal ion binding	molecular_function
PGSC0003DMG400015678	GO:0016491	oxidoreductase activity	molecular_function
PGSC0003DMG400015678	GO:0008270	zinc ion binding	molecular_function
PGSC0003DMG400016108	GO:0016787	hydrolase activity	molecular_function
PGSC0003DMG400016257	GO:0016020	membrane	cellular_component
PGSC0003DMG400016257	GO:0016021	integral component of membrane	cellular_component
PGSC0003DMG400016357	GO:0016020	membrane	cellular_component
PGSC0003DMG400016357	GO:0016021	integral component of membrane	cellular_component
PGSC0003DMG400016357	GO:0005515	protein binding	molecular_function
PGSC0003DMG400016441	GO:0003700	DNA-binding transcription factor activity	molecular_function
PGSC0003DMG400016441	GO:0003677	DNA binding	molecular_function
PGSC0003DMG400016441	GO:0006355	regulation of transcription, DNA-templated	biological_process
PGSC0003DMG400016441	GO:0005634	nucleus	cellular_component
PGSC0003DMG400016441	GO:0043565	sequence-specific DNA binding	molecular_function
PGSC0003DMG400016441	GO:0006351	transcription, DNA-templated	biological_process
PGSC0003DMG400016623	GO:0055114	oxidation-reduction process	biological_process
PGSC0003DMG400016623	GO:0004497	monooxygenase activity	molecular_function
PGSC0003DMG400016623	GO:0016491	oxidoreductase activity	molecular_function
PGSC0003DMG400016623	GO:0046872	metal ion binding	molecular_function
PGSC0003DMG400016623	GO:0020037	heme binding	molecular_function
PGSC0003DMG400016623	GO:0005506	iron ion binding	molecular_function
PGSC0003DMG400016623	GO:0016705	oxidoreductase activity, acting on paired donors, with incorporation or reduction of molecular oxygen	molecular_function
PGSC0003DMG400016749	GO:0005515	protein binding	molecular_function
