# Supplementary material for: Transcriptome analysis reveals genes associated with late blight resistance in potato
Source: Sci Rep. 2024 Jul 5;14:15501. doi: 10.1038/s41598-024-60608-3 (PMC11226683; doi:10.1038/s41598-024-60608-3)
Supplement: Supplementary file 6 — Dataset S6. [file 41598_2024_60608_MOESM6_ESM.xlsx]

## Sheet: Upregulated
GeneID	GO.Accession	GO.term.name	GO.domain
PGSC0003DMG400037860	GO:0000166	nucleotide binding	molecular_function
PGSC0003DMG400037860	GO:0005524	ATP binding	molecular_function
PGSC0003DMG400037860	GO:0004386	helicase activity	molecular_function
PGSC0003DMG400037860	GO:0016787	hydrolase activity	molecular_function
PGSC0003DMG400037860	GO:0003676	nucleic acid binding	molecular_function
PGSC0003DMG400041767	GO:0000166	nucleotide binding	molecular_function
PGSC0003DMG400041767	GO:0003924	GTPase activity	molecular_function
PGSC0003DMG400041767	GO:0005525	GTP binding	molecular_function
PGSC0003DMG400041767	GO:0005622	intracellular	cellular_component
PGSC0003DMG400041767	GO:0003746	translation elongation factor activity	molecular_function
PGSC0003DMG400041767	GO:0006414	translational elongation	biological_process
PGSC0003DMG402028319	GO:0003824	catalytic activity	molecular_function
PGSC0003DMG400028671	GO:0016740	transferase activity	molecular_function
PGSC0003DMG400028671	GO:0008152	metabolic process	biological_process
PGSC0003DMG400028671	GO:0016757	transferase activity, transferring glycosyl groups	molecular_function
PGSC0003DMG400028671	GO:0016758	transferase activity, transferring hexosyl groups	molecular_function
PGSC0003DMG400029342	GO:0004842	ubiquitin-protein transferase activity	molecular_function
PGSC0003DMG400029342	GO:0016567	protein ubiquitination	biological_process
PGSC0003DMG400029342	GO:0000398	mRNA splicing, via spliceosome	biological_process
PGSC0003DMG400029342	GO:0006281	DNA repair	biological_process
PGSC0003DMG400029342	GO:0061630	ubiquitin protein ligase activity	molecular_function
PGSC0003DMG400029342	GO:0000974	Prp19 complex	cellular_component
PGSC0003DMG400029342	GO:0005515	protein binding	molecular_function
PGSC0003DMG400029406	GO:0055114	oxidation-reduction process	biological_process
PGSC0003DMG400029406	GO:0051287	NAD binding	molecular_function
PGSC0003DMG400029406	GO:0009507	chloroplast	cellular_component
PGSC0003DMG400029406	GO:0009536	plastid	cellular_component
PGSC0003DMG400029406	GO:0016491	oxidoreductase activity	molecular_function
PGSC0003DMG400029406	GO:0016620	oxidoreductase activity, acting on the aldehyde or oxo group of donors, NAD or NADP as acceptor	molecular_function
PGSC0003DMG400029406	GO:0050661	NADP binding	molecular_function
PGSC0003DMG400029406	GO:0006006	glucose metabolic process	biological_process
PGSC0003DMG400029934	GO:0016020	membrane	cellular_component
PGSC0003DMG400029934	GO:0016021	integral component of membrane	cellular_component
PGSC0003DMG400029934	GO:0016491	oxidoreductase activity	molecular_function
PGSC0003DMG400029934	GO:0055114	oxidation-reduction process	biological_process
PGSC0003DMG400029934	GO:0006629	lipid metabolic process	biological_process
PGSC0003DMG400030564	GO:0016020	membrane	cellular_component
PGSC0003DMG400030564	GO:0016021	integral component of membrane	cellular_component
PGSC0003DMG400030564	GO:0006659	phosphatidylserine biosynthetic process	biological_process
PGSC0003DMG400030564	GO:0005634	nucleus	cellular_component
PGSC0003DMG400030564	GO:0005789	endoplasmic reticulum membrane	cellular_component
PGSC0003DMG400030834	GO:0098869	cellular oxidant detoxification	biological_process
PGSC0003DMG400030834	GO:0004601	peroxidase activity	molecular_function
PGSC0003DMG400030834	GO:0055114	oxidation-reduction process	biological_process
PGSC0003DMG400030834	GO:0020037	heme binding	molecular_function
PGSC0003DMG400030834	GO:0006979	response to oxidative stress	biological_process
PGSC0003DMG400030840	GO:0003723	RNA binding	molecular_function
PGSC0003DMG400030840	GO:0003676	nucleic acid binding	molecular_function
PGSC0003DMG400030840	GO:0003729	mRNA binding	molecular_function
PGSC0003DMG400030840	GO:0009507	chloroplast	cellular_component
PGSC0003DMG400030840	GO:0009570	chloroplast stroma	cellular_component
PGSC0003DMG402031287	GO:0003824	catalytic activity	molecular_function
PGSC0003DMG402031287	GO:0050662	coenzyme binding	molecular_function
PGSC0003DMG402031287	GO:0042803	protein homodimerization activity	molecular_function
PGSC0003DMG402031287	GO:0010020	chloroplast fission	biological_process
PGSC0003DMG402031287	GO:0009507	chloroplast	cellular_component
PGSC0003DMG402031287	GO:0009536	plastid	cellular_component
PGSC0003DMG402031287	GO:0009941	chloroplast envelope	cellular_component
PGSC0003DMG400005633	GO:0005634	nucleus	cellular_component
PGSC0003DMG400005633	GO:0005622	intracellular	cellular_component
PGSC0003DMG400005633	GO:0008270	zinc ion binding	molecular_function
PGSC0003DMG400005633	GO:0005730	nucleolus	cellular_component
PGSC0003DMG400005633	GO:0045893	positive regulation of transcription, DNA-templated	biological_process
PGSC0003DMG400005633	GO:0010223	secondary shoot formation	biological_process
PGSC0003DMG400005633	GO:0009641	shade avoidance	biological_process
PGSC0003DMG400005633	GO:0005515	protein binding	molecular_function
PGSC0003DMG400005668	GO:0006508	proteolysis	biological_process
PGSC0003DMG400005668	GO:0004252	serine-type endopeptidase activity	molecular_function
PGSC0003DMG400031369	GO:0005515	protein binding	molecular_function
PGSC0003DMG400031494	GO:0016020	membrane	cellular_component
PGSC0003DMG400031494	GO:0016021	integral component of membrane	cellular_component
PGSC0003DMG400005869	GO:0005515	protein binding	molecular_function
PGSC0003DMG400005869	GO:0016556	mRNA modification	biological_process
PGSC0003DMG400005931	GO:0055114	oxidation-reduction process	biological_process
PGSC0003DMG400005931	GO:0016020	membrane	cellular_component
PGSC0003DMG400005931	GO:0016021	integral component of membrane	cellular_component
PGSC0003DMG400005931	GO:0016628	oxidoreductase activity, acting on the CH-CH group of donors, NAD or NADP as acceptor	molecular_function
PGSC0003DMG400006085	GO:0009507	chloroplast	cellular_component
PGSC0003DMG400006085	GO:0006979	response to oxidative stress	biological_process
PGSC0003DMG400006085	GO:0009535	chloroplast thylakoid membrane	cellular_component
PGSC0003DMG400006354	GO:0055114	oxidation-reduction process	biological_process
PGSC0003DMG400006354	GO:0004497	monooxygenase activity	molecular_function
PGSC0003DMG400006354	GO:0016491	oxidoreductase activity	molecular_function
PGSC0003DMG400006354	GO:0046872	metal ion binding	molecular_function
PGSC0003DMG400006354	GO:0020037	heme binding	molecular_function
PGSC0003DMG400006354	GO:0005506	iron ion binding	molecular_function
PGSC0003DMG400006354	GO:0016705	oxidoreductase activity, acting on paired donors, with incorporation or reduction of molecular oxygen	molecular_function
PGSC0003DMG400033126	GO:0006520	cellular amino acid metabolic process	biological_process
PGSC0003DMG400033126	GO:0055114	oxidation-reduction process	biological_process
PGSC0003DMG400033126	GO:0016491	oxidoreductase activity	molecular_function
PGSC0003DMG400033126	GO:0050661	NADP binding	molecular_function
PGSC0003DMG400033126	GO:0016310	phosphorylation	biological_process
PGSC0003DMG400033126	GO:0008652	cellular amino acid biosynthetic process	biological_process
PGSC0003DMG400033126	GO:0004072	aspartate kinase activity	molecular_function
PGSC0003DMG400033126	GO:0004412	homoserine dehydrogenase activity	molecular_function
PGSC0003DMG400033126	GO:0009570	chloroplast stroma	cellular_component
PGSC0003DMG400033126	GO:0009507	chloroplast	cellular_component
PGSC0003DMG400006661	GO:0006950	response to stress	biological_process
PGSC0003DMG400016941	GO:0005524	ATP binding	molecular_function
PGSC0003DMG400016941	GO:0019538	protein metabolic process	biological_process
PGSC0003DMG400016941	GO:1902347	response to strigolactone	biological_process
PGSC0003DMG400016959	GO:0099132	ATP hydrolysis coupled cation transmembrane transport	biological_process
PGSC0003DMG400016959	GO:0046933	proton-transporting ATP synthase activity, rotational mechanism	molecular_function
PGSC0003DMG400016959	GO:0016020	membrane	cellular_component
PGSC0003DMG400016959	GO:0015986	ATP synthesis coupled proton transport	biological_process
PGSC0003DMG400016959	GO:0009409	response to cold	biological_process
PGSC0003DMG400016959	GO:0009735	response to cytokinin	biological_process
PGSC0003DMG400016959	GO:0009772	photosynthetic electron transport in photosystem II	biological_process
PGSC0003DMG400016959	GO:0009773	photosynthetic electron transport in photosystem I	biological_process
PGSC0003DMG400016959	GO:0015979	photosynthesis	biological_process
PGSC0003DMG400016959	GO:0042742	defense response to bacterium	biological_process
PGSC0003DMG400016959	GO:0009507	chloroplast	cellular_component
PGSC0003DMG400016959	GO:0009534	chloroplast thylakoid	cellular_component
PGSC0003DMG400016959	GO:0009535	chloroplast thylakoid membrane	cellular_component
PGSC0003DMG400016959	GO:0009579	thylakoid	cellular_component
PGSC0003DMG400016959	GO:0009941	chloroplast envelope	cellular_component
PGSC0003DMG400016959	GO:0010287	plastoglobule	cellular_component
PGSC0003DMG400016959	GO:0010319	stromule	cellular_component
PGSC0003DMG400007089	GO:0003824	catalytic activity	molecular_function
PGSC0003DMG400007089	GO:0005992	trehalose biosynthetic process	biological_process
PGSC0003DMG400017119	GO:0016740	transferase activity	molecular_function
PGSC0003DMG400017119	GO:0008152	metabolic process	biological_process
PGSC0003DMG400017119	GO:0016757	transferase activity, transferring glycosyl groups	molecular_function
PGSC0003DMG400017119	GO:0016758	transferase activity, transferring hexosyl groups	molecular_function
PGSC0003DMG400007177	GO:0000413	protein peptidyl-prolyl isomerization	biological_process
PGSC0003DMG400007177	GO:0016853	isomerase activity	molecular_function
PGSC0003DMG400007177	GO:0003755	peptidyl-prolyl cis-trans isomerase activity	molecular_function
PGSC0003DMG400007177	GO:0005515	protein binding	molecular_function
PGSC0003DMG400007188	GO:0015995	chlorophyll biosynthetic process	biological_process
PGSC0003DMG400007188	GO:0046872	metal ion binding	molecular_function
PGSC0003DMG400007188	GO:0055114	oxidation-reduction process	biological_process
PGSC0003DMG400007188	GO:0016020	membrane	cellular_component
PGSC0003DMG400007188	GO:0016021	integral component of membrane	cellular_component
PGSC0003DMG400007188	GO:0016491	oxidoreductase activity	molecular_function
PGSC0003DMG400007188	GO:0015979	photosynthesis	biological_process
PGSC0003DMG400007188	GO:0048529	magnesium-protoporphyrin IX monomethyl ester (oxidative) cyclase activity	molecular_function
PGSC0003DMG400007188	GO:0009658	chloroplast organization	biological_process
PGSC0003DMG400007188	GO:1901401	regulation of tetrapyrrole metabolic process	biological_process
PGSC0003DMG400007188	GO:0009507	chloroplast	cellular_component
PGSC0003DMG400007188	GO:0009534	chloroplast thylakoid	cellular_component
PGSC0003DMG400007188	GO:0009535	chloroplast thylakoid membrane	cellular_component
PGSC0003DMG400007188	GO:0009706	chloroplast inner membrane	cellular_component
PGSC0003DMG400007188	GO:0009941	chloroplast envelope	cellular_component
PGSC0003DMG400017245	GO:0055114	oxidation-reduction process	biological_process
PGSC0003DMG400017245	GO:0016491	oxidoreductase activity	molecular_function
PGSC0003DMG400017245	GO:0046872	metal ion binding	molecular_function
PGSC0003DMG400017247	GO:0055114	oxidation-reduction process	biological_process
PGSC0003DMG400017247	GO:0016491	oxidoreductase activity	molecular_function
PGSC0003DMG400017247	GO:0046872	metal ion binding	molecular_function
PGSC0003DMG400017258	GO:0016020	membrane	cellular_component
PGSC0003DMG400017258	GO:0016021	integral component of membrane	cellular_component
PGSC0003DMG400017258	GO:0009507	chloroplast	cellular_component
PGSC0003DMG400017258	GO:0009536	plastid	cellular_component
PGSC0003DMG400017258	GO:0016491	oxidoreductase activity	molecular_function
PGSC0003DMG400017258	GO:0046872	metal ion binding	molecular_function
PGSC0003DMG400017258	GO:0015979	photosynthesis	biological_process
PGSC0003DMG400017258	GO:0055114	oxidation-reduction process	biological_process
PGSC0003DMG400017258	GO:0009523	photosystem II	cellular_component
PGSC0003DMG400017258	GO:0009535	chloroplast thylakoid membrane	cellular_component
PGSC0003DMG400017258	GO:0009579	thylakoid	cellular_component
PGSC0003DMG400017258	GO:0005506	iron ion binding	molecular_function
PGSC0003DMG400017258	GO:0016168	chlorophyll binding	molecular_function
PGSC0003DMG400017258	GO:0018298	protein-chromophore linkage	biological_process
PGSC0003DMG400017258	GO:0009055	electron transfer activity	molecular_function
PGSC0003DMG400017258	GO:0019684	photosynthesis, light reaction	biological_process
PGSC0003DMG400017258	GO:0045156	electron transporter, transferring electrons within the cyclic electron transport pathway of photosynthesis activity	molecular_function
PGSC0003DMG400017258	GO:0009772	photosynthetic electron transport in photosystem II	biological_process
PGSC0003DMG400034882	GO:0016740	transferase activity	molecular_function
PGSC0003DMG400034882	GO:0008152	metabolic process	biological_process
PGSC0003DMG400034882	GO:0016757	transferase activity, transferring glycosyl groups	molecular_function
PGSC0003DMG400034882	GO:0016758	transferase activity, transferring hexosyl groups	molecular_function
PGSC0003DMG402007600	GO:0005515	protein binding	molecular_function
PGSC0003DMG400017519	GO:0003723	RNA binding	molecular_function
PGSC0003DMG400017519	GO:0003676	nucleic acid binding	molecular_function
PGSC0003DMG400017519	GO:0003729	mRNA binding	molecular_function
PGSC0003DMG400017519	GO:0009507	chloroplast	cellular_component
PGSC0003DMG400017519	GO:0009570	chloroplast stroma	cellular_component
PGSC0003DMG400017519	GO:0009579	thylakoid	cellular_component
PGSC0003DMG400017556	GO:0009507	chloroplast	cellular_component
PGSC0003DMG400017556	GO:0019904	protein domain specific binding	molecular_function
PGSC0003DMG400017556	GO:0010027	thylakoid membrane organization	biological_process
PGSC0003DMG400017556	GO:0010196	nonphotochemical quenching	biological_process
PGSC0003DMG400017556	GO:0080167	response to karrikin	biological_process
PGSC0003DMG400017556	GO:0009534	chloroplast thylakoid	cellular_component
PGSC0003DMG400017556	GO:0009535	chloroplast thylakoid membrane	cellular_component
PGSC0003DMG400017556	GO:0009579	thylakoid	cellular_component
PGSC0003DMG400017556	GO:0016020	membrane	cellular_component
PGSC0003DMG400007787	GO:0016020	membrane	cellular_component
PGSC0003DMG400007787	GO:0016021	integral component of membrane	cellular_component
PGSC0003DMG400007787	GO:0009507	chloroplast	cellular_component
PGSC0003DMG400007787	GO:0009536	plastid	cellular_component
PGSC0003DMG400007787	GO:0015979	photosynthesis	biological_process
PGSC0003DMG400007787	GO:0009535	chloroplast thylakoid membrane	cellular_component
PGSC0003DMG400007787	GO:0009579	thylakoid	cellular_component
PGSC0003DMG400007787	GO:0016168	chlorophyll binding	molecular_function
PGSC0003DMG400007787	GO:0009765	photosynthesis, light harvesting	biological_process
PGSC0003DMG400007787	GO:0018298	protein-chromophore linkage	biological_process
PGSC0003DMG400007787	GO:0009522	photosystem I	cellular_component
PGSC0003DMG400007787	GO:0009523	photosystem II	cellular_component
PGSC0003DMG400008137	GO:0016740	transferase activity	molecular_function
PGSC0003DMG400008137	GO:0008152	metabolic process	biological_process
PGSC0003DMG400008137	GO:0016757	transferase activity, transferring glycosyl groups	molecular_function
PGSC0003DMG400008137	GO:0016758	transferase activity, transferring hexosyl groups	molecular_function
PGSC0003DMG400018039	GO:0003677	DNA binding	molecular_function
PGSC0003DMG400018039	GO:0046872	metal ion binding	molecular_function
PGSC0003DMG400018138	GO:0055114	oxidation-reduction process	biological_process
PGSC0003DMG400018138	GO:0004497	monooxygenase activity	molecular_function
PGSC0003DMG400018138	GO:0016491	oxidoreductase activity	molecular_function
PGSC0003DMG400018138	GO:0046872	metal ion binding	molecular_function
PGSC0003DMG400018138	GO:0020037	heme binding	molecular_function
PGSC0003DMG400018138	GO:0005506	iron ion binding	molecular_function
PGSC0003DMG400018138	GO:0016705	oxidoreductase activity, acting on paired donors, with incorporation or reduction of molecular oxygen	molecular_function
PGSC0003DMG400008269	GO:0098807	chloroplast thylakoid membrane protein complex	cellular_component
PGSC0003DMG400018147	GO:0016020	membrane	cellular_component
PGSC0003DMG400018147	GO:0016021	integral component of membrane	cellular_component
PGSC0003DMG400008298	GO:0016020	membrane	cellular_component
PGSC0003DMG400008298	GO:0016021	integral component of membrane	cellular_component
PGSC0003DMG400008298	GO:0009507	chloroplast	cellular_component
PGSC0003DMG400008298	GO:0009536	plastid	cellular_component
PGSC0003DMG400008298	GO:0015979	photosynthesis	biological_process
PGSC0003DMG400008298	GO:0009535	chloroplast thylakoid membrane	cellular_component
PGSC0003DMG400008298	GO:0009579	thylakoid	cellular_component
PGSC0003DMG400008298	GO:0016168	chlorophyll binding	molecular_function
PGSC0003DMG400008298	GO:0009765	photosynthesis, light harvesting	biological_process
PGSC0003DMG400008298	GO:0018298	protein-chromophore linkage	biological_process
PGSC0003DMG400008298	GO:0009522	photosystem I	cellular_component
PGSC0003DMG400008298	GO:0009523	photosystem II	cellular_component
PGSC0003DMG400018171	GO:0004672	protein kinase activity	molecular_function
PGSC0003DMG400018171	GO:0005524	ATP binding	molecular_function
PGSC0003DMG400018171	GO:0006468	protein phosphorylation	biological_process
PGSC0003DMG400018171	GO:0016740	transferase activity	molecular_function
PGSC0003DMG400018171	GO:0000166	nucleotide binding	molecular_function
PGSC0003DMG400018171	GO:0004674	protein serine/threonine kinase activity	molecular_function
PGSC0003DMG400018171	GO:0016301	kinase activity	molecular_function
PGSC0003DMG400018171	GO:0016310	phosphorylation	biological_process
PGSC0003DMG400018171	GO:0016020	membrane	cellular_component
PGSC0003DMG400018171	GO:0016021	integral component of membrane	cellular_component
PGSC0003DMG400018171	GO:0005515	protein binding	molecular_function
PGSC0003DMG401018223	GO:0055114	oxidation-reduction process	biological_process
PGSC0003DMG401018223	GO:0016020	membrane	cellular_component
PGSC0003DMG401018223	GO:0016021	integral component of membrane	cellular_component
PGSC0003DMG401018223	GO:0016491	oxidoreductase activity	molecular_function
PGSC0003DMG400008564	GO:0016020	membrane	cellular_component
PGSC0003DMG400008564	GO:0016021	integral component of membrane	cellular_component
PGSC0003DMG400008564	GO:0009507	chloroplast	cellular_component
PGSC0003DMG400008564	GO:0009536	plastid	cellular_component
PGSC0003DMG400008564	GO:0015979	photosynthesis	biological_process
PGSC0003DMG400008564	GO:0009535	chloroplast thylakoid membrane	cellular_component
PGSC0003DMG400008564	GO:0009579	thylakoid	cellular_component
PGSC0003DMG400008564	GO:0016168	chlorophyll binding	molecular_function
PGSC0003DMG400008564	GO:0009765	photosynthesis, light harvesting	biological_process
PGSC0003DMG400008564	GO:0018298	protein-chromophore linkage	biological_process
PGSC0003DMG400008564	GO:0009522	photosystem I	cellular_component
PGSC0003DMG400008564	GO:0009523	photosystem II	cellular_component
PGSC0003DMG400018434	GO:0019898	extrinsic component of membrane	cellular_component
PGSC0003DMG400018434	GO:0005509	calcium ion binding	molecular_function
PGSC0003DMG400018434	GO:0015979	photosynthesis	biological_process
PGSC0003DMG400018434	GO:0009523	photosystem II	cellular_component
PGSC0003DMG400018434	GO:0009654	photosystem II oxygen evolving complex	cellular_component
PGSC0003DMG400008585	GO:0015979	photosynthesis	biological_process
PGSC0003DMG400008585	GO:0016020	membrane	cellular_component
PGSC0003DMG400008585	GO:0009523	photosystem II	cellular_component
PGSC0003DMG400008585	GO:0009654	photosystem II oxygen evolving complex	cellular_component
PGSC0003DMG400008585	GO:0009507	chloroplast	cellular_component
PGSC0003DMG400008585	GO:0009535	chloroplast thylakoid membrane	cellular_component
PGSC0003DMG400008585	GO:0009570	chloroplast stroma	cellular_component
PGSC0003DMG400008585	GO:0009579	thylakoid	cellular_component
PGSC0003DMG400008639	GO:0030246	carbohydrate binding	molecular_function
PGSC0003DMG400008639	GO:0010598	NAD(P)H dehydrogenase complex (plastoquinone)	cellular_component
PGSC0003DMG400008639	GO:0003824	catalytic activity	molecular_function
PGSC0003DMG400008639	GO:0005975	carbohydrate metabolic process	biological_process
PGSC0003DMG400008639	GO:0009773	photosynthetic electron transport in photosystem I	biological_process
PGSC0003DMG400008639	GO:0009507	chloroplast	cellular_component
PGSC0003DMG400008639	GO:0009534	chloroplast thylakoid	cellular_component
PGSC0003DMG400008639	GO:0009535	chloroplast thylakoid membrane	cellular_component
PGSC0003DMG400008640	GO:0030246	carbohydrate binding	molecular_function
PGSC0003DMG400008640	GO:0003824	catalytic activity	molecular_function
PGSC0003DMG400008640	GO:0005975	carbohydrate metabolic process	biological_process
PGSC0003DMG400008751	GO:0004871	obsolete signal transducer activity	molecular_function
PGSC0003DMG400008751	GO:0007165	signal transduction	biological_process
PGSC0003DMG400008751	GO:0060918	auxin transport	biological_process
PGSC0003DMG400008751	GO:0099402	plant organ development	biological_process
PGSC0003DMG400008751	GO:0005515	protein binding	molecular_function
PGSC0003DMG401008784	GO:0016020	membrane	cellular_component
PGSC0003DMG401008784	GO:0016021	integral component of membrane	cellular_component
PGSC0003DMG400008804	GO:0016020	membrane	cellular_component
PGSC0003DMG400008804	GO:0016021	integral component of membrane	cellular_component
PGSC0003DMG400008804	GO:0009507	chloroplast	cellular_component
PGSC0003DMG400008804	GO:0009536	plastid	cellular_component
PGSC0003DMG400008804	GO:0015979	photosynthesis	biological_process
PGSC0003DMG400008804	GO:0009535	chloroplast thylakoid membrane	cellular_component
PGSC0003DMG400008804	GO:0009579	thylakoid	cellular_component
PGSC0003DMG400008804	GO:0016168	chlorophyll binding	molecular_function
PGSC0003DMG400008804	GO:0009765	photosynthesis, light harvesting	biological_process
PGSC0003DMG400008804	GO:0018298	protein-chromophore linkage	biological_process
PGSC0003DMG400008804	GO:0009522	photosystem I	cellular_component
PGSC0003DMG400008804	GO:0009523	photosystem II	cellular_component
PGSC0003DMG400018925	GO:0055114	oxidation-reduction process	biological_process
PGSC0003DMG400018925	GO:0008152	metabolic process	biological_process
PGSC0003DMG400018925	GO:0046872	metal ion binding	molecular_function
PGSC0003DMG400018925	GO:0016491	oxidoreductase activity	molecular_function
PGSC0003DMG400018925	GO:0004097	catechol oxidase activity	molecular_function
PGSC0003DMG400009026	GO:0005978	glycogen biosynthetic process	biological_process
PGSC0003DMG400009026	GO:0016740	transferase activity	molecular_function
PGSC0003DMG400009026	GO:0000166	nucleotide binding	molecular_function
PGSC0003DMG400009026	GO:0005524	ATP binding	molecular_function
PGSC0003DMG400009026	GO:0009507	chloroplast	cellular_component
PGSC0003DMG400009026	GO:0009536	plastid	cellular_component
PGSC0003DMG400009026	GO:0009058	biosynthetic process	biological_process
PGSC0003DMG400009026	GO:0008152	metabolic process	biological_process
PGSC0003DMG400009026	GO:0016779	nucleotidyltransferase activity	molecular_function
PGSC0003DMG400009026	GO:0019252	starch biosynthetic process	biological_process
PGSC0003DMG400009026	GO:0009501	amyloplast	cellular_component
PGSC0003DMG400009026	GO:0003824	catalytic activity	molecular_function
PGSC0003DMG400009026	GO:0008878	glucose-1-phosphate adenylyltransferase activity	molecular_function
PGSC0003DMG400009026	GO:0009570	chloroplast stroma	cellular_component
PGSC0003DMG400009026	GO:0009941	chloroplast envelope	cellular_component
PGSC0003DMG400009086	GO:0005515	protein binding	molecular_function
PGSC0003DMG402019255	GO:0043086	negative regulation of catalytic activity	biological_process
PGSC0003DMG402019255	GO:0004857	enzyme inhibitor activity	molecular_function
PGSC0003DMG402019255	GO:0016787	hydrolase activity	molecular_function
PGSC0003DMG402019255	GO:0071555	cell wall organization	biological_process
PGSC0003DMG402019255	GO:0005576	extracellular region	cellular_component
PGSC0003DMG402019255	GO:0005618	cell wall	cellular_component
PGSC0003DMG402019255	GO:0030599	pectinesterase activity	molecular_function
PGSC0003DMG402019255	GO:0045330	aspartyl esterase activity	molecular_function
PGSC0003DMG402019255	GO:0042545	cell wall modification	biological_process
PGSC0003DMG402019255	GO:0045490	pectin catabolic process	biological_process
PGSC0003DMG400009584	GO:0005975	carbohydrate metabolic process	biological_process
PGSC0003DMG400009584	GO:0016773	phosphotransferase activity, alcohol group as acceptor	molecular_function
PGSC0003DMG400019823	GO:0009773	photosynthetic electron transport in photosystem I	biological_process
PGSC0003DMG400019823	GO:0009507	chloroplast	cellular_component
PGSC0003DMG400019823	GO:0009534	chloroplast thylakoid	cellular_component
PGSC0003DMG400019823	GO:0009535	chloroplast thylakoid membrane	cellular_component
PGSC0003DMG400019823	GO:0010598	NAD(P)H dehydrogenase complex (plastoquinone)	cellular_component
PGSC0003DMG400019883	GO:0008152	metabolic process	biological_process
PGSC0003DMG400019883	GO:0008410	CoA-transferase activity	molecular_function
PGSC0003DMG400009782	GO:0005515	protein binding	molecular_function
PGSC0003DMG400020136	GO:1902358	sulfate transmembrane transport	biological_process
PGSC0003DMG400020136	GO:0008271	secondary active sulfate transmembrane transporter activity	molecular_function
PGSC0003DMG400020136	GO:0016020	membrane	cellular_component
PGSC0003DMG400020136	GO:0016021	integral component of membrane	cellular_component
PGSC0003DMG400020136	GO:0009507	chloroplast	cellular_component
PGSC0003DMG400020136	GO:0055085	transmembrane transport	biological_process
PGSC0003DMG400020136	GO:0015116	sulfate transmembrane transporter activity	molecular_function
PGSC0003DMG400020136	GO:0008272	sulfate transport	biological_process
PGSC0003DMG400020141	GO:0016020	membrane	cellular_component
PGSC0003DMG400020141	GO:0016021	integral component of membrane	cellular_component
PGSC0003DMG400020141	GO:0009507	chloroplast	cellular_component
PGSC0003DMG400020141	GO:0015979	photosynthesis	biological_process
PGSC0003DMG400020141	GO:0009523	photosystem II	cellular_component
PGSC0003DMG400010232	GO:0006508	proteolysis	biological_process
PGSC0003DMG400010232	GO:0008234	cysteine-type peptidase activity	molecular_function
PGSC0003DMG400020484	GO:0045263	proton-transporting ATP synthase complex, coupling factor F(o)	cellular_component
PGSC0003DMG400020484	GO:0016021	integral component of membrane	cellular_component
PGSC0003DMG400020484	GO:0006811	ion transport	biological_process
PGSC0003DMG400020484	GO:0015986	ATP synthesis coupled proton transport	biological_process
PGSC0003DMG400020484	GO:0015992	proton transport	biological_process
PGSC0003DMG400020484	GO:0015078	proton transmembrane transporter activity	molecular_function
PGSC0003DMG400020515	GO:0005960	glycine cleavage complex	cellular_component
PGSC0003DMG400020515	GO:0005739	mitochondrion	cellular_component
PGSC0003DMG400020515	GO:0019464	glycine decarboxylation via glycine cleavage system	biological_process
PGSC0003DMG400020518	GO:0015743	malate transport	biological_process
PGSC0003DMG400020518	GO:0016020	membrane	cellular_component
PGSC0003DMG400020518	GO:0016021	integral component of membrane	cellular_component
PGSC0003DMG400010688	GO:0055114	oxidation-reduction process	biological_process
PGSC0003DMG400010688	GO:0009507	chloroplast	cellular_component
PGSC0003DMG400010688	GO:0046422	violaxanthin de-epoxidase activity	molecular_function
PGSC0003DMG400011295	GO:0030093	chloroplast photosystem I	cellular_component
PGSC0003DMG400011295	GO:0016020	membrane	cellular_component
PGSC0003DMG400011295	GO:0016021	integral component of membrane	cellular_component
PGSC0003DMG400011295	GO:0009579	thylakoid	cellular_component
PGSC0003DMG400011295	GO:0019904	protein domain specific binding	molecular_function
PGSC0003DMG400011295	GO:0009737	response to abscisic acid	biological_process
PGSC0003DMG400011295	GO:0009773	photosynthetic electron transport in photosystem I	biological_process
PGSC0003DMG400011295	GO:0009295	nucleoid	cellular_component
PGSC0003DMG400011295	GO:0009507	chloroplast	cellular_component
PGSC0003DMG400011295	GO:0009508	plastid chromosome	cellular_component
PGSC0003DMG400011295	GO:0009534	chloroplast thylakoid	cellular_component
PGSC0003DMG400011295	GO:0009535	chloroplast thylakoid membrane	cellular_component
PGSC0003DMG400011295	GO:0009941	chloroplast envelope	cellular_component
PGSC0003DMG400020870	GO:0090502	RNA phosphodiester bond hydrolysis, endonucleolytic	biological_process
PGSC0003DMG400020870	GO:0003676	nucleic acid binding	molecular_function
PGSC0003DMG400020870	GO:0004523	RNA-DNA hybrid ribonuclease activity	molecular_function
PGSC0003DMG400021131	GO:0016020	membrane	cellular_component
PGSC0003DMG400021131	GO:0016021	integral component of membrane	cellular_component
PGSC0003DMG400021131	GO:0000166	nucleotide binding	molecular_function
PGSC0003DMG400021131	GO:0005524	ATP binding	molecular_function
PGSC0003DMG400011044	GO:0000015	phosphopyruvate hydratase complex	cellular_component
PGSC0003DMG400011044	GO:0004634	phosphopyruvate hydratase activity	molecular_function
PGSC0003DMG400011044	GO:0046872	metal ion binding	molecular_function
PGSC0003DMG400011044	GO:0000287	magnesium ion binding	molecular_function
PGSC0003DMG400011044	GO:0006096	glycolytic process	biological_process
PGSC0003DMG400011152	GO:0006351	transcription, DNA-templated	biological_process
PGSC0003DMG400011152	GO:0003677	DNA binding	molecular_function
PGSC0003DMG400011152	GO:0016740	transferase activity	molecular_function
PGSC0003DMG400011152	GO:0003899	DNA-directed 5'-3' RNA polymerase activity	molecular_function
PGSC0003DMG400011152	GO:0016779	nucleotidyltransferase activity	molecular_function
PGSC0003DMG400011152	GO:0005739	mitochondrion	cellular_component
PGSC0003DMG400021351	GO:0051301	cell division	biological_process
PGSC0003DMG400021351	GO:0034089	establishment of meiotic sister chromatid cohesion	biological_process
PGSC0003DMG400021351	GO:0045132	meiotic chromosome segregation	biological_process
PGSC0003DMG400021351	GO:0048609	multicellular organismal reproductive process	biological_process
PGSC0003DMG400021351	GO:0060772	leaf phyllotactic patterning	biological_process
PGSC0003DMG400021351	GO:0006281	DNA repair	biological_process
PGSC0003DMG400021351	GO:0016407	acetyltransferase activity	molecular_function
PGSC0003DMG400021351	GO:0000070	mitotic sister chromatid segregation	biological_process
PGSC0003DMG400021351	GO:0000724	double-strand break repair via homologous recombination	biological_process
PGSC0003DMG400021351	GO:0007062	sister chromatid cohesion	biological_process
PGSC0003DMG400021351	GO:0009553	embryo sac development	biological_process
PGSC0003DMG400021351	GO:0009793	embryo development ending in seed dormancy	biological_process
PGSC0003DMG400021351	GO:0048364	root development	biological_process
PGSC0003DMG400021351	GO:0048653	anther development	biological_process
PGSC0003DMG400021351	GO:0080186	developmental vegetative growth	biological_process
PGSC0003DMG400021351	GO:0005634	nucleus	cellular_component
PGSC0003DMG400021796	GO:0003924	GTPase activity	molecular_function
PGSC0003DMG400021796	GO:0005525	GTP binding	molecular_function
PGSC0003DMG400021796	GO:0005739	mitochondrion	cellular_component
PGSC0003DMG400021933	GO:0009773	photosynthetic electron transport in photosystem I	biological_process
PGSC0003DMG400021933	GO:0009535	chloroplast thylakoid membrane	cellular_component
PGSC0003DMG400021933	GO:0010598	NAD(P)H dehydrogenase complex (plastoquinone)	cellular_component
PGSC0003DMG400021933	GO:0009507	chloroplast	cellular_component
PGSC0003DMG400011531	GO:0006396	RNA processing	biological_process
PGSC0003DMG400011531	GO:0005515	protein binding	molecular_function
PGSC0003DMG400011531	GO:0003727	single-stranded RNA binding	molecular_function
PGSC0003DMG400011531	GO:0043621	protein self-association	molecular_function
PGSC0003DMG400011531	GO:0006397	mRNA processing	biological_process
PGSC0003DMG400011531	GO:0006417	regulation of translation	biological_process
PGSC0003DMG400011531	GO:0009657	plastid organization	biological_process
PGSC0003DMG400011531	GO:0010114	response to red light	biological_process
PGSC0003DMG400011531	GO:1901918	negative regulation of exoribonuclease activity	biological_process
PGSC0003DMG400011531	GO:0005774	vacuolar membrane	cellular_component
PGSC0003DMG400011531	GO:0009507	chloroplast	cellular_component
PGSC0003DMG400011531	GO:0009570	chloroplast stroma	cellular_component
PGSC0003DMG400011531	GO:0009941	chloroplast envelope	cellular_component
PGSC0003DMG400011531	GO:0031969	chloroplast membrane	cellular_component
PGSC0003DMG400022731	GO:0016020	membrane	cellular_component
PGSC0003DMG400022731	GO:0016021	integral component of membrane	cellular_component
PGSC0003DMG400022039	GO:0000413	protein peptidyl-prolyl isomerization	biological_process
PGSC0003DMG400022039	GO:0016853	isomerase activity	molecular_function
PGSC0003DMG400022039	GO:0003755	peptidyl-prolyl cis-trans isomerase activity	molecular_function
PGSC0003DMG400022039	GO:0009507	chloroplast	cellular_component
PGSC0003DMG400022039	GO:0009535	chloroplast thylakoid membrane	cellular_component
PGSC0003DMG400022039	GO:0009579	thylakoid	cellular_component
PGSC0003DMG400000246	GO:0003824	catalytic activity	molecular_function
PGSC0003DMG400000246	GO:0005992	trehalose biosynthetic process	biological_process
PGSC0003DMG400022263	GO:0003824	catalytic activity	molecular_function
PGSC0003DMG400022263	GO:0004332	fructose-bisphosphate aldolase activity	molecular_function
PGSC0003DMG400022263	GO:0006096	glycolytic process	biological_process
PGSC0003DMG400022263	GO:0016829	lyase activity	molecular_function
PGSC0003DMG400022960	GO:0008970	phosphatidylcholine 1-acylhydrolase activity	molecular_function
PGSC0003DMG400022960	GO:0006629	lipid metabolic process	biological_process
PGSC0003DMG400022960	GO:0016787	hydrolase activity	molecular_function
PGSC0003DMG400000326	GO:0016020	membrane	cellular_component
PGSC0003DMG400000326	GO:0016021	integral component of membrane	cellular_component
PGSC0003DMG400000326	GO:0015979	photosynthesis	biological_process
PGSC0003DMG400000326	GO:0009523	photosystem II	cellular_component
PGSC0003DMG400000327	GO:0016020	membrane	cellular_component
PGSC0003DMG400000327	GO:0016021	integral component of membrane	cellular_component
PGSC0003DMG400000327	GO:0015979	photosynthesis	biological_process
PGSC0003DMG400000327	GO:0009523	photosystem II	cellular_component
PGSC0003DMG400000340	GO:0003676	nucleic acid binding	molecular_function
PGSC0003DMG400000340	GO:0008270	zinc ion binding	molecular_function
PGSC0003DMG400000340	GO:0003677	DNA binding	molecular_function
PGSC0003DMG400000340	GO:0005634	nucleus	cellular_component
PGSC0003DMG400000340	GO:0006351	transcription, DNA-templated	biological_process
PGSC0003DMG400000340	GO:0006355	regulation of transcription, DNA-templated	biological_process
PGSC0003DMG400000383	GO:0005524	ATP binding	molecular_function
PGSC0003DMG400023133	GO:0006355	regulation of transcription, DNA-templated	biological_process
PGSC0003DMG400023133	GO:0003690	double-stranded DNA binding	molecular_function
PGSC0003DMG400023133	GO:0003677	DNA binding	molecular_function
PGSC0003DMG400023133	GO:0003727	single-stranded RNA binding	molecular_function
PGSC0003DMG400023133	GO:0009658	chloroplast organization	biological_process
PGSC0003DMG400023133	GO:0042651	thylakoid membrane	cellular_component
PGSC0003DMG400000456	GO:0005840	ribosome	cellular_component
PGSC0003DMG400000456	GO:0005622	intracellular	cellular_component
PGSC0003DMG400000456	GO:0003735	structural constituent of ribosome	molecular_function
PGSC0003DMG400000456	GO:0006412	translation	biological_process
PGSC0003DMG400000456	GO:0009507	chloroplast	cellular_component
PGSC0003DMG400000456	GO:0009570	chloroplast stroma	cellular_component
PGSC0003DMG400000456	GO:0009941	chloroplast envelope	cellular_component
PGSC0003DMG400000484	GO:0016020	membrane	cellular_component
PGSC0003DMG400000484	GO:0016021	integral component of membrane	cellular_component
PGSC0003DMG400000484	GO:0022857	transmembrane transporter activity	molecular_function
PGSC0003DMG400000484	GO:0055085	transmembrane transport	biological_process
PGSC0003DMG400000484	GO:0015121	phosphoenolpyruvate:phosphate antiporter activity	molecular_function
PGSC0003DMG400000484	GO:0015120	phosphoglycerate transmembrane transporter activity	molecular_function
PGSC0003DMG400000484	GO:0089722	phosphoenolpyruvate transmembrane transport	biological_process
PGSC0003DMG400000484	GO:0015713	phosphoglycerate transmembrane transport	biological_process
PGSC0003DMG400000484	GO:0015714	phosphoenolpyruvate transport	biological_process
PGSC0003DMG400000484	GO:0071917	triose-phosphate transmembrane transporter activity	molecular_function
PGSC0003DMG400000484	GO:0035436	triose phosphate transmembrane transport	biological_process
PGSC0003DMG400000493	GO:0016829	lyase activity	molecular_function
PGSC0003DMG400000493	GO:0008270	zinc ion binding	molecular_function
PGSC0003DMG400000493	GO:0004089	carbonate dehydratase activity	molecular_function
PGSC0003DMG400000493	GO:0015976	carbon utilization	biological_process
PGSC0003DMG400000508	GO:0046872	metal ion binding	molecular_function
PGSC0003DMG400000508	GO:0030001	metal ion transport	biological_process
PGSC0003DMG400000508	GO:0009735	response to cytokinin	biological_process
PGSC0003DMG400000508	GO:0009507	chloroplast	cellular_component
PGSC0003DMG400000508	GO:0009535	chloroplast thylakoid membrane	cellular_component
PGSC0003DMG400000508	GO:0009570	chloroplast stroma	cellular_component
PGSC0003DMG400000508	GO:0009579	thylakoid	cellular_component
PGSC0003DMG400000508	GO:0009941	chloroplast envelope	cellular_component
PGSC0003DMG400000529	GO:0071805	potassium ion transmembrane transport	biological_process
PGSC0003DMG400000529	GO:0034220	ion transmembrane transport	biological_process
PGSC0003DMG400000529	GO:0005249	voltage-gated potassium channel activity	molecular_function
PGSC0003DMG400000529	GO:0016324	apical plasma membrane	cellular_component
PGSC0003DMG400000529	GO:0016020	membrane	cellular_component
PGSC0003DMG400000529	GO:0016021	integral component of membrane	cellular_component
PGSC0003DMG400000529	GO:0055085	transmembrane transport	biological_process
PGSC0003DMG400000529	GO:0006811	ion transport	biological_process
PGSC0003DMG400000529	GO:0006813	potassium ion transport	biological_process
PGSC0003DMG400000529	GO:0005216	ion channel activity	molecular_function
PGSC0003DMG400000529	GO:0005262	calcium channel activity	molecular_function
PGSC0003DMG400000529	GO:0006874	cellular calcium ion homeostasis	biological_process
PGSC0003DMG400000529	GO:0009860	pollen tube growth	biological_process
PGSC0003DMG400000529	GO:0070588	calcium ion transmembrane transport	biological_process
PGSC0003DMG400011751	GO:0055114	oxidation-reduction process	biological_process
PGSC0003DMG400011751	GO:0016491	oxidoreductase activity	molecular_function
PGSC0003DMG400011751	GO:0046872	metal ion binding	molecular_function
PGSC0003DMG400000587	GO:0006355	regulation of transcription, DNA-templated	biological_process
PGSC0003DMG400000587	GO:0003690	double-stranded DNA binding	molecular_function
PGSC0003DMG400000587	GO:0009507	chloroplast	cellular_component
PGSC0003DMG400000587	GO:0009508	plastid chromosome	cellular_component
PGSC0003DMG400000587	GO:0009295	nucleoid	cellular_component
PGSC0003DMG400000639	GO:0055114	oxidation-reduction process	biological_process
PGSC0003DMG400000639	GO:0016020	membrane	cellular_component
PGSC0003DMG400000639	GO:0016021	integral component of membrane	cellular_component
PGSC0003DMG400000639	GO:0016491	oxidoreductase activity	molecular_function
PGSC0003DMG400000639	GO:0006633	fatty acid biosynthetic process	biological_process
PGSC0003DMG400000639	GO:0006629	lipid metabolic process	biological_process
PGSC0003DMG400000639	GO:0016717	oxidoreductase activity, acting on paired donors, with oxidation of a pair of donors resulting in the reduction of molecular oxygen to two molecules of water	molecular_function
PGSC0003DMG400000639	GO:0006636	unsaturated fatty acid biosynthetic process	biological_process
PGSC0003DMG400000639	GO:0010205	photoinhibition	biological_process
PGSC0003DMG400011846	GO:0016020	membrane	cellular_component
PGSC0003DMG400011846	GO:0016021	integral component of membrane	cellular_component
PGSC0003DMG400011846	GO:0009507	chloroplast	cellular_component
PGSC0003DMG400011846	GO:0009534	chloroplast thylakoid	cellular_component
PGSC0003DMG400011846	GO:0009535	chloroplast thylakoid membrane	cellular_component
PGSC0003DMG400000727	GO:0006355	regulation of transcription, DNA-templated	biological_process
PGSC0003DMG400000727	GO:0003690	double-stranded DNA binding	molecular_function
PGSC0003DMG400000727	GO:0009506	plasmodesma	cellular_component
PGSC0003DMG400000727	GO:0009507	chloroplast	cellular_component
PGSC0003DMG400023598	GO:0016020	membrane	cellular_component
PGSC0003DMG400023598	GO:0016021	integral component of membrane	cellular_component
PGSC0003DMG400023598	GO:0005524	ATP binding	molecular_function
PGSC0003DMG400023598	GO:0006508	proteolysis	biological_process
PGSC0003DMG400023598	GO:0004222	metalloendopeptidase activity	molecular_function
PGSC0003DMG400023598	GO:0009507	chloroplast	cellular_component
PGSC0003DMG400023598	GO:0009534	chloroplast thylakoid	cellular_component
PGSC0003DMG402000895	GO:0055114	oxidation-reduction process	biological_process
PGSC0003DMG402000895	GO:0016491	oxidoreductase activity	molecular_function
PGSC0003DMG402000895	GO:0005506	iron ion binding	molecular_function
PGSC0003DMG402000895	GO:0016705	oxidoreductase activity, acting on paired donors, with incorporation or reduction of molecular oxygen	molecular_function
PGSC0003DMG402000895	GO:0051537	2 iron, 2 sulfur cluster binding	molecular_function
PGSC0003DMG402000895	GO:0010277	chlorophyllide a oxygenase [overall] activity	molecular_function
PGSC0003DMG400011950	GO:0009507	chloroplast	cellular_component
PGSC0003DMG400011950	GO:0009536	plastid	cellular_component
PGSC0003DMG400011950	GO:0046872	metal ion binding	molecular_function
PGSC0003DMG400011950	GO:0055114	oxidation-reduction process	biological_process
PGSC0003DMG400011950	GO:0009055	electron transfer activity	molecular_function
PGSC0003DMG400011950	GO:0051536	iron-sulfur cluster binding	molecular_function
PGSC0003DMG400011950	GO:0022900	electron transport chain	biological_process
PGSC0003DMG400011950	GO:0051537	2 iron, 2 sulfur cluster binding	molecular_function
PGSC0003DMG400012012	GO:0016829	lyase activity	molecular_function
PGSC0003DMG400012012	GO:0003824	catalytic activity	molecular_function
PGSC0003DMG400012012	GO:0004332	fructose-bisphosphate aldolase activity	molecular_function
PGSC0003DMG400012012	GO:0006096	glycolytic process	biological_process
PGSC0003DMG400001179	GO:0016020	membrane	cellular_component
PGSC0003DMG400001179	GO:0016021	integral component of membrane	cellular_component
PGSC0003DMG400001179	GO:0008152	metabolic process	biological_process
PGSC0003DMG400001179	GO:0016787	hydrolase activity	molecular_function
PGSC0003DMG400012111	GO:0102502	ADP-glucose-starch glucosyltransferase activity	molecular_function
PGSC0003DMG400012111	GO:0033840	NDP-glucose-starch glucosyltransferase activity	molecular_function
PGSC0003DMG400012111	GO:0016740	transferase activity	molecular_function
PGSC0003DMG400012111	GO:0009507	chloroplast	cellular_component
PGSC0003DMG400012111	GO:0009536	plastid	cellular_component
PGSC0003DMG400012111	GO:0016757	transferase activity, transferring glycosyl groups	molecular_function
PGSC0003DMG400012111	GO:0004373	glycogen (starch) synthase activity	molecular_function
PGSC0003DMG400012111	GO:0019252	starch biosynthetic process	biological_process
PGSC0003DMG400012111	GO:0009501	amyloplast	cellular_component
PGSC0003DMG400012111	GO:0009011	starch synthase activity	molecular_function
PGSC0003DMG400012111	GO:0033201	alpha-1,4-glucan synthase activity	molecular_function
PGSC0003DMG400024063	GO:0051996	squalene synthase activity	molecular_function
PGSC0003DMG400024063	GO:0016020	membrane	cellular_component
PGSC0003DMG400024063	GO:0016021	integral component of membrane	cellular_component
PGSC0003DMG400024063	GO:0004310	farnesyl-diphosphate farnesyltransferase activity	molecular_function
PGSC0003DMG400024063	GO:0016740	transferase activity	molecular_function
PGSC0003DMG400024063	GO:0016765	transferase activity, transferring alkyl or aryl (other than methyl) groups	molecular_function
PGSC0003DMG400024063	GO:0006696	ergosterol biosynthetic process	biological_process
PGSC0003DMG400024063	GO:0009058	biosynthetic process	biological_process
PGSC0003DMG400024109	GO:0016311	dephosphorylation	biological_process
PGSC0003DMG400024109	GO:0016787	hydrolase activity	molecular_function
PGSC0003DMG400024109	GO:0005975	carbohydrate metabolic process	biological_process
PGSC0003DMG400024109	GO:0016791	phosphatase activity	molecular_function
PGSC0003DMG400024109	GO:0042578	phosphoric ester hydrolase activity	molecular_function
PGSC0003DMG400024109	GO:0042132	fructose 1,6-bisphosphate 1-phosphatase activity	molecular_function
PGSC0003DMG400024109	GO:0046872	metal ion binding	molecular_function
PGSC0003DMG400024109	GO:0005737	cytoplasm	cellular_component
PGSC0003DMG400012167	GO:0000166	nucleotide binding	molecular_function
PGSC0003DMG400012167	GO:0005524	ATP binding	molecular_function
PGSC0003DMG400012167	GO:0016020	membrane	cellular_component
PGSC0003DMG400012167	GO:0016021	integral component of membrane	cellular_component
PGSC0003DMG400012167	GO:0055085	transmembrane transport	biological_process
PGSC0003DMG400012167	GO:0016887	ATPase activity	molecular_function
PGSC0003DMG400012167	GO:0042626	ATPase activity, coupled to transmembrane movement of substances	molecular_function
PGSC0003DMG400012191	GO:0008152	metabolic process	biological_process
PGSC0003DMG400012191	GO:0003824	catalytic activity	molecular_function
PGSC0003DMG400024249	GO:0055114	oxidation-reduction process	biological_process
PGSC0003DMG400024249	GO:0016491	oxidoreductase activity	molecular_function
PGSC0003DMG400024249	GO:0046872	metal ion binding	molecular_function
PGSC0003DMG400024281	GO:0003824	catalytic activity	molecular_function
PGSC0003DMG400024281	GO:0030170	pyridoxal phosphate binding	molecular_function
PGSC0003DMG400024281	GO:0008483	transaminase activity	molecular_function
PGSC0003DMG400024310	GO:0003677	DNA binding	molecular_function
PGSC0003DMG400024310	GO:0005634	nucleus	cellular_component
PGSC0003DMG400024310	GO:0008270	zinc ion binding	molecular_function
PGSC0003DMG400024310	GO:0045893	positive regulation of transcription, DNA-templated	biological_process
PGSC0003DMG400024310	GO:0009658	chloroplast organization	biological_process
PGSC0003DMG400012224	GO:0009055	electron transfer activity	molecular_function
PGSC0003DMG400012224	GO:0022900	electron transport chain	biological_process
PGSC0003DMG400012224	GO:0051536	iron-sulfur cluster binding	molecular_function
PGSC0003DMG400024327	GO:0005515	protein binding	molecular_function
PGSC0003DMG400012263	GO:0009055	electron transfer activity	molecular_function
PGSC0003DMG400012263	GO:0022900	electron transport chain	biological_process
PGSC0003DMG400012263	GO:0055114	oxidation-reduction process	biological_process
PGSC0003DMG400012263	GO:0005623	cell	cellular_component
PGSC0003DMG400012263	GO:0015035	protein disulfide oxidoreductase activity	molecular_function
PGSC0003DMG400012263	GO:0045454	cell redox homeostasis	biological_process
PGSC0003DMG400012263	GO:0005884	actin filament	cellular_component
PGSC0003DMG400012263	GO:0051017	actin filament bundle assembly	biological_process
PGSC0003DMG400012263	GO:0009902	chloroplast relocation	biological_process
PGSC0003DMG400012307	GO:0004672	protein kinase activity	molecular_function
PGSC0003DMG400012307	GO:0005524	ATP binding	molecular_function
PGSC0003DMG400012307	GO:0006468	protein phosphorylation	biological_process
PGSC0003DMG400012307	GO:0000166	nucleotide binding	molecular_function
PGSC0003DMG400012307	GO:0016020	membrane	cellular_component
PGSC0003DMG400012307	GO:0016021	integral component of membrane	cellular_component
PGSC0003DMG400012307	GO:0005886	plasma membrane	cellular_component
PGSC0003DMG400012307	GO:0005515	protein binding	molecular_function
PGSC0003DMG400001917	GO:0070205	2-succinyl-6-hydroxy-2,4-cyclohexadiene-1-carboxylate synthase activity	molecular_function
PGSC0003DMG400001917	GO:0009234	menaquinone biosynthetic process	biological_process
PGSC0003DMG400024519	GO:0005515	protein binding	molecular_function
PGSC0003DMG400024656	GO:0005516	calmodulin binding	molecular_function
PGSC0003DMG400012566	GO:0003824	catalytic activity	molecular_function
PGSC0003DMG400002386	GO:0009658	chloroplast organization	biological_process
PGSC0003DMG401024815	GO:0019898	extrinsic component of membrane	cellular_component
PGSC0003DMG401024815	GO:0005509	calcium ion binding	molecular_function
PGSC0003DMG401024815	GO:0015979	photosynthesis	biological_process
PGSC0003DMG401024815	GO:0009523	photosystem II	cellular_component
PGSC0003DMG401024815	GO:0009654	photosystem II oxygen evolving complex	cellular_component
PGSC0003DMG401024815	GO:0009507	chloroplast	cellular_component
PGSC0003DMG401024815	GO:0009534	chloroplast thylakoid	cellular_component
PGSC0003DMG401024815	GO:0009570	chloroplast stroma	cellular_component
PGSC0003DMG401024815	GO:0009579	thylakoid	cellular_component
PGSC0003DMG401024815	GO:0031977	thylakoid lumen	cellular_component
PGSC0003DMG400002559	GO:0008887	glycerate kinase activity	molecular_function
PGSC0003DMG400002559	GO:0016310	phosphorylation	biological_process
PGSC0003DMG400002559	GO:0009853	photorespiration	biological_process
PGSC0003DMG400002559	GO:0009507	chloroplast	cellular_component
PGSC0003DMG400002559	GO:0009570	chloroplast stroma	cellular_component
PGSC0003DMG400002559	GO:0009941	chloroplast envelope	cellular_component
PGSC0003DMG400012888	GO:0045727	positive regulation of translation	biological_process
PGSC0003DMG400012888	GO:0008266	poly(U) RNA binding	molecular_function
PGSC0003DMG400012888	GO:0003824	catalytic activity	molecular_function
PGSC0003DMG400012888	GO:0050662	coenzyme binding	molecular_function
PGSC0003DMG400012888	GO:0006364	rRNA processing	biological_process
PGSC0003DMG400012888	GO:0009735	response to cytokinin	biological_process
PGSC0003DMG400012888	GO:0032544	plastid translation	biological_process
PGSC0003DMG400012888	GO:0045893	positive regulation of transcription, DNA-templated	biological_process
PGSC0003DMG400012888	GO:0009507	chloroplast	cellular_component
PGSC0003DMG400012888	GO:0009534	chloroplast thylakoid	cellular_component
PGSC0003DMG400012888	GO:0009570	chloroplast stroma	cellular_component
PGSC0003DMG400012888	GO:0009579	thylakoid	cellular_component
PGSC0003DMG400012888	GO:0009941	chloroplast envelope	cellular_component
PGSC0003DMG400012888	GO:0010287	plastoglobule	cellular_component
PGSC0003DMG400012888	GO:0048046	apoplast	cellular_component
PGSC0003DMG400002720	GO:0055114	oxidation-reduction process	biological_process
PGSC0003DMG400002720	GO:0016020	membrane	cellular_component
PGSC0003DMG400002720	GO:0016021	integral component of membrane	cellular_component
PGSC0003DMG400002720	GO:0016628	oxidoreductase activity, acting on the CH-CH group of donors, NAD or NADP as acceptor	molecular_function
PGSC0003DMG400002720	GO:0050613	delta14-sterol reductase activity	molecular_function
PGSC0003DMG402012981	GO:0004672	protein kinase activity	molecular_function
PGSC0003DMG402012981	GO:0005524	ATP binding	molecular_function
PGSC0003DMG402012981	GO:0006468	protein phosphorylation	biological_process
PGSC0003DMG402012981	GO:0016020	membrane	cellular_component
PGSC0003DMG402012981	GO:0016021	integral component of membrane	cellular_component
PGSC0003DMG402012981	GO:0030247	polysaccharide binding	molecular_function
PGSC0003DMG400002901	GO:0016020	membrane	cellular_component
PGSC0003DMG400002901	GO:0016021	integral component of membrane	cellular_component
PGSC0003DMG400002901	GO:0009507	chloroplast	cellular_component
PGSC0003DMG400002901	GO:0009536	plastid	cellular_component
PGSC0003DMG400002901	GO:0015979	photosynthesis	biological_process
PGSC0003DMG400002901	GO:0009535	chloroplast thylakoid membrane	cellular_component
PGSC0003DMG400002901	GO:0009579	thylakoid	cellular_component
PGSC0003DMG400002901	GO:0016168	chlorophyll binding	molecular_function
PGSC0003DMG400002901	GO:0009765	photosynthesis, light harvesting	biological_process
PGSC0003DMG400002901	GO:0018298	protein-chromophore linkage	biological_process
PGSC0003DMG400002901	GO:0009522	photosystem I	cellular_component
PGSC0003DMG400002901	GO:0009523	photosystem II	cellular_component
PGSC0003DMG400025098	GO:0055114	oxidation-reduction process	biological_process
PGSC0003DMG400025098	GO:0016491	oxidoreductase activity	molecular_function
PGSC0003DMG400025098	GO:0009507	chloroplast	cellular_component
PGSC0003DMG400013091	GO:0006952	defense response	biological_process
PGSC0003DMG400013091	GO:0043531	ADP binding	molecular_function
PGSC0003DMG400025319	GO:0055114	oxidation-reduction process	biological_process
PGSC0003DMG400025319	GO:0016655	oxidoreductase activity, acting on NAD(P)H, quinone or similar compound as acceptor	molecular_function
PGSC0003DMG400025319	GO:0010258	NADH dehydrogenase complex (plastoquinone) assembly	biological_process
PGSC0003DMG400025319	GO:0009507	chloroplast	cellular_component
PGSC0003DMG400013413	GO:0016020	membrane	cellular_component
PGSC0003DMG400013413	GO:0016021	integral component of membrane	cellular_component
PGSC0003DMG400013413	GO:0009507	chloroplast	cellular_component
PGSC0003DMG400013413	GO:0009536	plastid	cellular_component
PGSC0003DMG400013413	GO:0015979	photosynthesis	biological_process
PGSC0003DMG400013413	GO:0009535	chloroplast thylakoid membrane	cellular_component
PGSC0003DMG400013413	GO:0009579	thylakoid	cellular_component
PGSC0003DMG400013413	GO:0016168	chlorophyll binding	molecular_function
PGSC0003DMG400013413	GO:0009765	photosynthesis, light harvesting	biological_process
PGSC0003DMG400013413	GO:0018298	protein-chromophore linkage	biological_process
PGSC0003DMG400013413	GO:0009522	photosystem I	cellular_component
PGSC0003DMG400013413	GO:0009523	photosystem II	cellular_component
PGSC0003DMG400025509	GO:0016740	transferase activity	molecular_function
PGSC0003DMG400025509	GO:0000166	nucleotide binding	molecular_function
PGSC0003DMG400025509	GO:0004672	protein kinase activity	molecular_function
PGSC0003DMG400025509	GO:0004674	protein serine/threonine kinase activity	molecular_function
PGSC0003DMG400025509	GO:0005524	ATP binding	molecular_function
PGSC0003DMG400025509	GO:0016301	kinase activity	molecular_function
PGSC0003DMG400025509	GO:0006468	protein phosphorylation	biological_process
PGSC0003DMG400025509	GO:0016310	phosphorylation	biological_process
PGSC0003DMG400003520	GO:0016020	membrane	cellular_component
PGSC0003DMG400003520	GO:0016021	integral component of membrane	cellular_component
PGSC0003DMG400003548	GO:0003824	catalytic activity	molecular_function
PGSC0003DMG400003548	GO:0004332	fructose-bisphosphate aldolase activity	molecular_function
PGSC0003DMG400003548	GO:0006096	glycolytic process	biological_process
PGSC0003DMG400003548	GO:0016829	lyase activity	molecular_function
PGSC0003DMG400003679	GO:0008168	methyltransferase activity	molecular_function
PGSC0003DMG400003679	GO:0032259	methylation	biological_process
PGSC0003DMG400025795	GO:0055114	oxidation-reduction process	biological_process
PGSC0003DMG400025795	GO:0004497	monooxygenase activity	molecular_function
PGSC0003DMG400025795	GO:0016491	oxidoreductase activity	molecular_function
PGSC0003DMG400025795	GO:0046872	metal ion binding	molecular_function
PGSC0003DMG400025795	GO:0020037	heme binding	molecular_function
PGSC0003DMG400025795	GO:0005506	iron ion binding	molecular_function
PGSC0003DMG400025795	GO:0016705	oxidoreductase activity, acting on paired donors, with incorporation or reduction of molecular oxygen	molecular_function
PGSC0003DMG400025795	GO:0016020	membrane	cellular_component
PGSC0003DMG400025795	GO:0016021	integral component of membrane	cellular_component
PGSC0003DMG400014156	GO:0016787	hydrolase activity	molecular_function
PGSC0003DMG400014156	GO:0004190	aspartic-type endopeptidase activity	molecular_function
PGSC0003DMG400014156	GO:0008233	peptidase activity	molecular_function
PGSC0003DMG400014156	GO:0006508	proteolysis	biological_process
PGSC0003DMG400026078	GO:0005840	ribosome	cellular_component
PGSC0003DMG400026078	GO:0003723	RNA binding	molecular_function
PGSC0003DMG400026078	GO:0005622	intracellular	cellular_component
PGSC0003DMG400026078	GO:0003735	structural constituent of ribosome	molecular_function
PGSC0003DMG400026078	GO:0006412	translation	biological_process
PGSC0003DMG400026078	GO:0009409	response to cold	biological_process
PGSC0003DMG400026078	GO:0009658	chloroplast organization	biological_process
PGSC0003DMG400026078	GO:0009793	embryo development ending in seed dormancy	biological_process
PGSC0003DMG400026078	GO:0010027	thylakoid membrane organization	biological_process
PGSC0003DMG400026078	GO:0005634	nucleus	cellular_component
PGSC0003DMG400026078	GO:0009507	chloroplast	cellular_component
PGSC0003DMG400026078	GO:0009570	chloroplast stroma	cellular_component
PGSC0003DMG400026078	GO:0009941	chloroplast envelope	cellular_component
PGSC0003DMG400004168	GO:0055114	oxidation-reduction process	biological_process
PGSC0003DMG400004168	GO:0016491	oxidoreductase activity	molecular_function
PGSC0003DMG400004168	GO:0003959	NADPH dehydrogenase activity	molecular_function
PGSC0003DMG400004168	GO:0005743	mitochondrial inner membrane	cellular_component
PGSC0003DMG400004168	GO:0016020	membrane	cellular_component
PGSC0003DMG400004168	GO:0005777	peroxisome	cellular_component
PGSC0003DMG400004168	GO:0005739	mitochondrion	cellular_component
PGSC0003DMG400004168	GO:0005759	mitochondrial matrix	cellular_component
PGSC0003DMG400026121	GO:0019898	extrinsic component of membrane	cellular_component
PGSC0003DMG400026121	GO:0005509	calcium ion binding	molecular_function
PGSC0003DMG400026121	GO:0015979	photosynthesis	biological_process
PGSC0003DMG400026121	GO:0009523	photosystem II	cellular_component
PGSC0003DMG400026121	GO:0009654	photosystem II oxygen evolving complex	cellular_component
PGSC0003DMG400026121	GO:0031977	thylakoid lumen	cellular_component
PGSC0003DMG400026121	GO:0009534	chloroplast thylakoid	cellular_component
PGSC0003DMG400026121	GO:0009570	chloroplast stroma	cellular_component
PGSC0003DMG400026121	GO:0009507	chloroplast	cellular_component
PGSC0003DMG400026121	GO:0009579	thylakoid	cellular_component
PGSC0003DMG400014243	GO:0015995	chlorophyll biosynthetic process	biological_process
PGSC0003DMG400014243	GO:0032259	methylation	biological_process
PGSC0003DMG400014243	GO:0046406	magnesium protoporphyrin IX methyltransferase activity	molecular_function
PGSC0003DMG400014275	GO:0032259	methylation	biological_process
PGSC0003DMG400014275	GO:0016020	membrane	cellular_component
PGSC0003DMG400014275	GO:0016021	integral component of membrane	cellular_component
PGSC0003DMG400014275	GO:0008168	methyltransferase activity	molecular_function
PGSC0003DMG400014299	GO:0005840	ribosome	cellular_component
PGSC0003DMG400014299	GO:0003735	structural constituent of ribosome	molecular_function
PGSC0003DMG400014299	GO:0006412	translation	biological_process
PGSC0003DMG400004301	GO:0016020	membrane	cellular_component
PGSC0003DMG400004301	GO:0016021	integral component of membrane	cellular_component
PGSC0003DMG400004301	GO:0009507	chloroplast	cellular_component
PGSC0003DMG400004301	GO:0009536	plastid	cellular_component
PGSC0003DMG400004301	GO:0015979	photosynthesis	biological_process
PGSC0003DMG400004301	GO:0009535	chloroplast thylakoid membrane	cellular_component
PGSC0003DMG400004301	GO:0009579	thylakoid	cellular_component
PGSC0003DMG400004301	GO:0016168	chlorophyll binding	molecular_function
PGSC0003DMG400004301	GO:0009765	photosynthesis, light harvesting	biological_process
PGSC0003DMG400004301	GO:0018298	protein-chromophore linkage	biological_process
PGSC0003DMG400004301	GO:0009522	photosystem I	cellular_component
PGSC0003DMG400004301	GO:0009523	photosystem II	cellular_component
PGSC0003DMG400014391	GO:1902265	abscisic acid homeostasis	biological_process
PGSC0003DMG400014391	GO:0009903	chloroplast avoidance movement	biological_process
PGSC0003DMG400014391	GO:0031022	nuclear migration along microfilament	biological_process
PGSC0003DMG400014391	GO:0009787	regulation of abscisic acid-activated signaling pathway	biological_process
PGSC0003DMG400014391	GO:0005623	cell	cellular_component
PGSC0003DMG400014391	GO:0009902	chloroplast relocation	biological_process
PGSC0003DMG400014391	GO:0005829	cytosol	cellular_component
PGSC0003DMG400014391	GO:0005886	plasma membrane	cellular_component
PGSC0003DMG400014391	GO:0010029	regulation of seed germination	biological_process
PGSC0003DMG400014391	GO:0009637	response to blue light	biological_process
PGSC0003DMG400014391	GO:0030048	actin filament-based movement	biological_process
PGSC0003DMG401026390	GO:0004045	aminoacyl-tRNA hydrolase activity	molecular_function
PGSC0003DMG400026401	GO:0055114	oxidation-reduction process	biological_process
PGSC0003DMG400026401	GO:0016020	membrane	cellular_component
PGSC0003DMG400026401	GO:0016021	integral component of membrane	cellular_component
PGSC0003DMG400026401	GO:0016491	oxidoreductase activity	molecular_function
PGSC0003DMG400026401	GO:0005506	iron ion binding	molecular_function
PGSC0003DMG400026401	GO:0008610	lipid biosynthetic process	biological_process
PGSC0003DMG400026460	GO:0003677	DNA binding	molecular_function
PGSC0003DMG400026460	GO:0005634	nucleus	cellular_component
PGSC0003DMG400026460	GO:0008289	lipid binding	molecular_function
PGSC0003DMG400004458	GO:0031409	pigment binding	molecular_function
PGSC0003DMG400004458	GO:0009768	photosynthesis, light harvesting in photosystem I	biological_process
PGSC0003DMG400004458	GO:0009782	photosystem I antenna complex	cellular_component
PGSC0003DMG400004458	GO:0016020	membrane	cellular_component
PGSC0003DMG400004458	GO:0016021	integral component of membrane	cellular_component
PGSC0003DMG400004458	GO:0009507	chloroplast	cellular_component
PGSC0003DMG400004458	GO:0009536	plastid	cellular_component
PGSC0003DMG400004458	GO:0015979	photosynthesis	biological_process
PGSC0003DMG400004458	GO:0009535	chloroplast thylakoid membrane	cellular_component
PGSC0003DMG400004458	GO:0009579	thylakoid	cellular_component
PGSC0003DMG400004458	GO:0016168	chlorophyll binding	molecular_function
PGSC0003DMG400004458	GO:0009765	photosynthesis, light harvesting	biological_process
PGSC0003DMG400004458	GO:0018298	protein-chromophore linkage	biological_process
PGSC0003DMG400004458	GO:0009522	photosystem I	cellular_component
PGSC0003DMG400004458	GO:0009523	photosystem II	cellular_component
PGSC0003DMG400004458	GO:0042803	protein homodimerization activity	molecular_function
PGSC0003DMG400004458	GO:0009409	response to cold	biological_process
PGSC0003DMG400004458	GO:0009644	response to high light intensity	biological_process
PGSC0003DMG400004458	GO:0009645	response to low light intensity stimulus	biological_process
PGSC0003DMG400026667	GO:0019898	extrinsic component of membrane	cellular_component
PGSC0003DMG400026667	GO:0005509	calcium ion binding	molecular_function
PGSC0003DMG400026667	GO:0015979	photosynthesis	biological_process
PGSC0003DMG400026667	GO:0009523	photosystem II	cellular_component
PGSC0003DMG400026667	GO:0009654	photosystem II oxygen evolving complex	cellular_component
PGSC0003DMG400026667	GO:0009535	chloroplast thylakoid membrane	cellular_component
PGSC0003DMG400026667	GO:0009507	chloroplast	cellular_component
PGSC0003DMG400026667	GO:0009579	thylakoid	cellular_component
PGSC0003DMG400004646	GO:0000166	nucleotide binding	molecular_function
PGSC0003DMG400004646	GO:0004672	protein kinase activity	molecular_function
PGSC0003DMG400004646	GO:0004674	protein serine/threonine kinase activity	molecular_function
PGSC0003DMG400004646	GO:0005524	ATP binding	molecular_function
PGSC0003DMG400004646	GO:0006468	protein phosphorylation	biological_process
PGSC0003DMG400004646	GO:0005509	calcium ion binding	molecular_function
PGSC0003DMG400004682	GO:0005840	ribosome	cellular_component
PGSC0003DMG400004682	GO:0005622	intracellular	cellular_component
PGSC0003DMG400004682	GO:0003735	structural constituent of ribosome	molecular_function
PGSC0003DMG400004682	GO:0006412	translation	biological_process
PGSC0003DMG400004682	GO:0005730	nucleolus	cellular_component
PGSC0003DMG400004682	GO:0009570	chloroplast stroma	cellular_component
PGSC0003DMG400004682	GO:0009941	chloroplast envelope	cellular_component
PGSC0003DMG400004682	GO:0005737	cytoplasm	cellular_component
PGSC0003DMG400004682	GO:0009507	chloroplast	cellular_component
PGSC0003DMG400026833	GO:0016020	membrane	cellular_component
PGSC0003DMG400026833	GO:0016021	integral component of membrane	cellular_component
PGSC0003DMG400026833	GO:0022857	transmembrane transporter activity	molecular_function
PGSC0003DMG400026833	GO:0055085	transmembrane transport	biological_process
PGSC0003DMG400026913	GO:0003824	catalytic activity	molecular_function
PGSC0003DMG400026913	GO:0050662	coenzyme binding	molecular_function
PGSC0003DMG400004734	GO:0009570	chloroplast stroma	cellular_component
PGSC0003DMG400004734	GO:0009507	chloroplast	cellular_component
PGSC0003DMG400027276	GO:0015995	chlorophyll biosynthetic process	biological_process
PGSC0003DMG400027276	GO:0009058	biosynthetic process	biological_process
PGSC0003DMG400027276	GO:0016851	magnesium chelatase activity	molecular_function
PGSC0003DMG400027276	GO:0005739	mitochondrion	cellular_component
PGSC0003DMG400027276	GO:0009507	chloroplast	cellular_component
PGSC0003DMG400015011	GO:0000413	protein peptidyl-prolyl isomerization	biological_process
PGSC0003DMG400015011	GO:0016853	isomerase activity	molecular_function
PGSC0003DMG400015011	GO:0003755	peptidyl-prolyl cis-trans isomerase activity	molecular_function
PGSC0003DMG400015011	GO:0009507	chloroplast	cellular_component
PGSC0003DMG400015011	GO:0009534	chloroplast thylakoid	cellular_component
PGSC0003DMG400015011	GO:0009543	chloroplast thylakoid lumen	cellular_component
PGSC0003DMG400015011	GO:0009570	chloroplast stroma	cellular_component
PGSC0003DMG400015011	GO:0009579	thylakoid	cellular_component
PGSC0003DMG400015011	GO:0031977	thylakoid lumen	cellular_component
PGSC0003DMG400027459	GO:0004672	protein kinase activity	molecular_function
PGSC0003DMG400027459	GO:0005524	ATP binding	molecular_function
PGSC0003DMG400027459	GO:0006468	protein phosphorylation	biological_process
PGSC0003DMG400027459	GO:0006950	response to stress	biological_process
PGSC0003DMG400005157	GO:0016020	membrane	cellular_component
PGSC0003DMG400005157	GO:0016021	integral component of membrane	cellular_component
PGSC0003DMG400027722	GO:0005515	protein binding	molecular_function
PGSC0003DMG400015575	GO:0003723	RNA binding	molecular_function
PGSC0003DMG400015575	GO:0003676	nucleic acid binding	molecular_function
PGSC0003DMG400015575	GO:0019843	rRNA binding	molecular_function
PGSC0003DMG400015575	GO:0006364	rRNA processing	biological_process
PGSC0003DMG400015575	GO:0009507	chloroplast	cellular_component
PGSC0003DMG400015575	GO:0032544	plastid translation	biological_process
PGSC0003DMG400015575	GO:0009409	response to cold	biological_process
PGSC0003DMG401015876	GO:0016020	membrane	cellular_component
PGSC0003DMG401015876	GO:0016021	integral component of membrane	cellular_component
PGSC0003DMG400016162	GO:0008152	metabolic process	biological_process
PGSC0003DMG400016162	GO:0016787	hydrolase activity	molecular_function
PGSC0003DMG400016162	GO:0009507	chloroplast	cellular_component
PGSC0003DMG400016162	GO:0009570	chloroplast stroma	cellular_component
PGSC0003DMG400016162	GO:0009941	chloroplast envelope	cellular_component
PGSC0003DMG400016181	GO:0016311	dephosphorylation	biological_process
PGSC0003DMG400016181	GO:0008152	metabolic process	biological_process
PGSC0003DMG400016181	GO:0016791	phosphatase activity	molecular_function
PGSC0003DMG400016190	GO:0016740	transferase activity	molecular_function
PGSC0003DMG400016190	GO:0008152	metabolic process	biological_process
PGSC0003DMG400016190	GO:0016758	transferase activity, transferring hexosyl groups	molecular_function
PGSC0003DMG400016695	GO:0016020	membrane	cellular_component
PGSC0003DMG400016695	GO:0016021	integral component of membrane	cellular_component
PGSC0003DMG400016695	GO:0009507	chloroplast	cellular_component
PGSC0003DMG400016695	GO:0009536	plastid	cellular_component
PGSC0003DMG400016695	GO:0015979	photosynthesis	biological_process
PGSC0003DMG400016695	GO:0009535	chloroplast thylakoid membrane	cellular_component
PGSC0003DMG400016695	GO:0009579	thylakoid	cellular_component
PGSC0003DMG400016695	GO:0016168	chlorophyll binding	molecular_function
PGSC0003DMG400016695	GO:0009765	photosynthesis, light harvesting	biological_process
PGSC0003DMG400016695	GO:0018298	protein-chromophore linkage	biological_process
PGSC0003DMG400016695	GO:0009522	photosystem I	cellular_component
PGSC0003DMG400016695	GO:0009523	photosystem II	cellular_component

## Sheet: Downregulated
GeneID	GO.Accession	GO.term.name	GO.domain
PGSC0003DMG400044116	GO:0052861	glucan endo-1,3-beta-glucanase activity, C-3 substituted reducing group	molecular_function
PGSC0003DMG400045235	GO:0006508	proteolysis	biological_process
PGSC0003DMG400045235	GO:0004252	serine-type endopeptidase activity	molecular_function
PGSC0003DMG400046726	GO:0005515	protein binding	molecular_function
PGSC0003DMG400047346	GO:0071219	cellular response to molecule of bacterial origin	biological_process
PGSC0003DMG400047346	GO:0071323	cellular response to chitin	biological_process
PGSC0003DMG400047346	GO:0004672	protein kinase activity	molecular_function
PGSC0003DMG400047346	GO:0005524	ATP binding	molecular_function
PGSC0003DMG400047346	GO:0006468	protein phosphorylation	biological_process
PGSC0003DMG400047346	GO:0016020	membrane	cellular_component
PGSC0003DMG400047346	GO:0016021	integral component of membrane	cellular_component
PGSC0003DMG400047346	GO:0008061	chitin binding	molecular_function
PGSC0003DMG400047346	GO:0045087	innate immune response	biological_process
PGSC0003DMG400047346	GO:0005886	plasma membrane	cellular_component
PGSC0003DMG400038332	GO:0016787	hydrolase activity	molecular_function
PGSC0003DMG400038332	GO:0008233	peptidase activity	molecular_function
PGSC0003DMG400038332	GO:0006508	proteolysis	biological_process
PGSC0003DMG400038332	GO:0004252	serine-type endopeptidase activity	molecular_function
PGSC0003DMG400038332	GO:0008236	serine-type peptidase activity	molecular_function
PGSC0003DMG400040260	GO:0006952	defense response	biological_process
PGSC0003DMG400040260	GO:0016798	hydrolase activity, acting on glycosyl bonds	molecular_function
PGSC0003DMG400040260	GO:0042973	glucan endo-1,3-beta-D-glucosidase activity	molecular_function
PGSC0003DMG400040260	GO:0016787	hydrolase activity	molecular_function
PGSC0003DMG400040260	GO:0005975	carbohydrate metabolic process	biological_process
PGSC0003DMG400040260	GO:0008152	metabolic process	biological_process
PGSC0003DMG400040260	GO:0004553	hydrolase activity, hydrolyzing O-glycosyl compounds	molecular_function
PGSC0003DMG400040260	GO:0005773	vacuole	cellular_component
PGSC0003DMG400041220	GO:0080167	response to karrikin	biological_process
PGSC0003DMG400028152	GO:0016020	membrane	cellular_component
PGSC0003DMG400028152	GO:0016021	integral component of membrane	cellular_component
PGSC0003DMG400028175	GO:0055114	oxidation-reduction process	biological_process
PGSC0003DMG400028175	GO:0016020	membrane	cellular_component
PGSC0003DMG400028175	GO:0016021	integral component of membrane	cellular_component
PGSC0003DMG400028175	GO:0004497	monooxygenase activity	molecular_function
PGSC0003DMG400028175	GO:0016491	oxidoreductase activity	molecular_function
PGSC0003DMG400028175	GO:0046872	metal ion binding	molecular_function
PGSC0003DMG400028175	GO:0020037	heme binding	molecular_function
PGSC0003DMG400028175	GO:0005506	iron ion binding	molecular_function
PGSC0003DMG400028175	GO:0016705	oxidoreductase activity, acting on paired donors, with incorporation or reduction of molecular oxygen	molecular_function
PGSC0003DMG401028570	GO:0008152	metabolic process	biological_process
PGSC0003DMG401028570	GO:0003824	catalytic activity	molecular_function
PGSC0003DMG402028570	GO:0008152	metabolic process	biological_process
PGSC0003DMG402028570	GO:0003824	catalytic activity	molecular_function
PGSC0003DMG400028611	GO:0016020	membrane	cellular_component
PGSC0003DMG400028611	GO:0016021	integral component of membrane	cellular_component
PGSC0003DMG400028904	GO:0005515	protein binding	molecular_function
PGSC0003DMG400029085	GO:0003824	catalytic activity	molecular_function
PGSC0003DMG400029085	GO:0009116	nucleoside metabolic process	biological_process
PGSC0003DMG400029195	GO:0006879	cellular iron ion homeostasis	biological_process
PGSC0003DMG400029195	GO:0008199	ferric iron binding	molecular_function
PGSC0003DMG400029195	GO:0004322	ferroxidase activity	molecular_function
PGSC0003DMG400029195	GO:0016491	oxidoreductase activity	molecular_function
PGSC0003DMG400029195	GO:0046872	metal ion binding	molecular_function
PGSC0003DMG400029195	GO:0055114	oxidation-reduction process	biological_process
PGSC0003DMG400029195	GO:0006826	iron ion transport	biological_process
PGSC0003DMG400029195	GO:0005623	cell	cellular_component
PGSC0003DMG400029320	GO:0016020	membrane	cellular_component
PGSC0003DMG400029320	GO:0016021	integral component of membrane	cellular_component
PGSC0003DMG400029341	GO:0006952	defense response	biological_process
PGSC0003DMG400029341	GO:0009607	response to biotic stimulus	biological_process
PGSC0003DMG402029631	GO:0000166	nucleotide binding	molecular_function
PGSC0003DMG402029631	GO:0005524	ATP binding	molecular_function
PGSC0003DMG402029631	GO:0016020	membrane	cellular_component
PGSC0003DMG402029631	GO:0016021	integral component of membrane	cellular_component
PGSC0003DMG402029631	GO:0016887	ATPase activity	molecular_function
PGSC0003DMG400029745	GO:0000166	nucleotide binding	molecular_function
PGSC0003DMG400029745	GO:0005524	ATP binding	molecular_function
PGSC0003DMG400029745	GO:0005737	cytoplasm	cellular_component
PGSC0003DMG400029745	GO:0005856	cytoskeleton	cellular_component
PGSC0003DMG400029830	GO:0016798	hydrolase activity, acting on glycosyl bonds	molecular_function
PGSC0003DMG400029830	GO:0042973	glucan endo-1,3-beta-D-glucosidase activity	molecular_function
PGSC0003DMG400029830	GO:0016787	hydrolase activity	molecular_function
PGSC0003DMG400029830	GO:0005975	carbohydrate metabolic process	biological_process
PGSC0003DMG400029830	GO:0008152	metabolic process	biological_process
PGSC0003DMG400029830	GO:0004553	hydrolase activity, hydrolyzing O-glycosyl compounds	molecular_function
PGSC0003DMG400030150	GO:0016020	membrane	cellular_component
PGSC0003DMG400030150	GO:0016021	integral component of membrane	cellular_component
PGSC0003DMG400030150	GO:0005515	protein binding	molecular_function
PGSC0003DMG400030405	GO:0000166	nucleotide binding	molecular_function
PGSC0003DMG400030405	GO:0005524	ATP binding	molecular_function
PGSC0003DMG402030469	GO:0055114	oxidation-reduction process	biological_process
PGSC0003DMG402030469	GO:0016710	trans-cinnamate 4-monooxygenase activity	molecular_function
PGSC0003DMG402030469	GO:0016020	membrane	cellular_component
PGSC0003DMG402030469	GO:0016021	integral component of membrane	cellular_component
PGSC0003DMG402030469	GO:0004497	monooxygenase activity	molecular_function
PGSC0003DMG402030469	GO:0016491	oxidoreductase activity	molecular_function
PGSC0003DMG402030469	GO:0046872	metal ion binding	molecular_function
PGSC0003DMG402030469	GO:0020037	heme binding	molecular_function
PGSC0003DMG402030469	GO:0005506	iron ion binding	molecular_function
PGSC0003DMG402030469	GO:0016705	oxidoreductase activity, acting on paired donors, with incorporation or reduction of molecular oxygen	molecular_function
PGSC0003DMG400030541	GO:0016020	membrane	cellular_component
PGSC0003DMG400030541	GO:0016021	integral component of membrane	cellular_component
PGSC0003DMG400030633	GO:0000287	magnesium ion binding	molecular_function
PGSC0003DMG400030633	GO:0003824	catalytic activity	molecular_function
PGSC0003DMG400030633	GO:0030976	thiamine pyrophosphate binding	molecular_function
PGSC0003DMG400030633	GO:0005829	cytosol	cellular_component
PGSC0003DMG401030920	GO:0009055	electron transfer activity	molecular_function
PGSC0003DMG401030920	GO:0022900	electron transport chain	biological_process
PGSC0003DMG400030928	GO:0005515	protein binding	molecular_function
PGSC0003DMG400005590	GO:0016020	membrane	cellular_component
PGSC0003DMG400005590	GO:0016021	integral component of membrane	cellular_component
PGSC0003DMG400005590	GO:0005515	protein binding	molecular_function
PGSC0003DMG400005649	GO:0006950	response to stress	biological_process
PGSC0003DMG400005649	GO:0005516	calmodulin binding	molecular_function
PGSC0003DMG400031457	GO:0006559	L-phenylalanine catabolic process	biological_process
PGSC0003DMG400031457	GO:0016829	lyase activity	molecular_function
PGSC0003DMG400031457	GO:0003824	catalytic activity	molecular_function
PGSC0003DMG400031457	GO:0005737	cytoplasm	cellular_component
PGSC0003DMG400031457	GO:0016841	ammonia-lyase activity	molecular_function
PGSC0003DMG400005731	GO:0006869	lipid transport	biological_process
PGSC0003DMG400032147	GO:0042744	hydrogen peroxide catabolic process	biological_process
PGSC0003DMG400032147	GO:0098869	cellular oxidant detoxification	biological_process
PGSC0003DMG400032147	GO:0004601	peroxidase activity	molecular_function
PGSC0003DMG400032147	GO:0055114	oxidation-reduction process	biological_process
PGSC0003DMG400032147	GO:0016491	oxidoreductase activity	molecular_function
PGSC0003DMG400032147	GO:0046872	metal ion binding	molecular_function
PGSC0003DMG400032147	GO:0005576	extracellular region	cellular_component
PGSC0003DMG400032147	GO:0020037	heme binding	molecular_function
PGSC0003DMG400032147	GO:0006979	response to oxidative stress	biological_process
PGSC0003DMG400032160	GO:0016020	membrane	cellular_component
PGSC0003DMG400032160	GO:0016021	integral component of membrane	cellular_component
PGSC0003DMG400032199	GO:0042744	hydrogen peroxide catabolic process	biological_process
PGSC0003DMG400032199	GO:0098869	cellular oxidant detoxification	biological_process
PGSC0003DMG400032199	GO:0004601	peroxidase activity	molecular_function
PGSC0003DMG400032199	GO:0055114	oxidation-reduction process	biological_process
PGSC0003DMG400032199	GO:0016491	oxidoreductase activity	molecular_function
PGSC0003DMG400032199	GO:0046872	metal ion binding	molecular_function
PGSC0003DMG400032199	GO:0005576	extracellular region	cellular_component
PGSC0003DMG400032199	GO:0020037	heme binding	molecular_function
PGSC0003DMG400032199	GO:0006979	response to oxidative stress	biological_process
PGSC0003DMG400032250	GO:0008289	lipid binding	molecular_function
PGSC0003DMG400032250	GO:0006869	lipid transport	biological_process
PGSC0003DMG400032272	GO:0016747	transferase activity, transferring acyl groups other than amino-acyl groups	molecular_function
PGSC0003DMG400032272	GO:0008080	N-acetyltransferase activity	molecular_function
PGSC0003DMG400006369	GO:0003700	DNA-binding transcription factor activity	molecular_function
PGSC0003DMG400006369	GO:0003677	DNA binding	molecular_function
PGSC0003DMG400006369	GO:0006355	regulation of transcription, DNA-templated	biological_process
PGSC0003DMG400006369	GO:0005634	nucleus	cellular_component
PGSC0003DMG400006369	GO:0006351	transcription, DNA-templated	biological_process
PGSC0003DMG400006506	GO:0006534	cysteine metabolic process	biological_process
PGSC0003DMG400006506	GO:0016740	transferase activity	molecular_function
PGSC0003DMG400006506	GO:0016829	lyase activity	molecular_function
PGSC0003DMG400006506	GO:0008652	cellular amino acid biosynthetic process	biological_process
PGSC0003DMG400006506	GO:0005739	mitochondrion	cellular_component
PGSC0003DMG400006506	GO:0004124	cysteine synthase activity	molecular_function
PGSC0003DMG400006506	GO:0050017	L-3-cyanoalanine synthase activity	molecular_function
PGSC0003DMG400006506	GO:0006535	cysteine biosynthetic process from serine	biological_process
PGSC0003DMG400006506	GO:0019499	cyanide metabolic process	biological_process
PGSC0003DMG400006506	GO:0019344	cysteine biosynthetic process	biological_process
PGSC0003DMG400033099	GO:0016491	oxidoreductase activity	molecular_function
PGSC0003DMG400033099	GO:0055114	oxidation-reduction process	biological_process
PGSC0003DMG400006622	GO:0007165	signal transduction	biological_process
PGSC0003DMG400006622	GO:0016787	hydrolase activity	molecular_function
PGSC0003DMG400006622	GO:0005622	intracellular	cellular_component
PGSC0003DMG400006622	GO:0006629	lipid metabolic process	biological_process
PGSC0003DMG400006622	GO:0004435	phosphatidylinositol phospholipase C activity	molecular_function
PGSC0003DMG400006622	GO:0008081	phosphoric diester hydrolase activity	molecular_function
PGSC0003DMG400006622	GO:0016042	lipid catabolic process	biological_process
PGSC0003DMG400006622	GO:0035556	intracellular signal transduction	biological_process
PGSC0003DMG400006622	GO:0004871	obsolete signal transducer activity	molecular_function
PGSC0003DMG400006709	GO:0008152	metabolic process	biological_process
PGSC0003DMG400006709	GO:0016787	hydrolase activity	molecular_function
PGSC0003DMG400006764	GO:0055114	oxidation-reduction process	biological_process
PGSC0003DMG400006764	GO:0016020	membrane	cellular_component
PGSC0003DMG400006764	GO:0016021	integral component of membrane	cellular_component
PGSC0003DMG400006764	GO:0003824	catalytic activity	molecular_function
PGSC0003DMG400006764	GO:0050660	flavin adenine dinucleotide binding	molecular_function
PGSC0003DMG400006764	GO:0016491	oxidoreductase activity	molecular_function
PGSC0003DMG400006764	GO:0016614	oxidoreductase activity, acting on CH-OH group of donors	molecular_function
PGSC0003DMG400006764	GO:0071949	FAD binding	molecular_function
PGSC0003DMG400006764	GO:0019139	cytokinin dehydrogenase activity	molecular_function
PGSC0003DMG400006764	GO:0009690	cytokinin metabolic process	biological_process
PGSC0003DMG400033634	GO:0055114	oxidation-reduction process	biological_process
PGSC0003DMG400033634	GO:0016020	membrane	cellular_component
PGSC0003DMG400033634	GO:0016021	integral component of membrane	cellular_component
PGSC0003DMG400033634	GO:0006629	lipid metabolic process	biological_process
PGSC0003DMG400033634	GO:0016717	oxidoreductase activity, acting on paired donors, with oxidation of a pair of donors resulting in the reduction of molecular oxygen to two molecules of water	molecular_function
PGSC0003DMG400033642	GO:0016491	oxidoreductase activity	molecular_function
PGSC0003DMG400033642	GO:0055114	oxidation-reduction process	biological_process
PGSC0003DMG400033882	GO:0016798	hydrolase activity, acting on glycosyl bonds	molecular_function
PGSC0003DMG400033882	GO:0016787	hydrolase activity	molecular_function
PGSC0003DMG400033882	GO:0005975	carbohydrate metabolic process	biological_process
PGSC0003DMG400033882	GO:0008152	metabolic process	biological_process
PGSC0003DMG400033882	GO:0004553	hydrolase activity, hydrolyzing O-glycosyl compounds	molecular_function
PGSC0003DMG400016863	GO:0005515	protein binding	molecular_function
PGSC0003DMG400006945	GO:0016787	hydrolase activity	molecular_function
PGSC0003DMG400006945	GO:0006629	lipid metabolic process	biological_process
PGSC0003DMG400007122	GO:0004664	prephenate dehydratase activity	molecular_function
PGSC0003DMG400007122	GO:0009507	chloroplast	cellular_component
PGSC0003DMG400007122	GO:0009536	plastid	cellular_component
PGSC0003DMG400007122	GO:0016829	lyase activity	molecular_function
PGSC0003DMG400007122	GO:0008652	cellular amino acid biosynthetic process	biological_process
PGSC0003DMG400007122	GO:0009570	chloroplast stroma	cellular_component
PGSC0003DMG400007122	GO:0009073	aromatic amino acid family biosynthetic process	biological_process
PGSC0003DMG400007122	GO:0047769	arogenate dehydratase activity	molecular_function
PGSC0003DMG400007122	GO:0009094	L-phenylalanine biosynthetic process	biological_process
PGSC0003DMG400007180	GO:0055114	oxidation-reduction process	biological_process
PGSC0003DMG400007180	GO:0020037	heme binding	molecular_function
PGSC0003DMG400007180	GO:0005506	iron ion binding	molecular_function
PGSC0003DMG400007180	GO:0016705	oxidoreductase activity, acting on paired donors, with incorporation or reduction of molecular oxygen	molecular_function
PGSC0003DMG400007233	GO:0008152	metabolic process	biological_process
PGSC0003DMG400007233	GO:0016787	hydrolase activity	molecular_function
PGSC0003DMG400017231	GO:0003700	DNA-binding transcription factor activity	molecular_function
PGSC0003DMG400017231	GO:0003677	DNA binding	molecular_function
PGSC0003DMG400017231	GO:0006355	regulation of transcription, DNA-templated	biological_process
PGSC0003DMG400017231	GO:0005634	nucleus	cellular_component
PGSC0003DMG400017231	GO:0006351	transcription, DNA-templated	biological_process
PGSC0003DMG400034790	GO:0006508	proteolysis	biological_process
PGSC0003DMG400034790	GO:0004252	serine-type endopeptidase activity	molecular_function
PGSC0003DMG400017278	GO:0004672	protein kinase activity	molecular_function
PGSC0003DMG400017278	GO:0005524	ATP binding	molecular_function
PGSC0003DMG400017278	GO:0006468	protein phosphorylation	biological_process
PGSC0003DMG400017278	GO:0016020	membrane	cellular_component
PGSC0003DMG400017278	GO:0016021	integral component of membrane	cellular_component
PGSC0003DMG400017432	GO:0000166	nucleotide binding	molecular_function
PGSC0003DMG400017432	GO:0005524	ATP binding	molecular_function
PGSC0003DMG400017432	GO:0016020	membrane	cellular_component
PGSC0003DMG400017432	GO:0016021	integral component of membrane	cellular_component
PGSC0003DMG400017432	GO:0055085	transmembrane transport	biological_process
PGSC0003DMG400017432	GO:0016887	ATPase activity	molecular_function
PGSC0003DMG400017432	GO:0042626	ATPase activity, coupled to transmembrane movement of substances	molecular_function
PGSC0003DMG400007952	GO:0016747	transferase activity, transferring acyl groups other than amino-acyl groups	molecular_function
PGSC0003DMG400017831	GO:0003777	microtubule motor activity	molecular_function
PGSC0003DMG400017831	GO:0007018	microtubule-based movement	biological_process
PGSC0003DMG400017936	GO:0006950	response to stress	biological_process
PGSC0003DMG400008262	GO:0055114	oxidation-reduction process	biological_process
PGSC0003DMG400008262	GO:0016491	oxidoreductase activity	molecular_function
PGSC0003DMG400008262	GO:0020037	heme binding	molecular_function
PGSC0003DMG400008262	GO:0051536	iron-sulfur cluster binding	molecular_function
PGSC0003DMG400008391	GO:0003700	DNA-binding transcription factor activity	molecular_function
PGSC0003DMG400008391	GO:0003677	DNA binding	molecular_function
PGSC0003DMG400008391	GO:0006355	regulation of transcription, DNA-templated	biological_process
PGSC0003DMG400008391	GO:0005634	nucleus	cellular_component
PGSC0003DMG400008391	GO:0043565	sequence-specific DNA binding	molecular_function
PGSC0003DMG400008391	GO:0006351	transcription, DNA-templated	biological_process
PGSC0003DMG400018276	GO:0046872	metal ion binding	molecular_function
PGSC0003DMG400018276	GO:0005576	extracellular region	cellular_component
PGSC0003DMG400018276	GO:0030145	manganese ion binding	molecular_function
PGSC0003DMG400018276	GO:0045735	nutrient reservoir activity	molecular_function
PGSC0003DMG400018328	GO:0010951	negative regulation of endopeptidase activity	biological_process
PGSC0003DMG400018328	GO:0004867	serine-type endopeptidase inhibitor activity	molecular_function
PGSC0003DMG400018435	GO:0003677	DNA binding	molecular_function
PGSC0003DMG400018435	GO:0006355	regulation of transcription, DNA-templated	biological_process
PGSC0003DMG400018435	GO:0005634	nucleus	cellular_component
PGSC0003DMG400018435	GO:0006351	transcription, DNA-templated	biological_process
PGSC0003DMG400018517	GO:0046872	metal ion binding	molecular_function
PGSC0003DMG400008673	GO:0016798	hydrolase activity, acting on glycosyl bonds	molecular_function
PGSC0003DMG400008673	GO:0004568	chitinase activity	molecular_function
PGSC0003DMG400008673	GO:0016787	hydrolase activity	molecular_function
PGSC0003DMG400008673	GO:0005975	carbohydrate metabolic process	biological_process
PGSC0003DMG400008673	GO:0008152	metabolic process	biological_process
PGSC0003DMG400008673	GO:0006032	chitin catabolic process	biological_process
PGSC0003DMG400008673	GO:0016998	cell wall macromolecule catabolic process	biological_process
PGSC0003DMG400008677	GO:0003677	DNA binding	molecular_function
PGSC0003DMG400008677	GO:0006355	regulation of transcription, DNA-templated	biological_process
PGSC0003DMG400008677	GO:0005634	nucleus	cellular_component
PGSC0003DMG400008677	GO:0006351	transcription, DNA-templated	biological_process
PGSC0003DMG400018544	GO:0000166	nucleotide binding	molecular_function
PGSC0003DMG400018544	GO:0005524	ATP binding	molecular_function
PGSC0003DMG400008761	GO:0003677	DNA binding	molecular_function
PGSC0003DMG400018635	GO:0005576	extracellular region	cellular_component
PGSC0003DMG400018637	GO:0008061	chitin binding	molecular_function
PGSC0003DMG400018637	GO:0005886	plasma membrane	cellular_component
PGSC0003DMG400018637	GO:0009506	plasmodesma	cellular_component
PGSC0003DMG400018637	GO:0046658	anchored component of plasma membrane	cellular_component
PGSC0003DMG400008796	GO:0005975	carbohydrate metabolic process	biological_process
PGSC0003DMG400008796	GO:0008061	chitin binding	molecular_function
PGSC0003DMG400008796	GO:0004568	chitinase activity	molecular_function
PGSC0003DMG400008796	GO:0006032	chitin catabolic process	biological_process
PGSC0003DMG400008796	GO:0016998	cell wall macromolecule catabolic process	biological_process
PGSC0003DMG400018789	GO:0008152	metabolic process	biological_process
PGSC0003DMG400018789	GO:0016787	hydrolase activity	molecular_function
PGSC0003DMG400018916	GO:0055114	oxidation-reduction process	biological_process
PGSC0003DMG400018916	GO:0008152	metabolic process	biological_process
PGSC0003DMG400018916	GO:0046872	metal ion binding	molecular_function
PGSC0003DMG400018916	GO:0016491	oxidoreductase activity	molecular_function
PGSC0003DMG400018916	GO:0004097	catechol oxidase activity	molecular_function
PGSC0003DMG400018916	GO:0046148	pigment biosynthetic process	biological_process
PGSC0003DMG400009004	GO:0006457	protein folding	biological_process
PGSC0003DMG400009004	GO:0051082	unfolded protein binding	molecular_function
PGSC0003DMG400009068	GO:0000166	nucleotide binding	molecular_function
PGSC0003DMG400009068	GO:0004672	protein kinase activity	molecular_function
PGSC0003DMG400009068	GO:0005524	ATP binding	molecular_function
PGSC0003DMG400009068	GO:0006468	protein phosphorylation	biological_process
PGSC0003DMG400009068	GO:0016020	membrane	cellular_component
PGSC0003DMG400009068	GO:0016021	integral component of membrane	cellular_component
PGSC0003DMG400009068	GO:0005515	protein binding	molecular_function
PGSC0003DMG400009112	GO:0004722	protein serine/threonine phosphatase activity	molecular_function
PGSC0003DMG400009112	GO:0003824	catalytic activity	molecular_function
PGSC0003DMG400009112	GO:0006470	protein dephosphorylation	biological_process
PGSC0003DMG400009112	GO:0043169	cation binding	molecular_function
PGSC0003DMG400009112	GO:0016787	hydrolase activity	molecular_function
PGSC0003DMG400009112	GO:0004721	phosphoprotein phosphatase activity	molecular_function
PGSC0003DMG400019232	GO:0006351	transcription, DNA-templated	biological_process
PGSC0003DMG400019232	GO:0006355	regulation of transcription, DNA-templated	biological_process
PGSC0003DMG400019315	GO:1902358	sulfate transmembrane transport	biological_process
PGSC0003DMG400019315	GO:0008271	secondary active sulfate transmembrane transporter activity	molecular_function
PGSC0003DMG400019315	GO:0016020	membrane	cellular_component
PGSC0003DMG400019315	GO:0016021	integral component of membrane	cellular_component
PGSC0003DMG400019315	GO:0009507	chloroplast	cellular_component
PGSC0003DMG400019315	GO:0055085	transmembrane transport	biological_process
PGSC0003DMG400019315	GO:0015116	sulfate transmembrane transporter activity	molecular_function
PGSC0003DMG400019315	GO:0008272	sulfate transport	biological_process
PGSC0003DMG400019437	GO:0042742	defense response to bacterium	biological_process
PGSC0003DMG400019437	GO:0050832	defense response to fungus	biological_process
PGSC0003DMG400009399	GO:0009055	electron transfer activity	molecular_function
PGSC0003DMG400009399	GO:0022900	electron transport chain	biological_process
PGSC0003DMG400009399	GO:0055114	oxidation-reduction process	biological_process
PGSC0003DMG400009399	GO:0005623	cell	cellular_component
PGSC0003DMG400009399	GO:0015035	protein disulfide oxidoreductase activity	molecular_function
PGSC0003DMG400009399	GO:0045454	cell redox homeostasis	biological_process
PGSC0003DMG403019589	GO:0016020	membrane	cellular_component
PGSC0003DMG403019589	GO:0016021	integral component of membrane	cellular_component
PGSC0003DMG400009472	GO:0008152	metabolic process	biological_process
PGSC0003DMG400009472	GO:0003824	catalytic activity	molecular_function
PGSC0003DMG400009472	GO:0006096	glycolytic process	biological_process
PGSC0003DMG400009472	GO:0004619	phosphoglycerate mutase activity	molecular_function
PGSC0003DMG400009472	GO:0016868	intramolecular transferase activity, phosphotransferases	molecular_function
PGSC0003DMG400009513	GO:0010466	negative regulation of peptidase activity	biological_process
PGSC0003DMG400009513	GO:0030414	peptidase inhibitor activity	molecular_function
PGSC0003DMG400009513	GO:0010951	negative regulation of endopeptidase activity	biological_process
PGSC0003DMG400009513	GO:0019828	aspartic-type endopeptidase inhibitor activity	molecular_function
PGSC0003DMG400009513	GO:0004866	endopeptidase inhibitor activity	molecular_function
PGSC0003DMG400009513	GO:0008233	peptidase activity	molecular_function
PGSC0003DMG400009513	GO:0006508	proteolysis	biological_process
PGSC0003DMG400009513	GO:0005773	vacuole	cellular_component
PGSC0003DMG400009513	GO:0004867	serine-type endopeptidase inhibitor activity	molecular_function
PGSC0003DMG400019824	GO:0003700	DNA-binding transcription factor activity	molecular_function
PGSC0003DMG400019824	GO:0003677	DNA binding	molecular_function
PGSC0003DMG400019824	GO:0006355	regulation of transcription, DNA-templated	biological_process
PGSC0003DMG400019824	GO:0005634	nucleus	cellular_component
PGSC0003DMG400019824	GO:0043565	sequence-specific DNA binding	molecular_function
PGSC0003DMG400019824	GO:0006351	transcription, DNA-templated	biological_process
PGSC0003DMG400019873	GO:0016787	hydrolase activity	molecular_function
PGSC0003DMG400019873	GO:0006629	lipid metabolic process	biological_process
PGSC0003DMG400019873	GO:0001666	response to hypoxia	biological_process
PGSC0003DMG400019873	GO:0002213	defense response to insect	biological_process
PGSC0003DMG400019873	GO:0009617	response to bacterium	biological_process
PGSC0003DMG400019873	GO:0009625	response to insect	biological_process
PGSC0003DMG400019873	GO:0009627	systemic acquired resistance	biological_process
PGSC0003DMG400019873	GO:0009751	response to salicylic acid	biological_process
PGSC0003DMG400019873	GO:0009816	defense response to bacterium, incompatible interaction	biological_process
PGSC0003DMG400019873	GO:0009862	systemic acquired resistance, salicylic acid mediated signaling pathway	biological_process
PGSC0003DMG400019873	GO:0010105	negative regulation of ethylene-activated signaling pathway	biological_process
PGSC0003DMG400019873	GO:0010150	leaf senescence	biological_process
PGSC0003DMG400019873	GO:0010225	response to UV-C	biological_process
PGSC0003DMG400019873	GO:0010310	regulation of hydrogen peroxide metabolic process	biological_process
PGSC0003DMG400019873	GO:0010618	aerenchyma formation	biological_process
PGSC0003DMG400019873	GO:0010942	positive regulation of cell death	biological_process
PGSC0003DMG400019873	GO:0031348	negative regulation of defense response	biological_process
PGSC0003DMG400019873	GO:0050829	defense response to Gram-negative bacterium	biological_process
PGSC0003DMG400019873	GO:0051707	response to other organism	biological_process
PGSC0003DMG400019873	GO:0060866	leaf abscission	biological_process
PGSC0003DMG400019873	GO:0071327	cellular response to trehalose stimulus	biological_process
PGSC0003DMG400019873	GO:0080142	regulation of salicylic acid biosynthetic process	biological_process
PGSC0003DMG400019873	GO:0080151	positive regulation of salicylic acid mediated signaling pathway	biological_process
PGSC0003DMG400019873	GO:1900367	positive regulation of defense response to insect	biological_process
PGSC0003DMG400019873	GO:1900426	positive regulation of defense response to bacterium	biological_process
PGSC0003DMG400019873	GO:1901183	positive regulation of camalexin biosynthetic process	biological_process
PGSC0003DMG400019873	GO:2000022	regulation of jasmonic acid mediated signaling pathway	biological_process
PGSC0003DMG400019873	GO:2000031	regulation of salicylic acid mediated signaling pathway	biological_process
PGSC0003DMG400019873	GO:0005634	nucleus	cellular_component
PGSC0003DMG400019873	GO:0005737	cytoplasm	cellular_component
PGSC0003DMG400019944	GO:0016020	membrane	cellular_component
PGSC0003DMG400019944	GO:0016021	integral component of membrane	cellular_component
PGSC0003DMG400020017	GO:0016798	hydrolase activity, acting on glycosyl bonds	molecular_function
PGSC0003DMG400020017	GO:0016787	hydrolase activity	molecular_function
PGSC0003DMG400020017	GO:0005975	carbohydrate metabolic process	biological_process
PGSC0003DMG400020017	GO:0008152	metabolic process	biological_process
PGSC0003DMG400020017	GO:0004553	hydrolase activity, hydrolyzing O-glycosyl compounds	molecular_function
PGSC0003DMG400020017	GO:0042973	glucan endo-1,3-beta-D-glucosidase activity	molecular_function
PGSC0003DMG400020017	GO:0016020	membrane	cellular_component
PGSC0003DMG400020017	GO:0016021	integral component of membrane	cellular_component
PGSC0003DMG400020209	GO:0016020	membrane	cellular_component
PGSC0003DMG400020209	GO:0016021	integral component of membrane	cellular_component
PGSC0003DMG400010022	GO:0008152	metabolic process	biological_process
PGSC0003DMG400010022	GO:0016787	hydrolase activity	molecular_function
PGSC0003DMG400010022	GO:0006629	lipid metabolic process	biological_process
PGSC0003DMG400010022	GO:0016042	lipid catabolic process	biological_process
PGSC0003DMG400020334	GO:0055114	oxidation-reduction process	biological_process
PGSC0003DMG400020334	GO:0006571	tyrosine biosynthetic process	biological_process
PGSC0003DMG400020334	GO:0009507	chloroplast	cellular_component
PGSC0003DMG400020334	GO:0004665	prephenate dehydrogenase (NADP+) activity	molecular_function
PGSC0003DMG400020334	GO:0008977	prephenate dehydrogenase (NAD+) activity	molecular_function
PGSC0003DMG400020343	GO:0016747	transferase activity, transferring acyl groups other than amino-acyl groups	molecular_function
PGSC0003DMG400010131	GO:0010951	negative regulation of endopeptidase activity	biological_process
PGSC0003DMG400010131	GO:0004866	endopeptidase inhibitor activity	molecular_function
PGSC0003DMG400010132	GO:0010951	negative regulation of endopeptidase activity	biological_process
PGSC0003DMG400010132	GO:0004866	endopeptidase inhibitor activity	molecular_function
PGSC0003DMG400010224	GO:0016787	hydrolase activity	molecular_function
PGSC0003DMG400010224	GO:0008233	peptidase activity	molecular_function
PGSC0003DMG400010224	GO:0006508	proteolysis	biological_process
PGSC0003DMG400010224	GO:0008234	cysteine-type peptidase activity	molecular_function
PGSC0003DMG400020541	GO:0004722	protein serine/threonine phosphatase activity	molecular_function
PGSC0003DMG400020541	GO:0006470	protein dephosphorylation	biological_process
PGSC0003DMG400020541	GO:0043169	cation binding	molecular_function
PGSC0003DMG400020541	GO:0046872	metal ion binding	molecular_function
PGSC0003DMG400020541	GO:0016787	hydrolase activity	molecular_function
PGSC0003DMG400020541	GO:0003824	catalytic activity	molecular_function
PGSC0003DMG400020541	GO:0004721	phosphoprotein phosphatase activity	molecular_function
PGSC0003DMG400010439	GO:0046872	metal ion binding	molecular_function
PGSC0003DMG400010439	GO:0005622	intracellular	cellular_component
PGSC0003DMG400010439	GO:0035556	intracellular signal transduction	biological_process
PGSC0003DMG400010509	GO:0016740	transferase activity	molecular_function
PGSC0003DMG400010509	GO:0016020	membrane	cellular_component
PGSC0003DMG400010509	GO:0016021	integral component of membrane	cellular_component
PGSC0003DMG400010509	GO:0016757	transferase activity, transferring glycosyl groups	molecular_function
PGSC0003DMG400010509	GO:0005975	carbohydrate metabolic process	biological_process
PGSC0003DMG400010509	GO:0006004	fucose metabolic process	biological_process
PGSC0003DMG400020708	GO:0016020	membrane	cellular_component
PGSC0003DMG400020708	GO:0016021	integral component of membrane	cellular_component
PGSC0003DMG400020708	GO:0022857	transmembrane transporter activity	molecular_function
PGSC0003DMG400020708	GO:0055085	transmembrane transport	biological_process
PGSC0003DMG400020708	GO:0009624	response to nematode	biological_process
PGSC0003DMG400020708	GO:0005886	plasma membrane	cellular_component
PGSC0003DMG400010554	GO:0055114	oxidation-reduction process	biological_process
PGSC0003DMG400010554	GO:0016020	membrane	cellular_component
PGSC0003DMG400010554	GO:0016021	integral component of membrane	cellular_component
PGSC0003DMG400010554	GO:0004497	monooxygenase activity	molecular_function
PGSC0003DMG400010554	GO:0016491	oxidoreductase activity	molecular_function
PGSC0003DMG400010554	GO:0046872	metal ion binding	molecular_function
PGSC0003DMG400010554	GO:0020037	heme binding	molecular_function
PGSC0003DMG400010554	GO:0005506	iron ion binding	molecular_function
PGSC0003DMG400010554	GO:0016705	oxidoreductase activity, acting on paired donors, with incorporation or reduction of molecular oxygen	molecular_function
PGSC0003DMG400010638	GO:0032259	methylation	biological_process
PGSC0003DMG400010638	GO:0008152	metabolic process	biological_process
PGSC0003DMG400010638	GO:0008168	methyltransferase activity	molecular_function
PGSC0003DMG400010664	GO:0016161	beta-amylase activity	molecular_function
PGSC0003DMG400010664	GO:0016798	hydrolase activity, acting on glycosyl bonds	molecular_function
PGSC0003DMG400010664	GO:0102229	amylopectin maltohydrolase activity	molecular_function
PGSC0003DMG400010664	GO:0016787	hydrolase activity	molecular_function
PGSC0003DMG400010664	GO:0008152	metabolic process	biological_process
PGSC0003DMG400010664	GO:0005975	carbohydrate metabolic process	biological_process
PGSC0003DMG400010664	GO:0000272	polysaccharide catabolic process	biological_process
PGSC0003DMG400010815	GO:0043086	negative regulation of catalytic activity	biological_process
PGSC0003DMG400010815	GO:0016020	membrane	cellular_component
PGSC0003DMG400010815	GO:0016021	integral component of membrane	cellular_component
PGSC0003DMG400010815	GO:0004857	enzyme inhibitor activity	molecular_function
PGSC0003DMG400010859	GO:0046872	metal ion binding	molecular_function
PGSC0003DMG400010859	GO:0051213	dioxygenase activity	molecular_function
PGSC0003DMG400010859	GO:0055114	oxidation-reduction process	biological_process
PGSC0003DMG400010859	GO:0016491	oxidoreductase activity	molecular_function
PGSC0003DMG400010859	GO:0006633	fatty acid biosynthetic process	biological_process
PGSC0003DMG400010859	GO:0016702	oxidoreductase activity, acting on single donors with incorporation of molecular oxygen, incorporation of two atoms of oxygen	molecular_function
PGSC0003DMG400010859	GO:0031408	oxylipin biosynthetic process	biological_process
PGSC0003DMG400010859	GO:0005737	cytoplasm	cellular_component
PGSC0003DMG400010859	GO:0006629	lipid metabolic process	biological_process
PGSC0003DMG400010859	GO:0006631	fatty acid metabolic process	biological_process
PGSC0003DMG400010859	GO:0005515	protein binding	molecular_function
PGSC0003DMG400021128	GO:0008152	metabolic process	biological_process
PGSC0003DMG400021128	GO:0016787	hydrolase activity	molecular_function
PGSC0003DMG400021248	GO:0055114	oxidation-reduction process	biological_process
PGSC0003DMG400021248	GO:0050665	hydrogen peroxide biosynthetic process	biological_process
PGSC0003DMG400021248	GO:0003824	catalytic activity	molecular_function
PGSC0003DMG400021248	GO:0016491	oxidoreductase activity	molecular_function
PGSC0003DMG400021248	GO:0010181	FMN binding	molecular_function
PGSC0003DMG400021248	GO:0010204	defense response signaling pathway, resistance gene-independent	biological_process
PGSC0003DMG400021248	GO:0042742	defense response to bacterium	biological_process
PGSC0003DMG400021248	GO:0005777	peroxisome	cellular_component
PGSC0003DMG400021331	GO:0016020	membrane	cellular_component
PGSC0003DMG400021331	GO:0016192	vesicle-mediated transport	biological_process
PGSC0003DMG400021331	GO:0061025	membrane fusion	biological_process
PGSC0003DMG400021331	GO:0016021	integral component of membrane	cellular_component
PGSC0003DMG400021331	GO:0005622	intracellular	cellular_component
PGSC0003DMG400021331	GO:0006886	intracellular protein transport	biological_process
PGSC0003DMG400021331	GO:0005484	SNAP receptor activity	molecular_function
PGSC0003DMG400021422	GO:0006355	regulation of transcription, DNA-templated	biological_process
PGSC0003DMG400021422	GO:0005634	nucleus	cellular_component
PGSC0003DMG400021422	GO:0008270	zinc ion binding	molecular_function
PGSC0003DMG400021422	GO:0003712	transcription coregulator activity	molecular_function
PGSC0003DMG400021422	GO:0016573	histone acetylation	biological_process
PGSC0003DMG400021422	GO:0004402	histone acetyltransferase activity	molecular_function
PGSC0003DMG400021422	GO:0005515	protein binding	molecular_function
PGSC0003DMG400021454	GO:0016020	membrane	cellular_component
PGSC0003DMG400021454	GO:0016021	integral component of membrane	cellular_component
PGSC0003DMG400021508	GO:0003676	nucleic acid binding	molecular_function
PGSC0003DMG401021549	GO:0006559	L-phenylalanine catabolic process	biological_process
PGSC0003DMG401021549	GO:0016829	lyase activity	molecular_function
PGSC0003DMG401021549	GO:0003824	catalytic activity	molecular_function
PGSC0003DMG401021549	GO:0005737	cytoplasm	cellular_component
PGSC0003DMG401021549	GO:0016841	ammonia-lyase activity	molecular_function
PGSC0003DMG401021549	GO:0045548	phenylalanine ammonia-lyase activity	molecular_function
PGSC0003DMG401021549	GO:0009698	phenylpropanoid metabolic process	biological_process
PGSC0003DMG401021549	GO:0009800	cinnamic acid biosynthetic process	biological_process
PGSC0003DMG402021564	GO:0006559	L-phenylalanine catabolic process	biological_process
PGSC0003DMG402021564	GO:0016829	lyase activity	molecular_function
PGSC0003DMG402021564	GO:0003824	catalytic activity	molecular_function
PGSC0003DMG402021564	GO:0005737	cytoplasm	cellular_component
PGSC0003DMG402021564	GO:0016841	ammonia-lyase activity	molecular_function
PGSC0003DMG402021564	GO:0045548	phenylalanine ammonia-lyase activity	molecular_function
PGSC0003DMG402021564	GO:0009698	phenylpropanoid metabolic process	biological_process
PGSC0003DMG402021564	GO:0009800	cinnamic acid biosynthetic process	biological_process
PGSC0003DMG400021574	GO:0043086	negative regulation of catalytic activity	biological_process
PGSC0003DMG400021574	GO:0004857	enzyme inhibitor activity	molecular_function
PGSC0003DMG400021666	GO:0003824	catalytic activity	molecular_function
PGSC0003DMG400021763	GO:0006869	lipid transport	biological_process
PGSC0003DMG400021877	GO:0006073	cellular glucan metabolic process	biological_process
PGSC0003DMG400021877	GO:0016798	hydrolase activity, acting on glycosyl bonds	molecular_function
PGSC0003DMG400021877	GO:0016740	transferase activity	molecular_function
PGSC0003DMG400021877	GO:0016787	hydrolase activity	molecular_function
PGSC0003DMG400021877	GO:0005975	carbohydrate metabolic process	biological_process
PGSC0003DMG400021877	GO:0008152	metabolic process	biological_process
PGSC0003DMG400021877	GO:0071555	cell wall organization	biological_process
PGSC0003DMG400021877	GO:0005576	extracellular region	cellular_component
PGSC0003DMG400021877	GO:0004553	hydrolase activity, hydrolyzing O-glycosyl compounds	molecular_function
PGSC0003DMG400021877	GO:0005618	cell wall	cellular_component
PGSC0003DMG400021877	GO:0048046	apoplast	cellular_component
PGSC0003DMG400021877	GO:0016762	xyloglucan:xyloglucosyl transferase activity	molecular_function
PGSC0003DMG400021877	GO:0010411	xyloglucan metabolic process	biological_process
PGSC0003DMG400021877	GO:0042546	cell wall biogenesis	biological_process
PGSC0003DMG400022075	GO:0055114	oxidation-reduction process	biological_process
PGSC0003DMG400022075	GO:0016020	membrane	cellular_component
PGSC0003DMG400022075	GO:0016021	integral component of membrane	cellular_component
PGSC0003DMG400022075	GO:0004497	monooxygenase activity	molecular_function
PGSC0003DMG400022075	GO:0016491	oxidoreductase activity	molecular_function
PGSC0003DMG400022075	GO:0046872	metal ion binding	molecular_function
PGSC0003DMG400022075	GO:0020037	heme binding	molecular_function
PGSC0003DMG400022075	GO:0005506	iron ion binding	molecular_function
PGSC0003DMG400022075	GO:0016705	oxidoreductase activity, acting on paired donors, with incorporation or reduction of molecular oxygen	molecular_function
PGSC0003DMG400000067	GO:0009269	response to desiccation	biological_process
PGSC0003DMG400022134	GO:0003677	DNA binding	molecular_function
PGSC0003DMG400022134	GO:0006355	regulation of transcription, DNA-templated	biological_process
PGSC0003DMG400022134	GO:0005634	nucleus	cellular_component
PGSC0003DMG400022134	GO:0006351	transcription, DNA-templated	biological_process
PGSC0003DMG400000142	GO:0009055	electron transfer activity	molecular_function
PGSC0003DMG400000142	GO:0022900	electron transport chain	biological_process
PGSC0003DMG400000211	GO:0003700	DNA-binding transcription factor activity	molecular_function
PGSC0003DMG400000211	GO:0003677	DNA binding	molecular_function
PGSC0003DMG400000211	GO:0006355	regulation of transcription, DNA-templated	biological_process
PGSC0003DMG400000211	GO:0005634	nucleus	cellular_component
PGSC0003DMG400000211	GO:0043565	sequence-specific DNA binding	molecular_function
PGSC0003DMG400000211	GO:0006351	transcription, DNA-templated	biological_process
PGSC0003DMG400022893	GO:0055114	oxidation-reduction process	biological_process
PGSC0003DMG400022893	GO:0016020	membrane	cellular_component
PGSC0003DMG400022893	GO:0016021	integral component of membrane	cellular_component
PGSC0003DMG400022893	GO:0004497	monooxygenase activity	molecular_function
PGSC0003DMG400022893	GO:0016491	oxidoreductase activity	molecular_function
PGSC0003DMG400022893	GO:0046872	metal ion binding	molecular_function
PGSC0003DMG400022893	GO:0020037	heme binding	molecular_function
PGSC0003DMG400022893	GO:0005506	iron ion binding	molecular_function
PGSC0003DMG400022893	GO:0016705	oxidoreductase activity, acting on paired donors, with incorporation or reduction of molecular oxygen	molecular_function
PGSC0003DMG402022924	GO:0052833	inositol monophosphate 4-phosphatase activity	molecular_function
PGSC0003DMG402022924	GO:0052832	inositol monophosphate 3-phosphatase activity	molecular_function
PGSC0003DMG402022924	GO:0052834	inositol monophosphate phosphatase activity	molecular_function
PGSC0003DMG402022924	GO:0046872	metal ion binding	molecular_function
PGSC0003DMG402022924	GO:0016787	hydrolase activity	molecular_function
PGSC0003DMG402022924	GO:0046854	phosphatidylinositol phosphorylation	biological_process
PGSC0003DMG402022924	GO:0008934	inositol monophosphate 1-phosphatase activity	molecular_function
PGSC0003DMG402022924	GO:0006021	inositol biosynthetic process	biological_process
PGSC0003DMG402022924	GO:0046855	inositol phosphate dephosphorylation	biological_process
PGSC0003DMG400022933	GO:0005975	carbohydrate metabolic process	biological_process
PGSC0003DMG400022933	GO:0004553	hydrolase activity, hydrolyzing O-glycosyl compounds	molecular_function
PGSC0003DMG400022933	GO:0010214	seed coat development	biological_process
PGSC0003DMG400022933	GO:0046556	alpha-L-arabinofuranosidase activity	molecular_function
PGSC0003DMG400022933	GO:0016787	hydrolase activity	molecular_function
PGSC0003DMG400022933	GO:0009505	plant-type cell wall	cellular_component
PGSC0003DMG400022933	GO:0048046	apoplast	cellular_component
PGSC0003DMG400011640	GO:0042744	hydrogen peroxide catabolic process	biological_process
PGSC0003DMG400011640	GO:0098869	cellular oxidant detoxification	biological_process
PGSC0003DMG400011640	GO:0004601	peroxidase activity	molecular_function
PGSC0003DMG400011640	GO:0055114	oxidation-reduction process	biological_process
PGSC0003DMG400011640	GO:0016491	oxidoreductase activity	molecular_function
PGSC0003DMG400011640	GO:0046872	metal ion binding	molecular_function
PGSC0003DMG400011640	GO:0005576	extracellular region	cellular_component
PGSC0003DMG400011640	GO:0020037	heme binding	molecular_function
PGSC0003DMG400011640	GO:0006979	response to oxidative stress	biological_process
PGSC0003DMG400022342	GO:0042744	hydrogen peroxide catabolic process	biological_process
PGSC0003DMG400022342	GO:0098869	cellular oxidant detoxification	biological_process
PGSC0003DMG400022342	GO:0004601	peroxidase activity	molecular_function
PGSC0003DMG400022342	GO:0055114	oxidation-reduction process	biological_process
PGSC0003DMG400022342	GO:0016491	oxidoreductase activity	molecular_function
PGSC0003DMG400022342	GO:0046872	metal ion binding	molecular_function
PGSC0003DMG400022342	GO:0005576	extracellular region	cellular_component
PGSC0003DMG400022342	GO:0020037	heme binding	molecular_function
PGSC0003DMG400022342	GO:0006979	response to oxidative stress	biological_process
PGSC0003DMG400000339	GO:0005975	carbohydrate metabolic process	biological_process
PGSC0003DMG400000339	GO:0004553	hydrolase activity, hydrolyzing O-glycosyl compounds	molecular_function
PGSC0003DMG400000339	GO:0016798	hydrolase activity, acting on glycosyl bonds	molecular_function
PGSC0003DMG400000339	GO:0016787	hydrolase activity	molecular_function
PGSC0003DMG400000339	GO:0008152	metabolic process	biological_process
PGSC0003DMG400000339	GO:0004565	beta-galactosidase activity	molecular_function
PGSC0003DMG400023050	GO:0005515	protein binding	molecular_function
PGSC0003DMG400022430	GO:0055114	oxidation-reduction process	biological_process
PGSC0003DMG400022430	GO:0008152	metabolic process	biological_process
PGSC0003DMG400022430	GO:0046872	metal ion binding	molecular_function
PGSC0003DMG400022430	GO:0016491	oxidoreductase activity	molecular_function
PGSC0003DMG400022430	GO:0004097	catechol oxidase activity	molecular_function
PGSC0003DMG400022430	GO:0046148	pigment biosynthetic process	biological_process
PGSC0003DMG400023144	GO:0016787	hydrolase activity	molecular_function
PGSC0003DMG400023144	GO:0004190	aspartic-type endopeptidase activity	molecular_function
PGSC0003DMG400023144	GO:0008233	peptidase activity	molecular_function
PGSC0003DMG400023144	GO:0006508	proteolysis	biological_process
PGSC0003DMG402000506	GO:0098869	cellular oxidant detoxification	biological_process
PGSC0003DMG402000506	GO:0004601	peroxidase activity	molecular_function
PGSC0003DMG402000506	GO:0055114	oxidation-reduction process	biological_process
PGSC0003DMG402000506	GO:0020037	heme binding	molecular_function
PGSC0003DMG402000506	GO:0006979	response to oxidative stress	biological_process
PGSC0003DMG402000506	GO:0016491	oxidoreductase activity	molecular_function
PGSC0003DMG400000512	GO:0046872	metal ion binding	molecular_function
PGSC0003DMG400000512	GO:0008270	zinc ion binding	molecular_function
PGSC0003DMG400011729	GO:0051176	positive regulation of sulfur metabolic process	biological_process
PGSC0003DMG400011729	GO:0008047	enzyme activator activity	molecular_function
PGSC0003DMG400011729	GO:0043085	positive regulation of catalytic activity	biological_process
PGSC0003DMG400011729	GO:0009507	chloroplast	cellular_component
PGSC0003DMG400023445	GO:0016740	transferase activity	molecular_function
PGSC0003DMG400023445	GO:0004842	ubiquitin-protein transferase activity	molecular_function
PGSC0003DMG400023445	GO:0016567	protein ubiquitination	biological_process
PGSC0003DMG400023445	GO:0005488	binding	molecular_function
PGSC0003DMG400000731	GO:0006950	response to stress	biological_process
PGSC0003DMG400000731	GO:0005886	plasma membrane	cellular_component
PGSC0003DMG400000776	GO:0009664	plant-type cell wall organization	biological_process
PGSC0003DMG400000776	GO:0005199	structural constituent of cell wall	molecular_function
PGSC0003DMG400000783	GO:0009664	plant-type cell wall organization	biological_process
PGSC0003DMG400000783	GO:0005199	structural constituent of cell wall	molecular_function
PGSC0003DMG400023680	GO:0016020	membrane	cellular_component
PGSC0003DMG400023680	GO:0016021	integral component of membrane	cellular_component
PGSC0003DMG400011971	GO:0016740	transferase activity	molecular_function
PGSC0003DMG400011971	GO:0008152	metabolic process	biological_process
PGSC0003DMG400011971	GO:0016757	transferase activity, transferring glycosyl groups	molecular_function
PGSC0003DMG400011971	GO:0016758	transferase activity, transferring hexosyl groups	molecular_function
PGSC0003DMG400012019	GO:0043086	negative regulation of catalytic activity	biological_process
PGSC0003DMG400012019	GO:0004857	enzyme inhibitor activity	molecular_function
PGSC0003DMG400012020	GO:0043086	negative regulation of catalytic activity	biological_process
PGSC0003DMG400012020	GO:0004857	enzyme inhibitor activity	molecular_function
PGSC0003DMG402023841	GO:0055114	oxidation-reduction process	biological_process
PGSC0003DMG402023841	GO:0016020	membrane	cellular_component
PGSC0003DMG402023841	GO:0016021	integral component of membrane	cellular_component
PGSC0003DMG402023841	GO:0016491	oxidoreductase activity	molecular_function
PGSC0003DMG402023841	GO:0005506	iron ion binding	molecular_function
PGSC0003DMG402023841	GO:0008610	lipid biosynthetic process	biological_process
PGSC0003DMG400001181	GO:0016020	membrane	cellular_component
PGSC0003DMG400001181	GO:0016021	integral component of membrane	cellular_component
PGSC0003DMG400001181	GO:0005739	mitochondrion	cellular_component
PGSC0003DMG400001181	GO:0051560	mitochondrial calcium ion homeostasis	biological_process
PGSC0003DMG400001204	GO:0005509	calcium ion binding	molecular_function
PGSC0003DMG400001204	GO:0042538	hyperosmotic salinity response	biological_process
PGSC0003DMG400001204	GO:0005829	cytosol	cellular_component
PGSC0003DMG400001287	GO:0003824	catalytic activity	molecular_function
PGSC0003DMG400001287	GO:0030170	pyridoxal phosphate binding	molecular_function
PGSC0003DMG400001287	GO:0004351	glutamate decarboxylase activity	molecular_function
PGSC0003DMG400001287	GO:0006536	glutamate metabolic process	biological_process
PGSC0003DMG400023957	GO:0055114	oxidation-reduction process	biological_process
PGSC0003DMG400023957	GO:0006571	tyrosine biosynthetic process	biological_process
PGSC0003DMG400023957	GO:0004665	prephenate dehydrogenase (NADP+) activity	molecular_function
PGSC0003DMG400023957	GO:0008977	prephenate dehydrogenase (NAD+) activity	molecular_function
PGSC0003DMG400023985	GO:0009507	chloroplast	cellular_component
PGSC0003DMG400023985	GO:0009536	plastid	cellular_component
PGSC0003DMG400023985	GO:0046872	metal ion binding	molecular_function
PGSC0003DMG400023985	GO:0055114	oxidation-reduction process	biological_process
PGSC0003DMG400023985	GO:0009055	electron transfer activity	molecular_function
PGSC0003DMG400023985	GO:0051536	iron-sulfur cluster binding	molecular_function
PGSC0003DMG400023985	GO:0022900	electron transport chain	biological_process
PGSC0003DMG400023985	GO:0051537	2 iron, 2 sulfur cluster binding	molecular_function
PGSC0003DMG402024140	GO:0016787	hydrolase activity	molecular_function
PGSC0003DMG402024140	GO:0071555	cell wall organization	biological_process
PGSC0003DMG402024140	GO:0005576	extracellular region	cellular_component
PGSC0003DMG402024140	GO:0005618	cell wall	cellular_component
PGSC0003DMG400001528	GO:0016798	hydrolase activity, acting on glycosyl bonds	molecular_function
PGSC0003DMG400001528	GO:0004568	chitinase activity	molecular_function
PGSC0003DMG400001528	GO:0016787	hydrolase activity	molecular_function
PGSC0003DMG400001528	GO:0005975	carbohydrate metabolic process	biological_process
PGSC0003DMG400001528	GO:0008152	metabolic process	biological_process
PGSC0003DMG400001528	GO:0006032	chitin catabolic process	biological_process
PGSC0003DMG400001528	GO:0016998	cell wall macromolecule catabolic process	biological_process
PGSC0003DMG400001752	GO:0016020	membrane	cellular_component
PGSC0003DMG400001752	GO:0016021	integral component of membrane	cellular_component
PGSC0003DMG400001752	GO:0005515	protein binding	molecular_function
PGSC0003DMG400001752	GO:0044794	positive regulation by host of viral process	biological_process
PGSC0003DMG400001752	GO:0005788	endoplasmic reticulum lumen	cellular_component
PGSC0003DMG400001752	GO:0005783	endoplasmic reticulum	cellular_component
PGSC0003DMG400001752	GO:0005886	plasma membrane	cellular_component
PGSC0003DMG400001848	GO:0005576	extracellular region	cellular_component
PGSC0003DMG400001948	GO:0008152	metabolic process	biological_process
PGSC0003DMG400001948	GO:0000287	magnesium ion binding	molecular_function
PGSC0003DMG400001948	GO:0010333	terpene synthase activity	molecular_function
PGSC0003DMG400001948	GO:0016829	lyase activity	molecular_function
PGSC0003DMG400012481	GO:0008289	lipid binding	molecular_function
PGSC0003DMG400012481	GO:0006869	lipid transport	biological_process
PGSC0003DMG400002161	GO:0009651	response to salt stress	biological_process
PGSC0003DMG400002167	GO:0006952	defense response	biological_process
PGSC0003DMG400002167	GO:0016740	transferase activity	molecular_function
PGSC0003DMG400002167	GO:0009607	response to biotic stimulus	biological_process
PGSC0003DMG400002167	GO:0004364	glutathione transferase activity	molecular_function
PGSC0003DMG400002167	GO:0005515	protein binding	molecular_function
PGSC0003DMG400002169	GO:0005515	protein binding	molecular_function
PGSC0003DMG400012571	GO:0009231	riboflavin biosynthetic process	biological_process
PGSC0003DMG400012571	GO:0008686	3,4-dihydroxy-2-butanone-4-phosphate synthase activity	molecular_function
PGSC0003DMG400012571	GO:0003935	GTP cyclohydrolase II activity	molecular_function
PGSC0003DMG400012571	GO:0009507	chloroplast	cellular_component
PGSC0003DMG400012571	GO:0009570	chloroplast stroma	cellular_component
PGSC0003DMG400012571	GO:0016020	membrane	cellular_component
PGSC0003DMG400012589	GO:0042744	hydrogen peroxide catabolic process	biological_process
PGSC0003DMG400012589	GO:0098869	cellular oxidant detoxification	biological_process
PGSC0003DMG400012589	GO:0004601	peroxidase activity	molecular_function
PGSC0003DMG400012589	GO:0055114	oxidation-reduction process	biological_process
PGSC0003DMG400012589	GO:0016491	oxidoreductase activity	molecular_function
PGSC0003DMG400012589	GO:0046872	metal ion binding	molecular_function
PGSC0003DMG400012589	GO:0005576	extracellular region	cellular_component
PGSC0003DMG400012589	GO:0020037	heme binding	molecular_function
PGSC0003DMG400012589	GO:0006979	response to oxidative stress	biological_process
PGSC0003DMG400024748	GO:0000792	heterochromatin	cellular_component
PGSC0003DMG400024748	GO:0005694	chromosome	cellular_component
PGSC0003DMG400024748	GO:0003677	DNA binding	molecular_function
PGSC0003DMG400024748	GO:0005634	nucleus	cellular_component
PGSC0003DMG400024748	GO:0046982	protein heterodimerization activity	molecular_function
PGSC0003DMG400024748	GO:0000786	nucleosome	cellular_component
PGSC0003DMG400024748	GO:0003682	chromatin binding	molecular_function
PGSC0003DMG400024748	GO:0005730	nucleolus	cellular_component
PGSC0003DMG400024749	GO:0009506	plasmodesma	cellular_component
PGSC0003DMG400024759	GO:0003723	RNA binding	molecular_function
PGSC0003DMG400024759	GO:0003676	nucleic acid binding	molecular_function
PGSC0003DMG400024765	GO:0003824	catalytic activity	molecular_function
PGSC0003DMG400024781	GO:0006351	transcription, DNA-templated	biological_process
PGSC0003DMG400024781	GO:0006355	regulation of transcription, DNA-templated	biological_process
PGSC0003DMG400024967	GO:0098869	cellular oxidant detoxification	biological_process
PGSC0003DMG400024967	GO:0004601	peroxidase activity	molecular_function
PGSC0003DMG400024967	GO:0055114	oxidation-reduction process	biological_process
PGSC0003DMG400024967	GO:0020037	heme binding	molecular_function
PGSC0003DMG400024967	GO:0006979	response to oxidative stress	biological_process
PGSC0003DMG400024967	GO:0042744	hydrogen peroxide catabolic process	biological_process
PGSC0003DMG400024967	GO:0016491	oxidoreductase activity	molecular_function
PGSC0003DMG400024967	GO:0046872	metal ion binding	molecular_function
PGSC0003DMG400024967	GO:0005576	extracellular region	cellular_component
PGSC0003DMG400012953	GO:0055114	oxidation-reduction process	biological_process
PGSC0003DMG400012953	GO:0004497	monooxygenase activity	molecular_function
PGSC0003DMG400012953	GO:0016491	oxidoreductase activity	molecular_function
PGSC0003DMG400012953	GO:0046872	metal ion binding	molecular_function
PGSC0003DMG400012953	GO:0020037	heme binding	molecular_function
PGSC0003DMG400012953	GO:0005506	iron ion binding	molecular_function
PGSC0003DMG400012953	GO:0016705	oxidoreductase activity, acting on paired donors, with incorporation or reduction of molecular oxygen	molecular_function
PGSC0003DMG400012974	GO:0015031	protein transport	biological_process
PGSC0003DMG400012974	GO:0006979	response to oxidative stress	biological_process
PGSC0003DMG400025042	GO:0016020	membrane	cellular_component
PGSC0003DMG400025042	GO:0016021	integral component of membrane	cellular_component
PGSC0003DMG400025042	GO:0009055	electron transfer activity	molecular_function
PGSC0003DMG400025042	GO:0022900	electron transport chain	biological_process
PGSC0003DMG400025063	GO:0005975	carbohydrate metabolic process	biological_process
PGSC0003DMG400025063	GO:0008061	chitin binding	molecular_function
PGSC0003DMG400025063	GO:0004568	chitinase activity	molecular_function
PGSC0003DMG400025063	GO:0006032	chitin catabolic process	biological_process
PGSC0003DMG400025063	GO:0016998	cell wall macromolecule catabolic process	biological_process
PGSC0003DMG401025083	GO:0098869	cellular oxidant detoxification	biological_process
PGSC0003DMG401025083	GO:0004601	peroxidase activity	molecular_function
PGSC0003DMG401025083	GO:0055114	oxidation-reduction process	biological_process
PGSC0003DMG401025083	GO:0020037	heme binding	molecular_function
PGSC0003DMG401025083	GO:0006979	response to oxidative stress	biological_process
PGSC0003DMG401025083	GO:0042744	hydrogen peroxide catabolic process	biological_process
PGSC0003DMG401025083	GO:0016491	oxidoreductase activity	molecular_function
PGSC0003DMG401025083	GO:0046872	metal ion binding	molecular_function
PGSC0003DMG401025083	GO:0005576	extracellular region	cellular_component
PGSC0003DMG400002914	GO:0005515	protein binding	molecular_function
PGSC0003DMG400003054	GO:0006012	galactose metabolic process	biological_process
PGSC0003DMG400003054	GO:0003978	UDP-glucose 4-epimerase activity	molecular_function
PGSC0003DMG400003054	GO:0016853	isomerase activity	molecular_function
PGSC0003DMG400003056	GO:0010951	negative regulation of endopeptidase activity	biological_process
PGSC0003DMG400003056	GO:0004867	serine-type endopeptidase inhibitor activity	molecular_function
PGSC0003DMG400003056	GO:0009611	response to wounding	biological_process
PGSC0003DMG400013227	GO:0016020	membrane	cellular_component
PGSC0003DMG400013227	GO:0016021	integral component of membrane	cellular_component
PGSC0003DMG400025246	GO:0005694	chromosome	cellular_component
PGSC0003DMG400025246	GO:0003677	DNA binding	molecular_function
PGSC0003DMG400025246	GO:0005634	nucleus	cellular_component
PGSC0003DMG400025246	GO:0046982	protein heterodimerization activity	molecular_function
PGSC0003DMG400025246	GO:0000786	nucleosome	cellular_component
PGSC0003DMG400025246	GO:0010369	chromocenter	cellular_component
PGSC0003DMG400013399	GO:0016020	membrane	cellular_component
PGSC0003DMG400013399	GO:0016021	integral component of membrane	cellular_component
PGSC0003DMG400025487	GO:0008152	metabolic process	biological_process
PGSC0003DMG400025487	GO:0016829	lyase activity	molecular_function
PGSC0003DMG400025487	GO:0046872	metal ion binding	molecular_function
PGSC0003DMG400025487	GO:0003824	catalytic activity	molecular_function
PGSC0003DMG400025487	GO:0019752	carboxylic acid metabolic process	biological_process
PGSC0003DMG400025487	GO:0004451	isocitrate lyase activity	molecular_function
PGSC0003DMG400025487	GO:0009514	glyoxysome	cellular_component
PGSC0003DMG400003461	GO:0008299	isoprenoid biosynthetic process	biological_process
PGSC0003DMG400003461	GO:0055114	oxidation-reduction process	biological_process
PGSC0003DMG400003461	GO:0016020	membrane	cellular_component
PGSC0003DMG400003461	GO:0016021	integral component of membrane	cellular_component
PGSC0003DMG400003461	GO:0016491	oxidoreductase activity	molecular_function
PGSC0003DMG400003461	GO:0050662	coenzyme binding	molecular_function
PGSC0003DMG400003461	GO:0050661	NADP binding	molecular_function
PGSC0003DMG400003461	GO:0004420	hydroxymethylglutaryl-CoA reductase (NADPH) activity	molecular_function
PGSC0003DMG400003461	GO:0016616	oxidoreductase activity, acting on the CH-OH group of donors, NAD or NADP as acceptor	molecular_function
PGSC0003DMG400003461	GO:0015936	coenzyme A metabolic process	biological_process
PGSC0003DMG400003461	GO:0005783	endoplasmic reticulum	cellular_component
PGSC0003DMG400003461	GO:0005789	endoplasmic reticulum membrane	cellular_component
PGSC0003DMG400025495	GO:0016020	membrane	cellular_component
PGSC0003DMG400025495	GO:0016021	integral component of membrane	cellular_component
PGSC0003DMG400025495	GO:0022857	transmembrane transporter activity	molecular_function
PGSC0003DMG400025495	GO:0055085	transmembrane transport	biological_process
PGSC0003DMG400013879	GO:0016491	oxidoreductase activity	molecular_function
PGSC0003DMG400013879	GO:0055114	oxidation-reduction process	biological_process
PGSC0003DMG400013879	GO:0010181	FMN binding	molecular_function
PGSC0003DMG400013879	GO:0003955	NAD(P)H dehydrogenase (quinone) activity	molecular_function
PGSC0003DMG400013894	GO:0055114	oxidation-reduction process	biological_process
PGSC0003DMG400013894	GO:0016491	oxidoreductase activity	molecular_function
PGSC0003DMG400013894	GO:0046872	metal ion binding	molecular_function
PGSC0003DMG400003848	GO:0005215	transporter activity	molecular_function
PGSC0003DMG400003848	GO:0016020	membrane	cellular_component
PGSC0003DMG400003848	GO:0016021	integral component of membrane	cellular_component
PGSC0003DMG400003848	GO:0022857	transmembrane transporter activity	molecular_function
PGSC0003DMG400003848	GO:0055085	transmembrane transport	biological_process
PGSC0003DMG400003848	GO:0006829	zinc ion transport	biological_process
PGSC0003DMG400003848	GO:0005773	vacuole	cellular_component
PGSC0003DMG400003848	GO:0005774	vacuolar membrane	cellular_component
PGSC0003DMG400003848	GO:0009507	chloroplast	cellular_component
PGSC0003DMG400003848	GO:0009705	plant-type vacuole membrane	cellular_component
PGSC0003DMG400003849	GO:0008152	metabolic process	biological_process
PGSC0003DMG400003849	GO:0016787	hydrolase activity	molecular_function
PGSC0003DMG400014013	GO:0055114	oxidation-reduction process	biological_process
PGSC0003DMG400014013	GO:0004497	monooxygenase activity	molecular_function
PGSC0003DMG400014013	GO:0016491	oxidoreductase activity	molecular_function
PGSC0003DMG400014013	GO:0046872	metal ion binding	molecular_function
PGSC0003DMG400014013	GO:0020037	heme binding	molecular_function
PGSC0003DMG400014013	GO:0005506	iron ion binding	molecular_function
PGSC0003DMG400014013	GO:0016705	oxidoreductase activity, acting on paired donors, with incorporation or reduction of molecular oxygen	molecular_function
PGSC0003DMG400014013	GO:0016020	membrane	cellular_component
PGSC0003DMG400014013	GO:0016021	integral component of membrane	cellular_component
PGSC0003DMG402003983	GO:0004672	protein kinase activity	molecular_function
PGSC0003DMG402003983	GO:0005524	ATP binding	molecular_function
PGSC0003DMG402003983	GO:0006468	protein phosphorylation	biological_process
PGSC0003DMG402003983	GO:0016020	membrane	cellular_component
PGSC0003DMG402003983	GO:0016021	integral component of membrane	cellular_component
PGSC0003DMG402003983	GO:0048544	recognition of pollen	biological_process
PGSC0003DMG400014095	GO:0016491	oxidoreductase activity	molecular_function
PGSC0003DMG400014095	GO:0055114	oxidation-reduction process	biological_process
PGSC0003DMG400004150	GO:0016853	isomerase activity	molecular_function
PGSC0003DMG400004150	GO:0005623	cell	cellular_component
PGSC0003DMG400004150	GO:0045454	cell redox homeostasis	biological_process
PGSC0003DMG400004150	GO:0005783	endoplasmic reticulum	cellular_component
PGSC0003DMG400004150	GO:0003756	protein disulfide isomerase activity	molecular_function
PGSC0003DMG400004170	GO:0006529	asparagine biosynthetic process	biological_process
PGSC0003DMG400004170	GO:0000166	nucleotide binding	molecular_function
PGSC0003DMG400004170	GO:0005524	ATP binding	molecular_function
PGSC0003DMG400004170	GO:0016874	ligase activity	molecular_function
PGSC0003DMG400004170	GO:0004066	asparagine synthase (glutamine-hydrolyzing) activity	molecular_function
PGSC0003DMG400004170	GO:0006541	glutamine metabolic process	biological_process
PGSC0003DMG400004170	GO:0043617	cellular response to sucrose starvation	biological_process
PGSC0003DMG400004170	GO:0009744	response to sucrose	biological_process
PGSC0003DMG400004170	GO:0009749	response to glucose	biological_process
PGSC0003DMG400004170	GO:0009750	response to fructose	biological_process
PGSC0003DMG400004170	GO:0008652	cellular amino acid biosynthetic process	biological_process
PGSC0003DMG400026159	GO:0005509	calcium ion binding	molecular_function
PGSC0003DMG400004253	GO:0008299	isoprenoid biosynthetic process	biological_process
PGSC0003DMG400004253	GO:0016126	sterol biosynthetic process	biological_process
PGSC0003DMG400004253	GO:0016740	transferase activity	molecular_function
PGSC0003DMG400004253	GO:0008152	metabolic process	biological_process
PGSC0003DMG400004253	GO:0003824	catalytic activity	molecular_function
PGSC0003DMG400004253	GO:0006629	lipid metabolic process	biological_process
PGSC0003DMG400004253	GO:0004421	hydroxymethylglutaryl-CoA synthase activity	molecular_function
PGSC0003DMG400004253	GO:0006694	steroid biosynthetic process	biological_process
PGSC0003DMG400004253	GO:0008202	steroid metabolic process	biological_process
PGSC0003DMG400004283	GO:0016747	transferase activity, transferring acyl groups other than amino-acyl groups	molecular_function
PGSC0003DMG400026384	GO:0030247	polysaccharide binding	molecular_function
PGSC0003DMG400026384	GO:0016740	transferase activity	molecular_function
PGSC0003DMG400026384	GO:0000166	nucleotide binding	molecular_function
PGSC0003DMG400026384	GO:0004672	protein kinase activity	molecular_function
PGSC0003DMG400026384	GO:0004674	protein serine/threonine kinase activity	molecular_function
PGSC0003DMG400026384	GO:0005524	ATP binding	molecular_function
PGSC0003DMG400026384	GO:0016301	kinase activity	molecular_function
PGSC0003DMG400026384	GO:0006468	protein phosphorylation	biological_process
PGSC0003DMG400026384	GO:0016310	phosphorylation	biological_process
PGSC0003DMG400026384	GO:0016020	membrane	cellular_component
PGSC0003DMG400026384	GO:0016021	integral component of membrane	cellular_component
PGSC0003DMG400026821	GO:0003700	DNA-binding transcription factor activity	molecular_function
PGSC0003DMG400026821	GO:0003677	DNA binding	molecular_function
PGSC0003DMG400026821	GO:0006355	regulation of transcription, DNA-templated	biological_process
PGSC0003DMG400026821	GO:0005634	nucleus	cellular_component
PGSC0003DMG400026821	GO:0006351	transcription, DNA-templated	biological_process
PGSC0003DMG400026853	GO:0016798	hydrolase activity, acting on glycosyl bonds	molecular_function
PGSC0003DMG400026853	GO:0004568	chitinase activity	molecular_function
PGSC0003DMG400026853	GO:0016787	hydrolase activity	molecular_function
PGSC0003DMG400026853	GO:0005975	carbohydrate metabolic process	biological_process
PGSC0003DMG400026853	GO:0008152	metabolic process	biological_process
PGSC0003DMG400026853	GO:0008061	chitin binding	molecular_function
PGSC0003DMG400026853	GO:0006032	chitin catabolic process	biological_process
PGSC0003DMG400026853	GO:0016998	cell wall macromolecule catabolic process	biological_process
PGSC0003DMG400026854	GO:0006952	defense response	biological_process
PGSC0003DMG400026854	GO:0016798	hydrolase activity, acting on glycosyl bonds	molecular_function
PGSC0003DMG400026854	GO:0004568	chitinase activity	molecular_function
PGSC0003DMG400026854	GO:0016787	hydrolase activity	molecular_function
PGSC0003DMG400026854	GO:0005975	carbohydrate metabolic process	biological_process
PGSC0003DMG400026854	GO:0008152	metabolic process	biological_process
PGSC0003DMG400026854	GO:0008061	chitin binding	molecular_function
PGSC0003DMG400026854	GO:0000272	polysaccharide catabolic process	biological_process
PGSC0003DMG400026854	GO:0006032	chitin catabolic process	biological_process
PGSC0003DMG400026854	GO:0016998	cell wall macromolecule catabolic process	biological_process
PGSC0003DMG400026854	GO:0005773	vacuole	cellular_component
PGSC0003DMG400026855	GO:0005975	carbohydrate metabolic process	biological_process
PGSC0003DMG400026855	GO:0008061	chitin binding	molecular_function
PGSC0003DMG400026855	GO:0004568	chitinase activity	molecular_function
PGSC0003DMG400026855	GO:0006032	chitin catabolic process	biological_process
PGSC0003DMG400026855	GO:0016998	cell wall macromolecule catabolic process	biological_process
PGSC0003DMG400014736	GO:0016020	membrane	cellular_component
PGSC0003DMG400014736	GO:0016021	integral component of membrane	cellular_component
PGSC0003DMG400014736	GO:0005515	protein binding	molecular_function
PGSC0003DMG400014776	GO:0008080	N-acetyltransferase activity	molecular_function
PGSC0003DMG400014779	GO:0003824	catalytic activity	molecular_function
PGSC0003DMG400014779	GO:0016829	lyase activity	molecular_function
PGSC0003DMG400014779	GO:0030170	pyridoxal phosphate binding	molecular_function
PGSC0003DMG400014779	GO:0016831	carboxy-lyase activity	molecular_function
PGSC0003DMG400014779	GO:0019752	carboxylic acid metabolic process	biological_process
PGSC0003DMG400004800	GO:0055114	oxidation-reduction process	biological_process
PGSC0003DMG400004800	GO:0016491	oxidoreductase activity	molecular_function
PGSC0003DMG400004800	GO:0003824	catalytic activity	molecular_function
PGSC0003DMG400004800	GO:0005975	carbohydrate metabolic process	biological_process
PGSC0003DMG400004800	GO:0005737	cytoplasm	cellular_component
PGSC0003DMG400004800	GO:0016616	oxidoreductase activity, acting on the CH-OH group of donors, NAD or NADP as acceptor	molecular_function
PGSC0003DMG400004800	GO:0019752	carboxylic acid metabolic process	biological_process
PGSC0003DMG400004800	GO:0004459	L-lactate dehydrogenase activity	molecular_function
PGSC0003DMG400014791	GO:0005634	nucleus	cellular_component
PGSC0003DMG400004822	GO:0055114	oxidation-reduction process	biological_process
PGSC0003DMG400004822	GO:0008152	metabolic process	biological_process
PGSC0003DMG400004822	GO:0016491	oxidoreductase activity	molecular_function
PGSC0003DMG400014823	GO:0006073	cellular glucan metabolic process	biological_process
PGSC0003DMG400014823	GO:0005975	carbohydrate metabolic process	biological_process
PGSC0003DMG400014823	GO:0004553	hydrolase activity, hydrolyzing O-glycosyl compounds	molecular_function
PGSC0003DMG400014823	GO:0005618	cell wall	cellular_component
PGSC0003DMG400014823	GO:0016762	xyloglucan:xyloglucosyl transferase activity	molecular_function
PGSC0003DMG400014823	GO:0048046	apoplast	cellular_component
PGSC0003DMG400014823	GO:0016798	hydrolase activity, acting on glycosyl bonds	molecular_function
PGSC0003DMG400014823	GO:0016740	transferase activity	molecular_function
PGSC0003DMG400014823	GO:0016787	hydrolase activity	molecular_function
PGSC0003DMG400014823	GO:0008152	metabolic process	biological_process
PGSC0003DMG400014823	GO:0071555	cell wall organization	biological_process
PGSC0003DMG400014823	GO:0005576	extracellular region	cellular_component
PGSC0003DMG400014823	GO:0010411	xyloglucan metabolic process	biological_process
PGSC0003DMG400014823	GO:0042546	cell wall biogenesis	biological_process
PGSC0003DMG400014867	GO:0042744	hydrogen peroxide catabolic process	biological_process
PGSC0003DMG400014867	GO:0098869	cellular oxidant detoxification	biological_process
PGSC0003DMG400014867	GO:0004601	peroxidase activity	molecular_function
PGSC0003DMG400014867	GO:0055114	oxidation-reduction process	biological_process
PGSC0003DMG400014867	GO:0016491	oxidoreductase activity	molecular_function
PGSC0003DMG400014867	GO:0046872	metal ion binding	molecular_function
PGSC0003DMG400014867	GO:0005576	extracellular region	cellular_component
PGSC0003DMG400014867	GO:0020037	heme binding	molecular_function
PGSC0003DMG400014867	GO:0006979	response to oxidative stress	biological_process
PGSC0003DMG400014902	GO:0055114	oxidation-reduction process	biological_process
PGSC0003DMG400014902	GO:0004497	monooxygenase activity	molecular_function
PGSC0003DMG400014902	GO:0016491	oxidoreductase activity	molecular_function
PGSC0003DMG400014902	GO:0046872	metal ion binding	molecular_function
PGSC0003DMG400014902	GO:0020037	heme binding	molecular_function
PGSC0003DMG400014902	GO:0005506	iron ion binding	molecular_function
PGSC0003DMG400014902	GO:0016705	oxidoreductase activity, acting on paired donors, with incorporation or reduction of molecular oxygen	molecular_function
PGSC0003DMG400014902	GO:0080132	fatty acid alpha-hydroxylase activity	molecular_function
PGSC0003DMG400014902	GO:0016132	brassinosteroid biosynthetic process	biological_process
PGSC0003DMG400014902	GO:0016020	membrane	cellular_component
PGSC0003DMG400014902	GO:0016021	integral component of membrane	cellular_component
PGSC0003DMG400014902	GO:0048366	leaf development	biological_process
PGSC0003DMG400004996	GO:0006012	galactose metabolic process	biological_process
PGSC0003DMG400004996	GO:0003978	UDP-glucose 4-epimerase activity	molecular_function
PGSC0003DMG400004996	GO:0016853	isomerase activity	molecular_function
PGSC0003DMG400005062	GO:0042744	hydrogen peroxide catabolic process	biological_process
PGSC0003DMG400005062	GO:0098869	cellular oxidant detoxification	biological_process
PGSC0003DMG400005062	GO:0004601	peroxidase activity	molecular_function
PGSC0003DMG400005062	GO:0055114	oxidation-reduction process	biological_process
PGSC0003DMG400005062	GO:0016491	oxidoreductase activity	molecular_function
PGSC0003DMG400005062	GO:0046872	metal ion binding	molecular_function
PGSC0003DMG400005062	GO:0005576	extracellular region	cellular_component
PGSC0003DMG400005062	GO:0020037	heme binding	molecular_function
PGSC0003DMG400005062	GO:0006979	response to oxidative stress	biological_process
PGSC0003DMG400005111	GO:0005576	extracellular region	cellular_component
PGSC0003DMG400005113	GO:0005576	extracellular region	cellular_component
PGSC0003DMG400027449	GO:0003824	catalytic activity	molecular_function
PGSC0003DMG400027449	GO:0005992	trehalose biosynthetic process	biological_process
PGSC0003DMG400027449	GO:0005739	mitochondrion	cellular_component
PGSC0003DMG400027449	GO:0005829	cytosol	cellular_component
PGSC0003DMG400005284	GO:0055114	oxidation-reduction process	biological_process
PGSC0003DMG400005284	GO:0003824	catalytic activity	molecular_function
PGSC0003DMG400005284	GO:0003855	3-dehydroquinate dehydratase activity	molecular_function
PGSC0003DMG400005284	GO:0004764	shikimate 3-dehydrogenase (NADP+) activity	molecular_function
PGSC0003DMG400005401	GO:0051091	positive regulation of DNA-binding transcription factor activity	biological_process
PGSC0003DMG400005404	GO:0016491	oxidoreductase activity	molecular_function
PGSC0003DMG400005404	GO:0055114	oxidation-reduction process	biological_process
PGSC0003DMG400005404	GO:0003955	NAD(P)H dehydrogenase (quinone) activity	molecular_function
PGSC0003DMG400005410	GO:0016491	oxidoreductase activity	molecular_function
PGSC0003DMG400005410	GO:0055114	oxidation-reduction process	biological_process
PGSC0003DMG400005515	GO:0055114	oxidation-reduction process	biological_process
PGSC0003DMG400005515	GO:0016491	oxidoreductase activity	molecular_function
PGSC0003DMG400005515	GO:0046872	metal ion binding	molecular_function
PGSC0003DMG400005515	GO:0005507	copper ion binding	molecular_function
PGSC0003DMG400005515	GO:0005576	extracellular region	cellular_component
PGSC0003DMG400005515	GO:0016020	membrane	cellular_component
PGSC0003DMG400005515	GO:0016021	integral component of membrane	cellular_component
PGSC0003DMG400015492	GO:0000166	nucleotide binding	molecular_function
PGSC0003DMG400015492	GO:0005524	ATP binding	molecular_function
PGSC0003DMG400015673	GO:0008299	isoprenoid biosynthetic process	biological_process
PGSC0003DMG400015673	GO:0016740	transferase activity	molecular_function
PGSC0003DMG400015678	GO:0055114	oxidation-reduction process	biological_process
PGSC0003DMG400015678	GO:0046872	metal ion binding	molecular_function
PGSC0003DMG400015678	GO:0016491	oxidoreductase activity	molecular_function
PGSC0003DMG400015678	GO:0008270	zinc ion binding	molecular_function
PGSC0003DMG400016140	GO:0016020	membrane	cellular_component
PGSC0003DMG400016140	GO:0016021	integral component of membrane	cellular_component
PGSC0003DMG400016140	GO:0006839	mitochondrial transport	biological_process
PGSC0003DMG400016140	GO:0031966	mitochondrial membrane	cellular_component
PGSC0003DMG400016221	GO:0019904	protein domain specific binding	molecular_function
PGSC0003DMG400016247	GO:0055114	oxidation-reduction process	biological_process
PGSC0003DMG400016247	GO:0102786	stearoyl-[acp] desaturase activity	molecular_function
PGSC0003DMG400016247	GO:0009507	chloroplast	cellular_component
PGSC0003DMG400016247	GO:0009536	plastid	cellular_component
PGSC0003DMG400016247	GO:0016491	oxidoreductase activity	molecular_function
PGSC0003DMG400016247	GO:0046872	metal ion binding	molecular_function
PGSC0003DMG400016247	GO:0045300	acyl-[acyl-carrier-protein] desaturase activity	molecular_function
PGSC0003DMG400016247	GO:0006631	fatty acid metabolic process	biological_process
PGSC0003DMG400016247	GO:0006633	fatty acid biosynthetic process	biological_process
PGSC0003DMG400016247	GO:0006629	lipid metabolic process	biological_process
PGSC0003DMG400016284	GO:0018106	peptidyl-histidine phosphorylation	biological_process
PGSC0003DMG400016284	GO:0023014	signal transduction by protein phosphorylation	biological_process
PGSC0003DMG400016284	GO:0000160	phosphorelay signal transduction system	biological_process
PGSC0003DMG400016284	GO:0016740	transferase activity	molecular_function
PGSC0003DMG400016284	GO:0000166	nucleotide binding	molecular_function
PGSC0003DMG400016284	GO:0004672	protein kinase activity	molecular_function
PGSC0003DMG400016284	GO:0005524	ATP binding	molecular_function
PGSC0003DMG400016284	GO:0016301	kinase activity	molecular_function
PGSC0003DMG400016284	GO:0007165	signal transduction	biological_process
PGSC0003DMG400016284	GO:0016310	phosphorylation	biological_process
PGSC0003DMG400016284	GO:0016020	membrane	cellular_component
PGSC0003DMG400016284	GO:0016021	integral component of membrane	cellular_component
PGSC0003DMG400016284	GO:0046872	metal ion binding	molecular_function
PGSC0003DMG400016284	GO:0005783	endoplasmic reticulum	cellular_component
PGSC0003DMG400016284	GO:0005789	endoplasmic reticulum membrane	cellular_component
PGSC0003DMG400016284	GO:0006468	protein phosphorylation	biological_process
PGSC0003DMG400016284	GO:0000155	phosphorelay sensor kinase activity	molecular_function
PGSC0003DMG400016284	GO:0004673	protein histidine kinase activity	molecular_function
PGSC0003DMG400016284	GO:0038199	ethylene receptor activity	molecular_function
PGSC0003DMG400016284	GO:0051740	ethylene binding	molecular_function
PGSC0003DMG400016284	GO:0009873	ethylene-activated signaling pathway	biological_process
PGSC0003DMG400016284	GO:0010105	negative regulation of ethylene-activated signaling pathway	biological_process
PGSC0003DMG400016284	GO:0050896	response to stimulus	biological_process
PGSC0003DMG400016284	GO:0005515	protein binding	molecular_function
PGSC0003DMG400016284	GO:0009723	response to ethylene	biological_process
PGSC0003DMG400016284	GO:0005622	intracellular	cellular_component
PGSC0003DMG400016420	GO:0016020	membrane	cellular_component
PGSC0003DMG400016420	GO:0016021	integral component of membrane	cellular_component
PGSC0003DMG400016623	GO:0055114	oxidation-reduction process	biological_process
PGSC0003DMG400016623	GO:0004497	monooxygenase activity	molecular_function
PGSC0003DMG400016623	GO:0016491	oxidoreductase activity	molecular_function
PGSC0003DMG400016623	GO:0046872	metal ion binding	molecular_function
PGSC0003DMG400016623	GO:0020037	heme binding	molecular_function
PGSC0003DMG400016623	GO:0005506	iron ion binding	molecular_function
PGSC0003DMG400016623	GO:0016705	oxidoreductase activity, acting on paired donors, with incorporation or reduction of molecular oxygen	molecular_function
PGSC0003DMG400016764	GO:0055114	oxidation-reduction process	biological_process
PGSC0003DMG400016764	GO:0004497	monooxygenase activity	molecular_function
PGSC0003DMG400016764	GO:0016491	oxidoreductase activity	molecular_function
PGSC0003DMG400016764	GO:0046872	metal ion binding	molecular_function
PGSC0003DMG400016764	GO:0020037	heme binding	molecular_function
PGSC0003DMG400016764	GO:0005506	iron ion binding	molecular_function
PGSC0003DMG400016764	GO:0016705	oxidoreductase activity, acting on paired donors, with incorporation or reduction of molecular oxygen	molecular_function
