# Supplementary material for: Transcriptome analysis reveals genes associated with late blight resistance in potato
Source: Sci Rep. 2024 Jul 5;14:15501. doi: 10.1038/s41598-024-60608-3 (PMC11226683; doi:10.1038/s41598-024-60608-3)
Supplement: Supplementary file 7 — Dataset S7. [file 41598_2024_60608_MOESM7_ESM.xlsx]

## Sheet: Upregulated
GeneID	GO.Accession	GO.term.name	GO.domain
PGSC0003DMG400035573	GO:0016740	transferase activity	molecular_function
PGSC0003DMG400035573	GO:0008152	metabolic process	biological_process
PGSC0003DMG400035573	GO:0016757	transferase activity, transferring glycosyl groups	molecular_function
PGSC0003DMG400035573	GO:0016758	transferase activity, transferring hexosyl groups	molecular_function
PGSC0003DMG400035976	GO:0016740	transferase activity	molecular_function
PGSC0003DMG400035976	GO:0008152	metabolic process	biological_process
PGSC0003DMG400035976	GO:0016757	transferase activity, transferring glycosyl groups	molecular_function
PGSC0003DMG400035976	GO:0016758	transferase activity, transferring hexosyl groups	molecular_function
PGSC0003DMG400045092	GO:0003700	DNA-binding transcription factor activity	molecular_function
PGSC0003DMG400045092	GO:0003677	DNA binding	molecular_function
PGSC0003DMG400045092	GO:0006355	regulation of transcription, DNA-templated	biological_process
PGSC0003DMG400045092	GO:0005634	nucleus	cellular_component
PGSC0003DMG400045092	GO:0006351	transcription, DNA-templated	biological_process
PGSC0003DMG400045810	GO:0003676	nucleic acid binding	molecular_function
PGSC0003DMG400045810	GO:0008270	zinc ion binding	molecular_function
PGSC0003DMG400046726	GO:0005515	protein binding	molecular_function
PGSC0003DMG400039791	GO:0055114	oxidation-reduction process	biological_process
PGSC0003DMG400039791	GO:0004497	monooxygenase activity	molecular_function
PGSC0003DMG400039791	GO:0016491	oxidoreductase activity	molecular_function
PGSC0003DMG400039791	GO:0046872	metal ion binding	molecular_function
PGSC0003DMG400039791	GO:0020037	heme binding	molecular_function
PGSC0003DMG400039791	GO:0005506	iron ion binding	molecular_function
PGSC0003DMG400039791	GO:0016705	oxidoreductase activity, acting on paired donors, with incorporation or reduction of molecular oxygen	molecular_function
PGSC0003DMG400040260	GO:0006952	defense response	biological_process
PGSC0003DMG400040260	GO:0016798	hydrolase activity, acting on glycosyl bonds	molecular_function
PGSC0003DMG400040260	GO:0042973	glucan endo-1,3-beta-D-glucosidase activity	molecular_function
PGSC0003DMG400040260	GO:0016787	hydrolase activity	molecular_function
PGSC0003DMG400040260	GO:0005975	carbohydrate metabolic process	biological_process
PGSC0003DMG400040260	GO:0008152	metabolic process	biological_process
PGSC0003DMG400040260	GO:0004553	hydrolase activity, hydrolyzing O-glycosyl compounds	molecular_function
PGSC0003DMG400040260	GO:0005773	vacuole	cellular_component
PGSC0003DMG400041467	GO:0003676	nucleic acid binding	molecular_function
PGSC0003DMG400028081	GO:0043531	ADP binding	molecular_function
PGSC0003DMG400028159	GO:0003677	DNA binding	molecular_function
PGSC0003DMG400028159	GO:0005634	nucleus	cellular_component
PGSC0003DMG400028159	GO:0006351	transcription, DNA-templated	biological_process
PGSC0003DMG400028159	GO:0006355	regulation of transcription, DNA-templated	biological_process
PGSC0003DMG400028175	GO:0055114	oxidation-reduction process	biological_process
PGSC0003DMG400028175	GO:0016020	membrane	cellular_component
PGSC0003DMG400028175	GO:0016021	integral component of membrane	cellular_component
PGSC0003DMG400028175	GO:0004497	monooxygenase activity	molecular_function
PGSC0003DMG400028175	GO:0016491	oxidoreductase activity	molecular_function
PGSC0003DMG400028175	GO:0046872	metal ion binding	molecular_function
PGSC0003DMG400028175	GO:0020037	heme binding	molecular_function
PGSC0003DMG400028175	GO:0005506	iron ion binding	molecular_function
PGSC0003DMG400028175	GO:0016705	oxidoreductase activity, acting on paired donors, with incorporation or reduction of molecular oxygen	molecular_function
PGSC0003DMG400028330	GO:0016020	membrane	cellular_component
PGSC0003DMG400028330	GO:0016021	integral component of membrane	cellular_component
PGSC0003DMG400028330	GO:0016757	transferase activity, transferring glycosyl groups	molecular_function
PGSC0003DMG400028361	GO:0030054	cell junction	cellular_component
PGSC0003DMG400028361	GO:0016853	isomerase activity	molecular_function
PGSC0003DMG400028361	GO:0071555	cell wall organization	biological_process
PGSC0003DMG400028361	GO:0005576	extracellular region	cellular_component
PGSC0003DMG400028361	GO:0016866	intramolecular transferase activity	molecular_function
PGSC0003DMG400028361	GO:0005794	Golgi apparatus	cellular_component
PGSC0003DMG400028361	GO:0005618	cell wall	cellular_component
PGSC0003DMG400028361	GO:0030244	cellulose biosynthetic process	biological_process
PGSC0003DMG400028361	GO:0006486	protein glycosylation	biological_process
PGSC0003DMG400028361	GO:0052691	UDP-arabinopyranose mutase activity	molecular_function
PGSC0003DMG400028361	GO:0009506	plasmodesma	cellular_component
PGSC0003DMG400028361	GO:0071669	plant-type cell wall organization or biogenesis	biological_process
PGSC0003DMG400028428	GO:0000166	nucleotide binding	molecular_function
PGSC0003DMG400028428	GO:0004672	protein kinase activity	molecular_function
PGSC0003DMG400028428	GO:0004674	protein serine/threonine kinase activity	molecular_function
PGSC0003DMG400028428	GO:0005524	ATP binding	molecular_function
PGSC0003DMG400028428	GO:0006468	protein phosphorylation	biological_process
PGSC0003DMG400028469	GO:0003700	DNA-binding transcription factor activity	molecular_function
PGSC0003DMG400028469	GO:0003677	DNA binding	molecular_function
PGSC0003DMG400028469	GO:0006355	regulation of transcription, DNA-templated	biological_process
PGSC0003DMG400028469	GO:0005634	nucleus	cellular_component
PGSC0003DMG400028469	GO:0043565	sequence-specific DNA binding	molecular_function
PGSC0003DMG400028469	GO:0006351	transcription, DNA-templated	biological_process
PGSC0003DMG400028579	GO:0016020	membrane	cellular_component
PGSC0003DMG400028579	GO:0016021	integral component of membrane	cellular_component
PGSC0003DMG400028658	GO:0016020	membrane	cellular_component
PGSC0003DMG400028658	GO:0016021	integral component of membrane	cellular_component
PGSC0003DMG401028661	GO:0005622	intracellular	cellular_component
PGSC0003DMG401028661	GO:0046854	phosphatidylinositol phosphorylation	biological_process
PGSC0003DMG401028661	GO:0048015	phosphatidylinositol-mediated signaling	biological_process
PGSC0003DMG401028661	GO:0005488	binding	molecular_function
PGSC0003DMG400028812	GO:0005524	ATP binding	molecular_function
PGSC0003DMG400028812	GO:0003676	nucleic acid binding	molecular_function
PGSC0003DMG400028897	GO:0055114	oxidation-reduction process	biological_process
PGSC0003DMG400028897	GO:0016020	membrane	cellular_component
PGSC0003DMG400028897	GO:0016021	integral component of membrane	cellular_component
PGSC0003DMG400028897	GO:0016491	oxidoreductase activity	molecular_function
PGSC0003DMG400028897	GO:0005506	iron ion binding	molecular_function
PGSC0003DMG400028897	GO:0008610	lipid biosynthetic process	biological_process
PGSC0003DMG400028929	GO:0008152	metabolic process	biological_process
PGSC0003DMG400028929	GO:0003824	catalytic activity	molecular_function
PGSC0003DMG400028953	GO:0055114	oxidation-reduction process	biological_process
PGSC0003DMG400028953	GO:0016020	membrane	cellular_component
PGSC0003DMG400028953	GO:0016021	integral component of membrane	cellular_component
PGSC0003DMG400028953	GO:0004497	monooxygenase activity	molecular_function
PGSC0003DMG400028953	GO:0016491	oxidoreductase activity	molecular_function
PGSC0003DMG400028953	GO:0046872	metal ion binding	molecular_function
PGSC0003DMG400028953	GO:0020037	heme binding	molecular_function
PGSC0003DMG400028953	GO:0005506	iron ion binding	molecular_function
PGSC0003DMG400028953	GO:0016705	oxidoreductase activity, acting on paired donors, with incorporation or reduction of molecular oxygen	molecular_function
PGSC0003DMG400029201	GO:0000287	magnesium ion binding	molecular_function
PGSC0003DMG400029201	GO:0010333	terpene synthase activity	molecular_function
PGSC0003DMG400029201	GO:0016829	lyase activity	molecular_function
PGSC0003DMG400029201	GO:0008152	metabolic process	biological_process
PGSC0003DMG400029201	GO:0046872	metal ion binding	molecular_function
PGSC0003DMG400029562	GO:0055114	oxidation-reduction process	biological_process
PGSC0003DMG400029562	GO:0016020	membrane	cellular_component
PGSC0003DMG400029562	GO:0016021	integral component of membrane	cellular_component
PGSC0003DMG400029562	GO:0004497	monooxygenase activity	molecular_function
PGSC0003DMG400029562	GO:0016491	oxidoreductase activity	molecular_function
PGSC0003DMG400029562	GO:0046872	metal ion binding	molecular_function
PGSC0003DMG400029562	GO:0020037	heme binding	molecular_function
PGSC0003DMG400029562	GO:0005506	iron ion binding	molecular_function
PGSC0003DMG400029562	GO:0016705	oxidoreductase activity, acting on paired donors, with incorporation or reduction of molecular oxygen	molecular_function
PGSC0003DMG402029631	GO:0000166	nucleotide binding	molecular_function
PGSC0003DMG402029631	GO:0005524	ATP binding	molecular_function
PGSC0003DMG402029631	GO:0016020	membrane	cellular_component
PGSC0003DMG402029631	GO:0016021	integral component of membrane	cellular_component
PGSC0003DMG402029631	GO:0016887	ATPase activity	molecular_function
PGSC0003DMG400029718	GO:0003700	DNA-binding transcription factor activity	molecular_function
PGSC0003DMG400029718	GO:0003677	DNA binding	molecular_function
PGSC0003DMG400029718	GO:0006355	regulation of transcription, DNA-templated	biological_process
PGSC0003DMG400029718	GO:0005634	nucleus	cellular_component
PGSC0003DMG400029718	GO:0043565	sequence-specific DNA binding	molecular_function
PGSC0003DMG400029792	GO:0016740	transferase activity	molecular_function
PGSC0003DMG400029792	GO:0016020	membrane	cellular_component
PGSC0003DMG400029792	GO:0016021	integral component of membrane	cellular_component
PGSC0003DMG400029792	GO:0071555	cell wall organization	biological_process
PGSC0003DMG400029792	GO:0016757	transferase activity, transferring glycosyl groups	molecular_function
PGSC0003DMG400029792	GO:0030244	cellulose biosynthetic process	biological_process
PGSC0003DMG400029792	GO:0016760	cellulose synthase (UDP-forming) activity	molecular_function
PGSC0003DMG400029999	GO:0005886	plasma membrane	cellular_component
PGSC0003DMG400030405	GO:0000166	nucleotide binding	molecular_function
PGSC0003DMG400030405	GO:0005524	ATP binding	molecular_function
PGSC0003DMG400030413	GO:0055114	oxidation-reduction process	biological_process
PGSC0003DMG400030413	GO:0004497	monooxygenase activity	molecular_function
PGSC0003DMG400030413	GO:0016491	oxidoreductase activity	molecular_function
PGSC0003DMG400030413	GO:0046872	metal ion binding	molecular_function
PGSC0003DMG400030413	GO:0020037	heme binding	molecular_function
PGSC0003DMG400030413	GO:0005506	iron ion binding	molecular_function
PGSC0003DMG400030413	GO:0016705	oxidoreductase activity, acting on paired donors, with incorporation or reduction of molecular oxygen	molecular_function
PGSC0003DMG400030509	GO:0004751	ribose-5-phosphate isomerase activity	molecular_function
PGSC0003DMG400030509	GO:0009052	pentose-phosphate shunt, non-oxidative branch	biological_process
PGSC0003DMG400030533	GO:0004672	protein kinase activity	molecular_function
PGSC0003DMG400030533	GO:0005524	ATP binding	molecular_function
PGSC0003DMG400030533	GO:0006468	protein phosphorylation	biological_process
PGSC0003DMG400030533	GO:0016020	membrane	cellular_component
PGSC0003DMG400030533	GO:0016021	integral component of membrane	cellular_component
PGSC0003DMG400030533	GO:0000166	nucleotide binding	molecular_function
PGSC0003DMG400030533	GO:0004674	protein serine/threonine kinase activity	molecular_function
PGSC0003DMG400030608	GO:0005509	calcium ion binding	molecular_function
PGSC0003DMG400031081	GO:0005524	ATP binding	molecular_function
PGSC0003DMG400031081	GO:0009507	chloroplast	cellular_component
PGSC0003DMG400005612	GO:0015867	ATP transport	biological_process
PGSC0003DMG400005612	GO:0015866	ADP transport	biological_process
PGSC0003DMG400005612	GO:0000166	nucleotide binding	molecular_function
PGSC0003DMG400005612	GO:0005524	ATP binding	molecular_function
PGSC0003DMG400005612	GO:0016020	membrane	cellular_component
PGSC0003DMG400005612	GO:0016021	integral component of membrane	cellular_component
PGSC0003DMG400005612	GO:0009507	chloroplast	cellular_component
PGSC0003DMG400005612	GO:0009536	plastid	cellular_component
PGSC0003DMG400005612	GO:0006810	transport	biological_process
PGSC0003DMG400005612	GO:0005471	ATP:ADP antiporter activity	molecular_function
PGSC0003DMG400005612	GO:0031969	chloroplast membrane	cellular_component
PGSC0003DMG400005612	GO:0006862	nucleotide transport	biological_process
PGSC0003DMG400031317	GO:0003677	DNA binding	molecular_function
PGSC0003DMG400031325	GO:0055114	oxidation-reduction process	biological_process
PGSC0003DMG400031325	GO:0003824	catalytic activity	molecular_function
PGSC0003DMG400031325	GO:0050660	flavin adenine dinucleotide binding	molecular_function
PGSC0003DMG400031325	GO:0016491	oxidoreductase activity	molecular_function
PGSC0003DMG400031325	GO:0016614	oxidoreductase activity, acting on CH-OH group of donors	molecular_function
PGSC0003DMG400031325	GO:0071949	FAD binding	molecular_function
PGSC0003DMG400031365	GO:0006559	L-phenylalanine catabolic process	biological_process
PGSC0003DMG400031365	GO:0016829	lyase activity	molecular_function
PGSC0003DMG400031365	GO:0003824	catalytic activity	molecular_function
PGSC0003DMG400031365	GO:0005737	cytoplasm	cellular_component
PGSC0003DMG400031365	GO:0016841	ammonia-lyase activity	molecular_function
PGSC0003DMG400031365	GO:0045548	phenylalanine ammonia-lyase activity	molecular_function
PGSC0003DMG400031365	GO:0009698	phenylpropanoid metabolic process	biological_process
PGSC0003DMG400031365	GO:0009800	cinnamic acid biosynthetic process	biological_process
PGSC0003DMG400031454	GO:0016740	transferase activity	molecular_function
PGSC0003DMG400031454	GO:0008152	metabolic process	biological_process
PGSC0003DMG400031454	GO:0016758	transferase activity, transferring hexosyl groups	molecular_function
PGSC0003DMG400031519	GO:0055114	oxidation-reduction process	biological_process
PGSC0003DMG400031519	GO:0004497	monooxygenase activity	molecular_function
PGSC0003DMG400031519	GO:0016491	oxidoreductase activity	molecular_function
PGSC0003DMG400031519	GO:0046872	metal ion binding	molecular_function
PGSC0003DMG400031519	GO:0020037	heme binding	molecular_function
PGSC0003DMG400031519	GO:0005506	iron ion binding	molecular_function
PGSC0003DMG400031519	GO:0016705	oxidoreductase activity, acting on paired donors, with incorporation or reduction of molecular oxygen	molecular_function
PGSC0003DMG400005825	GO:0016847	1-aminocyclopropane-1-carboxylate synthase activity	molecular_function
PGSC0003DMG400005825	GO:0042218	1-aminocyclopropane-1-carboxylate biosynthetic process	biological_process
PGSC0003DMG400005825	GO:0016829	lyase activity	molecular_function
PGSC0003DMG400005825	GO:0009058	biosynthetic process	biological_process
PGSC0003DMG400005825	GO:0003824	catalytic activity	molecular_function
PGSC0003DMG400005825	GO:0030170	pyridoxal phosphate binding	molecular_function
PGSC0003DMG400031777	GO:0003677	DNA binding	molecular_function
PGSC0003DMG400031777	GO:0006355	regulation of transcription, DNA-templated	biological_process
PGSC0003DMG400031777	GO:0005634	nucleus	cellular_component
PGSC0003DMG400031777	GO:0043565	sequence-specific DNA binding	molecular_function
PGSC0003DMG400005926	GO:0055114	oxidation-reduction process	biological_process
PGSC0003DMG400005926	GO:0016020	membrane	cellular_component
PGSC0003DMG400005926	GO:0016021	integral component of membrane	cellular_component
PGSC0003DMG400005926	GO:0004497	monooxygenase activity	molecular_function
PGSC0003DMG400005926	GO:0016491	oxidoreductase activity	molecular_function
PGSC0003DMG400005926	GO:0046872	metal ion binding	molecular_function
PGSC0003DMG400005926	GO:0020037	heme binding	molecular_function
PGSC0003DMG400005926	GO:0005506	iron ion binding	molecular_function
PGSC0003DMG400005926	GO:0016705	oxidoreductase activity, acting on paired donors, with incorporation or reduction of molecular oxygen	molecular_function
PGSC0003DMG400005928	GO:0016740	transferase activity	molecular_function
PGSC0003DMG400005928	GO:0004842	ubiquitin-protein transferase activity	molecular_function
PGSC0003DMG400005928	GO:0016567	protein ubiquitination	biological_process
PGSC0003DMG400005928	GO:0005488	binding	molecular_function
PGSC0003DMG400005950	GO:0010466	negative regulation of peptidase activity	biological_process
PGSC0003DMG400005950	GO:0030414	peptidase inhibitor activity	molecular_function
PGSC0003DMG400005950	GO:0010951	negative regulation of endopeptidase activity	biological_process
PGSC0003DMG400005950	GO:0004869	cysteine-type endopeptidase inhibitor activity	molecular_function
PGSC0003DMG400031849	GO:0008152	metabolic process	biological_process
PGSC0003DMG400031849	GO:0016787	hydrolase activity	molecular_function
PGSC0003DMG400031860	GO:0016740	transferase activity	molecular_function
PGSC0003DMG400031860	GO:0000166	nucleotide binding	molecular_function
PGSC0003DMG400031860	GO:0004672	protein kinase activity	molecular_function
PGSC0003DMG400031860	GO:0004674	protein serine/threonine kinase activity	molecular_function
PGSC0003DMG400031860	GO:0005524	ATP binding	molecular_function
PGSC0003DMG400031860	GO:0016301	kinase activity	molecular_function
PGSC0003DMG400031860	GO:0006468	protein phosphorylation	biological_process
PGSC0003DMG400031860	GO:0016310	phosphorylation	biological_process
PGSC0003DMG400031860	GO:0048544	recognition of pollen	biological_process
PGSC0003DMG400006022	GO:0004672	protein kinase activity	molecular_function
PGSC0003DMG400006022	GO:0005524	ATP binding	molecular_function
PGSC0003DMG400006022	GO:0006468	protein phosphorylation	biological_process
PGSC0003DMG400006022	GO:0016020	membrane	cellular_component
PGSC0003DMG400006022	GO:0016021	integral component of membrane	cellular_component
PGSC0003DMG400032273	GO:0016747	transferase activity, transferring acyl groups other than amino-acyl groups	molecular_function
PGSC0003DMG400032273	GO:0008080	N-acetyltransferase activity	molecular_function
PGSC0003DMG400032785	GO:0016020	membrane	cellular_component
PGSC0003DMG400032785	GO:0016021	integral component of membrane	cellular_component
PGSC0003DMG400032785	GO:0005515	protein binding	molecular_function
PGSC0003DMG400033072	GO:0055114	oxidation-reduction process	biological_process
PGSC0003DMG400033072	GO:0003842	1-pyrroline-5-carboxylate dehydrogenase activity	molecular_function
PGSC0003DMG400033072	GO:0010133	proline catabolic process to glutamate	biological_process
PGSC0003DMG400033072	GO:0008152	metabolic process	biological_process
PGSC0003DMG400033072	GO:0016491	oxidoreductase activity	molecular_function
PGSC0003DMG400033072	GO:0016620	oxidoreductase activity, acting on the aldehyde or oxo group of donors, NAD or NADP as acceptor	molecular_function
PGSC0003DMG400033072	GO:0008270	zinc ion binding	molecular_function
PGSC0003DMG400033072	GO:0050897	cobalt ion binding	molecular_function
PGSC0003DMG400033072	GO:0009651	response to salt stress	biological_process
PGSC0003DMG400033072	GO:0072593	reactive oxygen species metabolic process	biological_process
PGSC0003DMG400033072	GO:0005739	mitochondrion	cellular_component
PGSC0003DMG400033072	GO:0009507	chloroplast	cellular_component
PGSC0003DMG400033131	GO:0006952	defense response	biological_process
PGSC0003DMG400033131	GO:0043531	ADP binding	molecular_function
PGSC0003DMG400033317	GO:0016020	membrane	cellular_component
PGSC0003DMG400033317	GO:0016021	integral component of membrane	cellular_component
PGSC0003DMG400006661	GO:0006950	response to stress	biological_process
PGSC0003DMG400033563	GO:0005515	protein binding	molecular_function
PGSC0003DMG400006764	GO:0055114	oxidation-reduction process	biological_process
PGSC0003DMG400006764	GO:0016020	membrane	cellular_component
PGSC0003DMG400006764	GO:0016021	integral component of membrane	cellular_component
PGSC0003DMG400006764	GO:0003824	catalytic activity	molecular_function
PGSC0003DMG400006764	GO:0050660	flavin adenine dinucleotide binding	molecular_function
PGSC0003DMG400006764	GO:0016491	oxidoreductase activity	molecular_function
PGSC0003DMG400006764	GO:0016614	oxidoreductase activity, acting on CH-OH group of donors	molecular_function
PGSC0003DMG400006764	GO:0071949	FAD binding	molecular_function
PGSC0003DMG400006764	GO:0019139	cytokinin dehydrogenase activity	molecular_function
PGSC0003DMG400006764	GO:0009690	cytokinin metabolic process	biological_process
PGSC0003DMG401006826	GO:0046872	metal ion binding	molecular_function
PGSC0003DMG401006826	GO:0055114	oxidation-reduction process	biological_process
PGSC0003DMG401006826	GO:0003824	catalytic activity	molecular_function
PGSC0003DMG401006826	GO:0050660	flavin adenine dinucleotide binding	molecular_function
PGSC0003DMG401006826	GO:0016491	oxidoreductase activity	molecular_function
PGSC0003DMG401006826	GO:0009055	electron transfer activity	molecular_function
PGSC0003DMG401006826	GO:0022900	electron transport chain	biological_process
PGSC0003DMG401006826	GO:0016614	oxidoreductase activity, acting on CH-OH group of donors	molecular_function
PGSC0003DMG401006826	GO:0071949	FAD binding	molecular_function
PGSC0003DMG401006826	GO:0051536	iron-sulfur cluster binding	molecular_function
PGSC0003DMG401006826	GO:0051537	2 iron, 2 sulfur cluster binding	molecular_function
PGSC0003DMG400006841	GO:0016787	hydrolase activity	molecular_function
PGSC0003DMG400006841	GO:0008233	peptidase activity	molecular_function
PGSC0003DMG400006841	GO:0006508	proteolysis	biological_process
PGSC0003DMG400006841	GO:0004252	serine-type endopeptidase activity	molecular_function
PGSC0003DMG400006841	GO:0008236	serine-type peptidase activity	molecular_function
PGSC0003DMG400033687	GO:0016020	membrane	cellular_component
PGSC0003DMG400033687	GO:0016021	integral component of membrane	cellular_component
PGSC0003DMG400033688	GO:0016311	dephosphorylation	biological_process
PGSC0003DMG400033688	GO:0016787	hydrolase activity	molecular_function
PGSC0003DMG400033688	GO:0003993	acid phosphatase activity	molecular_function
PGSC0003DMG400033879	GO:0009611	response to wounding	biological_process
PGSC0003DMG400033879	GO:0080123	jasmonate-amino synthetase activity	molecular_function
PGSC0003DMG400033879	GO:0009694	jasmonic acid metabolic process	biological_process
PGSC0003DMG400033879	GO:0009864	induced systemic resistance, jasmonic acid mediated signaling pathway	biological_process
PGSC0003DMG400033906	GO:0016491	oxidoreductase activity	molecular_function
PGSC0003DMG400033906	GO:0055114	oxidation-reduction process	biological_process
PGSC0003DMG400033906	GO:0005737	cytoplasm	cellular_component
PGSC0003DMG400033932	GO:0055114	oxidation-reduction process	biological_process
PGSC0003DMG400033932	GO:0004497	monooxygenase activity	molecular_function
PGSC0003DMG400033932	GO:0016491	oxidoreductase activity	molecular_function
PGSC0003DMG400033932	GO:0046872	metal ion binding	molecular_function
PGSC0003DMG400033932	GO:0020037	heme binding	molecular_function
PGSC0003DMG400033932	GO:0005506	iron ion binding	molecular_function
PGSC0003DMG400033932	GO:0016705	oxidoreductase activity, acting on paired donors, with incorporation or reduction of molecular oxygen	molecular_function
PGSC0003DMG400033945	GO:0005515	protein binding	molecular_function
PGSC0003DMG400034115	GO:0008152	metabolic process	biological_process
PGSC0003DMG400034115	GO:0010333	terpene synthase activity	molecular_function
PGSC0003DMG400034115	GO:0016829	lyase activity	molecular_function
PGSC0003DMG400006956	GO:0016829	lyase activity	molecular_function
PGSC0003DMG400006956	GO:0008270	zinc ion binding	molecular_function
PGSC0003DMG400006956	GO:0004089	carbonate dehydratase activity	molecular_function
PGSC0003DMG400006956	GO:0015976	carbon utilization	biological_process
PGSC0003DMG400016891	GO:0016787	hydrolase activity	molecular_function
PGSC0003DMG400016891	GO:0046856	phosphatidylinositol dephosphorylation	biological_process
PGSC0003DMG400016891	GO:0005886	plasma membrane	cellular_component
PGSC0003DMG400016891	GO:0009733	response to auxin	biological_process
PGSC0003DMG400016891	GO:0009737	response to abscisic acid	biological_process
PGSC0003DMG400016891	GO:0009651	response to salt stress	biological_process
PGSC0003DMG400016891	GO:0043813	phosphatidylinositol-3,5-bisphosphate 5-phosphatase activity	molecular_function
PGSC0003DMG400016891	GO:0034485	phosphatidylinositol-3,4,5-trisphosphate 5-phosphatase activity	molecular_function
PGSC0003DMG400016891	GO:0004439	phosphatidylinositol-4,5-bisphosphate 5-phosphatase activity	molecular_function
PGSC0003DMG400016891	GO:0009753	response to jasmonic acid	biological_process
PGSC0003DMG400016891	GO:0036092	phosphatidylinositol-3-phosphate biosynthetic process	biological_process
PGSC0003DMG400016996	GO:0016020	membrane	cellular_component
PGSC0003DMG400016996	GO:0016021	integral component of membrane	cellular_component
PGSC0003DMG400016996	GO:0055085	transmembrane transport	biological_process
PGSC0003DMG400016996	GO:0015706	nitrate transport	biological_process
PGSC0003DMG400016996	GO:0005886	plasma membrane	cellular_component
PGSC0003DMG400017125	GO:0055114	oxidation-reduction process	biological_process
PGSC0003DMG400017125	GO:0020037	heme binding	molecular_function
PGSC0003DMG400017125	GO:0005506	iron ion binding	molecular_function
PGSC0003DMG400017125	GO:0016705	oxidoreductase activity, acting on paired donors, with incorporation or reduction of molecular oxygen	molecular_function
PGSC0003DMG400007179	GO:0055114	oxidation-reduction process	biological_process
PGSC0003DMG400007179	GO:0004497	monooxygenase activity	molecular_function
PGSC0003DMG400007179	GO:0016491	oxidoreductase activity	molecular_function
PGSC0003DMG400007179	GO:0046872	metal ion binding	molecular_function
PGSC0003DMG400007179	GO:0020037	heme binding	molecular_function
PGSC0003DMG400007179	GO:0005506	iron ion binding	molecular_function
PGSC0003DMG400007179	GO:0016705	oxidoreductase activity, acting on paired donors, with incorporation or reduction of molecular oxygen	molecular_function
PGSC0003DMG400007180	GO:0055114	oxidation-reduction process	biological_process
PGSC0003DMG400007180	GO:0020037	heme binding	molecular_function
PGSC0003DMG400007180	GO:0005506	iron ion binding	molecular_function
PGSC0003DMG400007180	GO:0016705	oxidoreductase activity, acting on paired donors, with incorporation or reduction of molecular oxygen	molecular_function
PGSC0003DMG400017167	GO:0018108	peptidyl-tyrosine phosphorylation	biological_process
PGSC0003DMG400017167	GO:0004672	protein kinase activity	molecular_function
PGSC0003DMG400017167	GO:0005524	ATP binding	molecular_function
PGSC0003DMG400017167	GO:0006468	protein phosphorylation	biological_process
PGSC0003DMG400017167	GO:0016020	membrane	cellular_component
PGSC0003DMG400017167	GO:0016021	integral component of membrane	cellular_component
PGSC0003DMG400017167	GO:0004713	protein tyrosine kinase activity	molecular_function
PGSC0003DMG400007233	GO:0008152	metabolic process	biological_process
PGSC0003DMG400007233	GO:0016787	hydrolase activity	molecular_function
PGSC0003DMG400007331	GO:0016020	membrane	cellular_component
PGSC0003DMG400007331	GO:0008375	acetylglucosaminyltransferase activity	molecular_function
PGSC0003DMG400017334	GO:0003700	DNA-binding transcription factor activity	molecular_function
PGSC0003DMG400017334	GO:0003677	DNA binding	molecular_function
PGSC0003DMG400017334	GO:0006355	regulation of transcription, DNA-templated	biological_process
PGSC0003DMG400017334	GO:0005634	nucleus	cellular_component
PGSC0003DMG400017334	GO:0043565	sequence-specific DNA binding	molecular_function
PGSC0003DMG400007462	GO:0006952	defense response	biological_process
PGSC0003DMG400007462	GO:0043531	ADP binding	molecular_function
PGSC0003DMG400007463	GO:0045332	phospholipid translocation	biological_process
PGSC0003DMG400007463	GO:0015914	phospholipid transport	biological_process
PGSC0003DMG400007463	GO:0000166	nucleotide binding	molecular_function
PGSC0003DMG400007463	GO:0005524	ATP binding	molecular_function
PGSC0003DMG400007463	GO:0016020	membrane	cellular_component
PGSC0003DMG400007463	GO:0016021	integral component of membrane	cellular_component
PGSC0003DMG400007463	GO:0000287	magnesium ion binding	molecular_function
PGSC0003DMG400007463	GO:0016787	hydrolase activity	molecular_function
PGSC0003DMG400007463	GO:0004012	phospholipid-translocating ATPase activity	molecular_function
PGSC0003DMG400007465	GO:0016020	membrane	cellular_component
PGSC0003DMG400007465	GO:0016021	integral component of membrane	cellular_component
PGSC0003DMG400007465	GO:0000166	nucleotide binding	molecular_function
PGSC0003DMG400007465	GO:0005524	ATP binding	molecular_function
PGSC0003DMG400007465	GO:0016887	ATPase activity	molecular_function
PGSC0003DMG400017413	GO:0061615	glycolytic process through fructose-6-phosphate	biological_process
PGSC0003DMG400017413	GO:0016740	transferase activity	molecular_function
PGSC0003DMG400017413	GO:0000166	nucleotide binding	molecular_function
PGSC0003DMG400017413	GO:0005524	ATP binding	molecular_function
PGSC0003DMG400017413	GO:0016301	kinase activity	molecular_function
PGSC0003DMG400017413	GO:0016310	phosphorylation	biological_process
PGSC0003DMG400017413	GO:0046872	metal ion binding	molecular_function
PGSC0003DMG400017413	GO:0008152	metabolic process	biological_process
PGSC0003DMG400017413	GO:0005737	cytoplasm	cellular_component
PGSC0003DMG400017413	GO:0006096	glycolytic process	biological_process
PGSC0003DMG400017413	GO:0003824	catalytic activity	molecular_function
PGSC0003DMG400017413	GO:0003872	6-phosphofructokinase activity	molecular_function
PGSC0003DMG400017413	GO:0006002	fructose 6-phosphate metabolic process	biological_process
PGSC0003DMG400007634	GO:0016740	transferase activity	molecular_function
PGSC0003DMG400007634	GO:0000166	nucleotide binding	molecular_function
PGSC0003DMG400007634	GO:0004672	protein kinase activity	molecular_function
PGSC0003DMG400007634	GO:0004674	protein serine/threonine kinase activity	molecular_function
PGSC0003DMG400007634	GO:0005524	ATP binding	molecular_function
PGSC0003DMG400007634	GO:0016301	kinase activity	molecular_function
PGSC0003DMG400007634	GO:0006468	protein phosphorylation	biological_process
PGSC0003DMG400007634	GO:0016310	phosphorylation	biological_process
PGSC0003DMG400007634	GO:0016020	membrane	cellular_component
PGSC0003DMG400007634	GO:0016021	integral component of membrane	cellular_component
PGSC0003DMG400007634	GO:0005515	protein binding	molecular_function
PGSC0003DMG400007640	GO:0055114	oxidation-reduction process	biological_process
PGSC0003DMG400007640	GO:0016020	membrane	cellular_component
PGSC0003DMG400007640	GO:0016021	integral component of membrane	cellular_component
PGSC0003DMG400007640	GO:0020037	heme binding	molecular_function
PGSC0003DMG400007640	GO:0005506	iron ion binding	molecular_function
PGSC0003DMG400007640	GO:0016705	oxidoreductase activity, acting on paired donors, with incorporation or reduction of molecular oxygen	molecular_function
PGSC0003DMG400017908	GO:0005515	protein binding	molecular_function
PGSC0003DMG400017949	GO:0004674	protein serine/threonine kinase activity	molecular_function
PGSC0003DMG400017949	GO:0006468	protein phosphorylation	biological_process
PGSC0003DMG400017949	GO:0016740	transferase activity	molecular_function
PGSC0003DMG400017949	GO:0000166	nucleotide binding	molecular_function
PGSC0003DMG400017949	GO:0004672	protein kinase activity	molecular_function
PGSC0003DMG400017949	GO:0005524	ATP binding	molecular_function
PGSC0003DMG400017949	GO:0016301	kinase activity	molecular_function
PGSC0003DMG400017949	GO:0016310	phosphorylation	biological_process
PGSC0003DMG400017949	GO:0016020	membrane	cellular_component
PGSC0003DMG400017949	GO:0016021	integral component of membrane	cellular_component
PGSC0003DMG400017949	GO:0048544	recognition of pollen	biological_process
PGSC0003DMG400018024	GO:0004672	protein kinase activity	molecular_function
PGSC0003DMG400018024	GO:0005524	ATP binding	molecular_function
PGSC0003DMG400018024	GO:0006468	protein phosphorylation	biological_process
PGSC0003DMG400018024	GO:0016020	membrane	cellular_component
PGSC0003DMG400018024	GO:0016021	integral component of membrane	cellular_component
PGSC0003DMG400018024	GO:0005515	protein binding	molecular_function
PGSC0003DMG400008137	GO:0016740	transferase activity	molecular_function
PGSC0003DMG400008137	GO:0008152	metabolic process	biological_process
PGSC0003DMG400008137	GO:0016757	transferase activity, transferring glycosyl groups	molecular_function
PGSC0003DMG400008137	GO:0016758	transferase activity, transferring hexosyl groups	molecular_function
PGSC0003DMG400008200	GO:0016020	membrane	cellular_component
PGSC0003DMG400008200	GO:0016021	integral component of membrane	cellular_component
PGSC0003DMG400008200	GO:0022857	transmembrane transporter activity	molecular_function
PGSC0003DMG400008200	GO:0055085	transmembrane transport	biological_process
PGSC0003DMG400008200	GO:0015228	coenzyme A transmembrane transporter activity	molecular_function
PGSC0003DMG400008200	GO:1990559	mitochondrial coenzyme A transmembrane transport	biological_process
PGSC0003DMG400008200	GO:0005739	mitochondrion	cellular_component
PGSC0003DMG400008200	GO:0005743	mitochondrial inner membrane	cellular_component
PGSC0003DMG400018131	GO:0055114	oxidation-reduction process	biological_process
PGSC0003DMG400018131	GO:0004497	monooxygenase activity	molecular_function
PGSC0003DMG400018131	GO:0016491	oxidoreductase activity	molecular_function
PGSC0003DMG400018131	GO:0046872	metal ion binding	molecular_function
PGSC0003DMG400018131	GO:0020037	heme binding	molecular_function
PGSC0003DMG400018131	GO:0005506	iron ion binding	molecular_function
PGSC0003DMG400018131	GO:0016705	oxidoreductase activity, acting on paired donors, with incorporation or reduction of molecular oxygen	molecular_function
PGSC0003DMG400008345	GO:0030246	carbohydrate binding	molecular_function
PGSC0003DMG400008345	GO:0016798	hydrolase activity, acting on glycosyl bonds	molecular_function
PGSC0003DMG400008345	GO:0016787	hydrolase activity	molecular_function
PGSC0003DMG400008345	GO:0003824	catalytic activity	molecular_function
PGSC0003DMG400008345	GO:0005975	carbohydrate metabolic process	biological_process
PGSC0003DMG400008345	GO:0008152	metabolic process	biological_process
PGSC0003DMG400008345	GO:0004553	hydrolase activity, hydrolyzing O-glycosyl compounds	molecular_function
PGSC0003DMG400018191	GO:0004672	protein kinase activity	molecular_function
PGSC0003DMG400018191	GO:0005524	ATP binding	molecular_function
PGSC0003DMG400018191	GO:0006468	protein phosphorylation	biological_process
PGSC0003DMG400018191	GO:0004674	protein serine/threonine kinase activity	molecular_function
PGSC0003DMG400008394	GO:0006952	defense response	biological_process
PGSC0003DMG400008394	GO:0043531	ADP binding	molecular_function
PGSC0003DMG400018358	GO:0006520	cellular amino acid metabolic process	biological_process
PGSC0003DMG400018358	GO:0016829	lyase activity	molecular_function
PGSC0003DMG400018358	GO:0003824	catalytic activity	molecular_function
PGSC0003DMG400018358	GO:0030170	pyridoxal phosphate binding	molecular_function
PGSC0003DMG400018358	GO:0016831	carboxy-lyase activity	molecular_function
PGSC0003DMG400018358	GO:0019752	carboxylic acid metabolic process	biological_process
PGSC0003DMG400008528	GO:0098655	cation transmembrane transport	biological_process
PGSC0003DMG400008528	GO:0016020	membrane	cellular_component
PGSC0003DMG400008528	GO:0016021	integral component of membrane	cellular_component
PGSC0003DMG400008528	GO:0006813	potassium ion transport	biological_process
PGSC0003DMG400008528	GO:0008324	cation transmembrane transporter activity	molecular_function
PGSC0003DMG400008557	GO:0016740	transferase activity	molecular_function
PGSC0003DMG400008557	GO:0008152	metabolic process	biological_process
PGSC0003DMG400008557	GO:0016757	transferase activity, transferring glycosyl groups	molecular_function
PGSC0003DMG400008557	GO:0016758	transferase activity, transferring hexosyl groups	molecular_function
PGSC0003DMG400018429	GO:0007165	signal transduction	biological_process
PGSC0003DMG400018429	GO:0043531	ADP binding	molecular_function
PGSC0003DMG400018429	GO:0005515	protein binding	molecular_function
PGSC0003DMG400018435	GO:0003677	DNA binding	molecular_function
PGSC0003DMG400018435	GO:0006355	regulation of transcription, DNA-templated	biological_process
PGSC0003DMG400018435	GO:0005634	nucleus	cellular_component
PGSC0003DMG400018435	GO:0006351	transcription, DNA-templated	biological_process
PGSC0003DMG400008595	GO:0006952	defense response	biological_process
PGSC0003DMG400008595	GO:0043531	ADP binding	molecular_function
PGSC0003DMG400018464	GO:0006952	defense response	biological_process
PGSC0003DMG400018464	GO:0043531	ADP binding	molecular_function
PGSC0003DMG400018492	GO:0010997	anaphase-promoting complex binding	molecular_function
PGSC0003DMG400018492	GO:0097027	ubiquitin-protein transferase activator activity	molecular_function
PGSC0003DMG400018492	GO:1904668	positive regulation of ubiquitin protein ligase activity	biological_process
PGSC0003DMG400018492	GO:0005515	protein binding	molecular_function
PGSC0003DMG401008665	GO:0008152	metabolic process	biological_process
PGSC0003DMG401008665	GO:0016787	hydrolase activity	molecular_function
PGSC0003DMG400008710	GO:0046872	metal ion binding	molecular_function
PGSC0003DMG400008710	GO:0055114	oxidation-reduction process	biological_process
PGSC0003DMG400008710	GO:0003824	catalytic activity	molecular_function
PGSC0003DMG400008710	GO:0050660	flavin adenine dinucleotide binding	molecular_function
PGSC0003DMG400008710	GO:0016491	oxidoreductase activity	molecular_function
PGSC0003DMG400008710	GO:0009055	electron transfer activity	molecular_function
PGSC0003DMG400008710	GO:0022900	electron transport chain	biological_process
PGSC0003DMG400008710	GO:0016614	oxidoreductase activity, acting on CH-OH group of donors	molecular_function
PGSC0003DMG400008710	GO:0005506	iron ion binding	molecular_function
PGSC0003DMG400008710	GO:0071949	FAD binding	molecular_function
PGSC0003DMG400008710	GO:0051536	iron-sulfur cluster binding	molecular_function
PGSC0003DMG400008710	GO:0051537	2 iron, 2 sulfur cluster binding	molecular_function
PGSC0003DMG400018607	GO:0005515	protein binding	molecular_function
PGSC0003DMG400018614	GO:0005515	protein binding	molecular_function
PGSC0003DMG400018665	GO:0055114	oxidation-reduction process	biological_process
PGSC0003DMG400018665	GO:0016491	oxidoreductase activity	molecular_function
PGSC0003DMG400018665	GO:0005737	cytoplasm	cellular_component
PGSC0003DMG400018665	GO:0004791	thioredoxin-disulfide reductase activity	molecular_function
PGSC0003DMG400018665	GO:0019430	removal of superoxide radicals	biological_process
PGSC0003DMG400018679	GO:0008299	isoprenoid biosynthetic process	biological_process
PGSC0003DMG400018679	GO:0055114	oxidation-reduction process	biological_process
PGSC0003DMG400018679	GO:0016020	membrane	cellular_component
PGSC0003DMG400018679	GO:0016021	integral component of membrane	cellular_component
PGSC0003DMG400018679	GO:0016491	oxidoreductase activity	molecular_function
PGSC0003DMG400018679	GO:0050662	coenzyme binding	molecular_function
PGSC0003DMG400018679	GO:0050661	NADP binding	molecular_function
PGSC0003DMG400018679	GO:0004420	hydroxymethylglutaryl-CoA reductase (NADPH) activity	molecular_function
PGSC0003DMG400018679	GO:0016616	oxidoreductase activity, acting on the CH-OH group of donors, NAD or NADP as acceptor	molecular_function
PGSC0003DMG400018679	GO:0015936	coenzyme A metabolic process	biological_process
PGSC0003DMG400018679	GO:0005783	endoplasmic reticulum	cellular_component
PGSC0003DMG400018679	GO:0005789	endoplasmic reticulum membrane	cellular_component
PGSC0003DMG400008947	GO:0055114	oxidation-reduction process	biological_process
PGSC0003DMG400008947	GO:0016491	oxidoreductase activity	molecular_function
PGSC0003DMG400008947	GO:0046872	metal ion binding	molecular_function
PGSC0003DMG400019126	GO:0016020	membrane	cellular_component
PGSC0003DMG400019126	GO:0016021	integral component of membrane	cellular_component
PGSC0003DMG400019166	GO:0005524	ATP binding	molecular_function
PGSC0003DMG400019166	GO:0016887	ATPase activity	molecular_function
PGSC0003DMG400009115	GO:0016020	membrane	cellular_component
PGSC0003DMG400009115	GO:0016021	integral component of membrane	cellular_component
PGSC0003DMG400009115	GO:0030247	polysaccharide binding	molecular_function
PGSC0003DMG400019315	GO:1902358	sulfate transmembrane transport	biological_process
PGSC0003DMG400019315	GO:0008271	secondary active sulfate transmembrane transporter activity	molecular_function
PGSC0003DMG400019315	GO:0016020	membrane	cellular_component
PGSC0003DMG400019315	GO:0016021	integral component of membrane	cellular_component
PGSC0003DMG400019315	GO:0009507	chloroplast	cellular_component
PGSC0003DMG400019315	GO:0055085	transmembrane transport	biological_process
PGSC0003DMG400019315	GO:0015116	sulfate transmembrane transporter activity	molecular_function
PGSC0003DMG400019315	GO:0008272	sulfate transport	biological_process
PGSC0003DMG401019343	GO:0003700	DNA-binding transcription factor activity	molecular_function
PGSC0003DMG401019343	GO:0003677	DNA binding	molecular_function
PGSC0003DMG401019343	GO:0006355	regulation of transcription, DNA-templated	biological_process
PGSC0003DMG401019343	GO:0005634	nucleus	cellular_component
PGSC0003DMG401019343	GO:0043565	sequence-specific DNA binding	molecular_function
PGSC0003DMG402019343	GO:0003700	DNA-binding transcription factor activity	molecular_function
PGSC0003DMG402019343	GO:0003677	DNA binding	molecular_function
PGSC0003DMG402019343	GO:0006355	regulation of transcription, DNA-templated	biological_process
PGSC0003DMG402019343	GO:0005634	nucleus	cellular_component
PGSC0003DMG402019343	GO:0043565	sequence-specific DNA binding	molecular_function
PGSC0003DMG400019418	GO:0006952	defense response	biological_process
PGSC0003DMG400019418	GO:0043531	ADP binding	molecular_function
PGSC0003DMG400019441	GO:0016020	membrane	cellular_component
PGSC0003DMG400019441	GO:0016021	integral component of membrane	cellular_component
PGSC0003DMG401009415	GO:0030246	carbohydrate binding	molecular_function
PGSC0003DMG401009415	GO:0004672	protein kinase activity	molecular_function
PGSC0003DMG401009415	GO:0005524	ATP binding	molecular_function
PGSC0003DMG401009415	GO:0006468	protein phosphorylation	biological_process
PGSC0003DMG401009415	GO:0016020	membrane	cellular_component
PGSC0003DMG401009415	GO:0016021	integral component of membrane	cellular_component
PGSC0003DMG400009430	GO:0008152	metabolic process	biological_process
PGSC0003DMG400009430	GO:0016787	hydrolase activity	molecular_function
PGSC0003DMG400009430	GO:0016813	hydrolase activity, acting on carbon-nitrogen (but not peptide) bonds, in linear amidines	molecular_function
PGSC0003DMG400009430	GO:0047652	allantoate deiminase activity	molecular_function
PGSC0003DMG400009430	GO:0006145	purine nucleobase catabolic process	biological_process
PGSC0003DMG400009430	GO:0010136	ureide catabolic process	biological_process
PGSC0003DMG400009430	GO:0005783	endoplasmic reticulum	cellular_component
PGSC0003DMG400019731	GO:0016740	transferase activity	molecular_function
PGSC0003DMG400019731	GO:0016020	membrane	cellular_component
PGSC0003DMG400019731	GO:0016021	integral component of membrane	cellular_component
PGSC0003DMG400019731	GO:0016757	transferase activity, transferring glycosyl groups	molecular_function
PGSC0003DMG400019731	GO:0005794	Golgi apparatus	cellular_component
PGSC0003DMG400019731	GO:0000139	Golgi membrane	cellular_component
PGSC0003DMG400019731	GO:0006486	protein glycosylation	biological_process
PGSC0003DMG400019731	GO:0008378	galactosyltransferase activity	molecular_function
PGSC0003DMG400019872	GO:0055114	oxidation-reduction process	biological_process
PGSC0003DMG400019872	GO:0008152	metabolic process	biological_process
PGSC0003DMG400019872	GO:0003824	catalytic activity	molecular_function
PGSC0003DMG400019872	GO:0004604	phosphoadenylyl-sulfate reductase (thioredoxin) activity	molecular_function
PGSC0003DMG400019872	GO:0019379	sulfate assimilation, phosphoadenylyl sulfate reduction by phosphoadenylyl-sulfate reductase (thioredoxin)	biological_process
PGSC0003DMG400019872	GO:0005623	cell	cellular_component
PGSC0003DMG400019872	GO:0045454	cell redox homeostasis	biological_process
PGSC0003DMG400019872	GO:0016671	oxidoreductase activity, acting on a sulfur group of donors, disulfide as acceptor	molecular_function
PGSC0003DMG400019872	GO:0019419	sulfate reduction	biological_process
PGSC0003DMG400019944	GO:0016020	membrane	cellular_component
PGSC0003DMG400019944	GO:0016021	integral component of membrane	cellular_component
PGSC0003DMG400009927	GO:0016020	membrane	cellular_component
PGSC0003DMG400009927	GO:0016021	integral component of membrane	cellular_component
PGSC0003DMG400009927	GO:0055085	transmembrane transport	biological_process
PGSC0003DMG400009959	GO:0003824	catalytic activity	molecular_function
PGSC0003DMG400009959	GO:0006596	polyamine biosynthetic process	biological_process
PGSC0003DMG401010026	GO:0055114	oxidation-reduction process	biological_process
PGSC0003DMG401010026	GO:0004497	monooxygenase activity	molecular_function
PGSC0003DMG401010026	GO:0016491	oxidoreductase activity	molecular_function
PGSC0003DMG401010026	GO:0046872	metal ion binding	molecular_function
PGSC0003DMG401010026	GO:0020037	heme binding	molecular_function
PGSC0003DMG401010026	GO:0005506	iron ion binding	molecular_function
PGSC0003DMG401010026	GO:0016705	oxidoreductase activity, acting on paired donors, with incorporation or reduction of molecular oxygen	molecular_function
PGSC0003DMG400020334	GO:0055114	oxidation-reduction process	biological_process
PGSC0003DMG400020334	GO:0006571	tyrosine biosynthetic process	biological_process
PGSC0003DMG400020334	GO:0009507	chloroplast	cellular_component
PGSC0003DMG400020334	GO:0004665	prephenate dehydrogenase (NADP+) activity	molecular_function
PGSC0003DMG400020334	GO:0008977	prephenate dehydrogenase (NAD+) activity	molecular_function
PGSC0003DMG400010117	GO:0051179	localization	biological_process
PGSC0003DMG400010117	GO:0010143	cutin biosynthetic process	biological_process
PGSC0003DMG400010117	GO:0016747	transferase activity, transferring acyl groups other than amino-acyl groups	molecular_function
PGSC0003DMG400010117	GO:0010090	trichome morphogenesis	biological_process
PGSC0003DMG400010117	GO:0090626	plant epidermis morphogenesis	biological_process
PGSC0003DMG400010117	GO:0005737	cytoplasm	cellular_component
PGSC0003DMG400020426	GO:0008152	metabolic process	biological_process
PGSC0003DMG400020426	GO:0016020	membrane	cellular_component
PGSC0003DMG400020426	GO:0016021	integral component of membrane	cellular_component
PGSC0003DMG400020426	GO:0016787	hydrolase activity	molecular_function
PGSC0003DMG400020426	GO:0016310	phosphorylation	biological_process
PGSC0003DMG400020426	GO:0009231	riboflavin biosynthetic process	biological_process
PGSC0003DMG400020426	GO:0008531	riboflavin kinase activity	molecular_function
PGSC0003DMG400010309	GO:0003700	DNA-binding transcription factor activity	molecular_function
PGSC0003DMG400010309	GO:0003677	DNA binding	molecular_function
PGSC0003DMG400010309	GO:0006355	regulation of transcription, DNA-templated	biological_process
PGSC0003DMG400010309	GO:0005634	nucleus	cellular_component
PGSC0003DMG400010309	GO:0006351	transcription, DNA-templated	biological_process
PGSC0003DMG400010310	GO:0055114	oxidation-reduction process	biological_process
PGSC0003DMG400010310	GO:0004497	monooxygenase activity	molecular_function
PGSC0003DMG400010310	GO:0016491	oxidoreductase activity	molecular_function
PGSC0003DMG400010310	GO:0046872	metal ion binding	molecular_function
PGSC0003DMG400010310	GO:0020037	heme binding	molecular_function
PGSC0003DMG400010310	GO:0005506	iron ion binding	molecular_function
PGSC0003DMG400010310	GO:0016705	oxidoreductase activity, acting on paired donors, with incorporation or reduction of molecular oxygen	molecular_function
PGSC0003DMG400020618	GO:0016020	membrane	cellular_component
PGSC0003DMG400020618	GO:0016021	integral component of membrane	cellular_component
PGSC0003DMG400020618	GO:0016491	oxidoreductase activity	molecular_function
PGSC0003DMG400020618	GO:0055114	oxidation-reduction process	biological_process
PGSC0003DMG400010440	GO:0005515	protein binding	molecular_function
PGSC0003DMG400010440	GO:0016020	membrane	cellular_component
PGSC0003DMG400010440	GO:0016021	integral component of membrane	cellular_component
PGSC0003DMG400010484	GO:0000166	nucleotide binding	molecular_function
PGSC0003DMG400010484	GO:0004672	protein kinase activity	molecular_function
PGSC0003DMG400010484	GO:0004674	protein serine/threonine kinase activity	molecular_function
PGSC0003DMG400010484	GO:0005524	ATP binding	molecular_function
PGSC0003DMG400010484	GO:0006468	protein phosphorylation	biological_process
PGSC0003DMG400010585	GO:0008152	metabolic process	biological_process
PGSC0003DMG400010585	GO:0000287	magnesium ion binding	molecular_function
PGSC0003DMG400010585	GO:0046872	metal ion binding	molecular_function
PGSC0003DMG400010585	GO:0010333	terpene synthase activity	molecular_function
PGSC0003DMG400010585	GO:0016829	lyase activity	molecular_function
PGSC0003DMG400010587	GO:0008152	metabolic process	biological_process
PGSC0003DMG400010587	GO:0000287	magnesium ion binding	molecular_function
PGSC0003DMG400010587	GO:0046872	metal ion binding	molecular_function
PGSC0003DMG400010587	GO:0010333	terpene synthase activity	molecular_function
PGSC0003DMG400010587	GO:0016829	lyase activity	molecular_function
PGSC0003DMG400010767	GO:0009055	electron transfer activity	molecular_function
PGSC0003DMG400010767	GO:0022900	electron transport chain	biological_process
PGSC0003DMG400010767	GO:0055114	oxidation-reduction process	biological_process
PGSC0003DMG400010767	GO:0005623	cell	cellular_component
PGSC0003DMG400010767	GO:0015035	protein disulfide oxidoreductase activity	molecular_function
PGSC0003DMG400010767	GO:0045454	cell redox homeostasis	biological_process
PGSC0003DMG400010770	GO:0009055	electron transfer activity	molecular_function
PGSC0003DMG400010770	GO:0022900	electron transport chain	biological_process
PGSC0003DMG400010770	GO:0055114	oxidation-reduction process	biological_process
PGSC0003DMG400010770	GO:0005623	cell	cellular_component
PGSC0003DMG400010770	GO:0015035	protein disulfide oxidoreductase activity	molecular_function
PGSC0003DMG400010770	GO:0045454	cell redox homeostasis	biological_process
PGSC0003DMG400020909	GO:0000166	nucleotide binding	molecular_function
PGSC0003DMG400020909	GO:0004672	protein kinase activity	molecular_function
PGSC0003DMG400020909	GO:0004674	protein serine/threonine kinase activity	molecular_function
PGSC0003DMG400020909	GO:0005524	ATP binding	molecular_function
PGSC0003DMG400020909	GO:0006468	protein phosphorylation	biological_process
PGSC0003DMG400020909	GO:0016020	membrane	cellular_component
PGSC0003DMG400020909	GO:0016021	integral component of membrane	cellular_component
PGSC0003DMG400010839	GO:0016829	lyase activity	molecular_function
PGSC0003DMG400010839	GO:0003824	catalytic activity	molecular_function
PGSC0003DMG400010839	GO:0030170	pyridoxal phosphate binding	molecular_function
PGSC0003DMG400010839	GO:0016831	carboxy-lyase activity	molecular_function
PGSC0003DMG400010839	GO:0019752	carboxylic acid metabolic process	biological_process
PGSC0003DMG400021108	GO:0055114	oxidation-reduction process	biological_process
PGSC0003DMG400021108	GO:0003824	catalytic activity	molecular_function
PGSC0003DMG400021108	GO:0050660	flavin adenine dinucleotide binding	molecular_function
PGSC0003DMG400021108	GO:0016491	oxidoreductase activity	molecular_function
PGSC0003DMG400021108	GO:0016614	oxidoreductase activity, acting on CH-OH group of donors	molecular_function
PGSC0003DMG400021108	GO:0071949	FAD binding	molecular_function
PGSC0003DMG400021109	GO:0055114	oxidation-reduction process	biological_process
PGSC0003DMG400021109	GO:0003824	catalytic activity	molecular_function
PGSC0003DMG400021109	GO:0050660	flavin adenine dinucleotide binding	molecular_function
PGSC0003DMG400021109	GO:0016491	oxidoreductase activity	molecular_function
PGSC0003DMG400021109	GO:0016614	oxidoreductase activity, acting on CH-OH group of donors	molecular_function
PGSC0003DMG400021109	GO:0071949	FAD binding	molecular_function
PGSC0003DMG400021111	GO:0055114	oxidation-reduction process	biological_process
PGSC0003DMG400021111	GO:0003824	catalytic activity	molecular_function
PGSC0003DMG400021111	GO:0050660	flavin adenine dinucleotide binding	molecular_function
PGSC0003DMG400021111	GO:0016491	oxidoreductase activity	molecular_function
PGSC0003DMG400021111	GO:0016614	oxidoreductase activity, acting on CH-OH group of donors	molecular_function
PGSC0003DMG400021111	GO:0071949	FAD binding	molecular_function
PGSC0003DMG400021116	GO:0016740	transferase activity	molecular_function
PGSC0003DMG400021116	GO:0008152	metabolic process	biological_process
PGSC0003DMG400021116	GO:0016758	transferase activity, transferring hexosyl groups	molecular_function
PGSC0003DMG400021116	GO:0005829	cytosol	cellular_component
PGSC0003DMG400021157	GO:0055114	oxidation-reduction process	biological_process
PGSC0003DMG400021157	GO:0004497	monooxygenase activity	molecular_function
PGSC0003DMG400021157	GO:0016491	oxidoreductase activity	molecular_function
PGSC0003DMG400021157	GO:0046872	metal ion binding	molecular_function
PGSC0003DMG400021157	GO:0020037	heme binding	molecular_function
PGSC0003DMG400021157	GO:0005506	iron ion binding	molecular_function
PGSC0003DMG400021157	GO:0016705	oxidoreductase activity, acting on paired donors, with incorporation or reduction of molecular oxygen	molecular_function
PGSC0003DMG400011012	GO:0005515	protein binding	molecular_function
PGSC0003DMG400011049	GO:0005515	protein binding	molecular_function
PGSC0003DMG400011072	GO:0005524	ATP binding	molecular_function
PGSC0003DMG400021216	GO:0055114	oxidation-reduction process	biological_process
PGSC0003DMG400021216	GO:0050660	flavin adenine dinucleotide binding	molecular_function
PGSC0003DMG400021216	GO:0016614	oxidoreductase activity, acting on CH-OH group of donors	molecular_function
PGSC0003DMG400011106	GO:0016740	transferase activity	molecular_function
PGSC0003DMG400011106	GO:0000166	nucleotide binding	molecular_function
PGSC0003DMG400011106	GO:0004672	protein kinase activity	molecular_function
PGSC0003DMG400011106	GO:0004674	protein serine/threonine kinase activity	molecular_function
PGSC0003DMG400011106	GO:0005524	ATP binding	molecular_function
PGSC0003DMG400011106	GO:0016301	kinase activity	molecular_function
PGSC0003DMG400011106	GO:0006468	protein phosphorylation	biological_process
PGSC0003DMG400011106	GO:0007165	signal transduction	biological_process
PGSC0003DMG400011106	GO:0016310	phosphorylation	biological_process
PGSC0003DMG400021351	GO:0051301	cell division	biological_process
PGSC0003DMG400021351	GO:0034089	establishment of meiotic sister chromatid cohesion	biological_process
PGSC0003DMG400021351	GO:0045132	meiotic chromosome segregation	biological_process
PGSC0003DMG400021351	GO:0048609	multicellular organismal reproductive process	biological_process
PGSC0003DMG400021351	GO:0060772	leaf phyllotactic patterning	biological_process
PGSC0003DMG400021351	GO:0006281	DNA repair	biological_process
PGSC0003DMG400021351	GO:0016407	acetyltransferase activity	molecular_function
PGSC0003DMG400021351	GO:0000070	mitotic sister chromatid segregation	biological_process
PGSC0003DMG400021351	GO:0000724	double-strand break repair via homologous recombination	biological_process
PGSC0003DMG400021351	GO:0007062	sister chromatid cohesion	biological_process
PGSC0003DMG400021351	GO:0009553	embryo sac development	biological_process
PGSC0003DMG400021351	GO:0009793	embryo development ending in seed dormancy	biological_process
PGSC0003DMG400021351	GO:0048364	root development	biological_process
PGSC0003DMG400021351	GO:0048653	anther development	biological_process
PGSC0003DMG400021351	GO:0080186	developmental vegetative growth	biological_process
PGSC0003DMG400021351	GO:0005634	nucleus	cellular_component
PGSC0003DMG400011438	GO:0009793	embryo development ending in seed dormancy	biological_process
PGSC0003DMG400021414	GO:0005737	cytoplasm	cellular_component
PGSC0003DMG400021414	GO:0008080	N-acetyltransferase activity	molecular_function
PGSC0003DMG400021414	GO:0006526	arginine biosynthetic process	biological_process
PGSC0003DMG400021414	GO:0004042	acetyl-CoA:L-glutamate N-acetyltransferase activity	molecular_function
PGSC0003DMG401021549	GO:0006559	L-phenylalanine catabolic process	biological_process
PGSC0003DMG401021549	GO:0016829	lyase activity	molecular_function
PGSC0003DMG401021549	GO:0003824	catalytic activity	molecular_function
PGSC0003DMG401021549	GO:0005737	cytoplasm	cellular_component
PGSC0003DMG401021549	GO:0016841	ammonia-lyase activity	molecular_function
PGSC0003DMG401021549	GO:0045548	phenylalanine ammonia-lyase activity	molecular_function
PGSC0003DMG401021549	GO:0009698	phenylpropanoid metabolic process	biological_process
PGSC0003DMG401021549	GO:0009800	cinnamic acid biosynthetic process	biological_process
PGSC0003DMG402021549	GO:0006559	L-phenylalanine catabolic process	biological_process
PGSC0003DMG402021549	GO:0016829	lyase activity	molecular_function
PGSC0003DMG402021549	GO:0003824	catalytic activity	molecular_function
PGSC0003DMG402021549	GO:0005737	cytoplasm	cellular_component
PGSC0003DMG402021549	GO:0016841	ammonia-lyase activity	molecular_function
PGSC0003DMG402021564	GO:0006559	L-phenylalanine catabolic process	biological_process
PGSC0003DMG402021564	GO:0016829	lyase activity	molecular_function
PGSC0003DMG402021564	GO:0003824	catalytic activity	molecular_function
PGSC0003DMG402021564	GO:0005737	cytoplasm	cellular_component
PGSC0003DMG402021564	GO:0016841	ammonia-lyase activity	molecular_function
PGSC0003DMG402021564	GO:0045548	phenylalanine ammonia-lyase activity	molecular_function
PGSC0003DMG402021564	GO:0009698	phenylpropanoid metabolic process	biological_process
PGSC0003DMG402021564	GO:0009800	cinnamic acid biosynthetic process	biological_process
PGSC0003DMG400021574	GO:0043086	negative regulation of catalytic activity	biological_process
PGSC0003DMG400021574	GO:0004857	enzyme inhibitor activity	molecular_function
PGSC0003DMG401022530	GO:0016020	membrane	cellular_component
PGSC0003DMG401022530	GO:0016021	integral component of membrane	cellular_component
PGSC0003DMG401022530	GO:0055085	transmembrane transport	biological_process
PGSC0003DMG402022530	GO:0005737	cytoplasm	cellular_component
PGSC0003DMG402022530	GO:0018025	calmodulin-lysine N-methyltransferase activity	molecular_function
PGSC0003DMG402022530	GO:0018022	peptidyl-lysine methylation	biological_process
PGSC0003DMG400011502	GO:0000166	nucleotide binding	molecular_function
PGSC0003DMG400011502	GO:0004672	protein kinase activity	molecular_function
PGSC0003DMG400011502	GO:0004674	protein serine/threonine kinase activity	molecular_function
PGSC0003DMG400011502	GO:0005524	ATP binding	molecular_function
PGSC0003DMG400011502	GO:0006468	protein phosphorylation	biological_process
PGSC0003DMG400011502	GO:0016020	membrane	cellular_component
PGSC0003DMG400011502	GO:0016021	integral component of membrane	cellular_component
PGSC0003DMG400011502	GO:0016301	kinase activity	molecular_function
PGSC0003DMG400011502	GO:0016310	phosphorylation	biological_process
PGSC0003DMG400021887	GO:0006952	defense response	biological_process
PGSC0003DMG400021887	GO:0007165	signal transduction	biological_process
PGSC0003DMG400021887	GO:0043531	ADP binding	molecular_function
PGSC0003DMG400021887	GO:0005515	protein binding	molecular_function
PGSC0003DMG400022711	GO:0016740	transferase activity	molecular_function
PGSC0003DMG400022711	GO:0000166	nucleotide binding	molecular_function
PGSC0003DMG400022711	GO:0004672	protein kinase activity	molecular_function
PGSC0003DMG400022711	GO:0004674	protein serine/threonine kinase activity	molecular_function
PGSC0003DMG400022711	GO:0005524	ATP binding	molecular_function
PGSC0003DMG400022711	GO:0016301	kinase activity	molecular_function
PGSC0003DMG400022711	GO:0006468	protein phosphorylation	biological_process
PGSC0003DMG400022711	GO:0007165	signal transduction	biological_process
PGSC0003DMG400022711	GO:0016310	phosphorylation	biological_process
PGSC0003DMG400022711	GO:0016020	membrane	cellular_component
PGSC0003DMG400022711	GO:0016021	integral component of membrane	cellular_component
PGSC0003DMG401022150	GO:0010952	positive regulation of peptidase activity	biological_process
PGSC0003DMG401022150	GO:0016504	peptidase activator activity	molecular_function
PGSC0003DMG401022150	GO:0070577	lysine-acetylated histone binding	molecular_function
PGSC0003DMG401022150	GO:0070628	proteasome binding	molecular_function
PGSC0003DMG401022150	GO:0005488	binding	molecular_function
PGSC0003DMG400022246	GO:0005515	protein binding	molecular_function
PGSC0003DMG400011641	GO:0016740	transferase activity	molecular_function
PGSC0003DMG400011641	GO:0000166	nucleotide binding	molecular_function
PGSC0003DMG400011641	GO:0004672	protein kinase activity	molecular_function
PGSC0003DMG400011641	GO:0004674	protein serine/threonine kinase activity	molecular_function
PGSC0003DMG400011641	GO:0005524	ATP binding	molecular_function
PGSC0003DMG400011641	GO:0016301	kinase activity	molecular_function
PGSC0003DMG400011641	GO:0006468	protein phosphorylation	biological_process
PGSC0003DMG400011641	GO:0007165	signal transduction	biological_process
PGSC0003DMG400011641	GO:0016310	phosphorylation	biological_process
PGSC0003DMG400011641	GO:0016020	membrane	cellular_component
PGSC0003DMG400011641	GO:0016021	integral component of membrane	cellular_component
PGSC0003DMG400000350	GO:0046872	metal ion binding	molecular_function
PGSC0003DMG400000411	GO:0016020	membrane	cellular_component
PGSC0003DMG400000411	GO:0016021	integral component of membrane	cellular_component
PGSC0003DMG400000411	GO:0016757	transferase activity, transferring glycosyl groups	molecular_function
PGSC0003DMG400000411	GO:0006486	protein glycosylation	biological_process
PGSC0003DMG400000411	GO:0009834	plant-type secondary cell wall biogenesis	biological_process
PGSC0003DMG400000411	GO:0010417	glucuronoxylan biosynthetic process	biological_process
PGSC0003DMG400000411	GO:0005794	Golgi apparatus	cellular_component
PGSC0003DMG400000444	GO:0000166	nucleotide binding	molecular_function
PGSC0003DMG400000444	GO:0005524	ATP binding	molecular_function
PGSC0003DMG400000444	GO:0031625	ubiquitin protein ligase binding	molecular_function
PGSC0003DMG400000444	GO:0009266	response to temperature stimulus	biological_process
PGSC0003DMG400000444	GO:0009408	response to heat	biological_process
PGSC0003DMG400000444	GO:0009615	response to virus	biological_process
PGSC0003DMG400000444	GO:0009617	response to bacterium	biological_process
PGSC0003DMG400000444	GO:0009644	response to high light intensity	biological_process
PGSC0003DMG400000444	GO:0016567	protein ubiquitination	biological_process
PGSC0003DMG400000444	GO:0042542	response to hydrogen peroxide	biological_process
PGSC0003DMG400000444	GO:0046686	response to cadmium ion	biological_process
PGSC0003DMG400000444	GO:0005618	cell wall	cellular_component
PGSC0003DMG400000444	GO:0005739	mitochondrion	cellular_component
PGSC0003DMG400000444	GO:0005774	vacuolar membrane	cellular_component
PGSC0003DMG400000444	GO:0005794	Golgi apparatus	cellular_component
PGSC0003DMG400000444	GO:0005829	cytosol	cellular_component
PGSC0003DMG400000444	GO:0005886	plasma membrane	cellular_component
PGSC0003DMG400000444	GO:0048046	apoplast	cellular_component
PGSC0003DMG400000468	GO:0015185	gamma-aminobutyric acid transmembrane transporter activity	molecular_function
PGSC0003DMG400000468	GO:0016020	membrane	cellular_component
PGSC0003DMG400000468	GO:0016021	integral component of membrane	cellular_component
PGSC0003DMG400000468	GO:0015812	gamma-aminobutyric acid transport	biological_process
PGSC0003DMG400000468	GO:0005886	plasma membrane	cellular_component
PGSC0003DMG400023235	GO:0006952	defense response	biological_process
PGSC0003DMG400023235	GO:0009607	response to biotic stimulus	biological_process
PGSC0003DMG400000493	GO:0016829	lyase activity	molecular_function
PGSC0003DMG400000493	GO:0008270	zinc ion binding	molecular_function
PGSC0003DMG400000493	GO:0004089	carbonate dehydratase activity	molecular_function
PGSC0003DMG400000493	GO:0015976	carbon utilization	biological_process
PGSC0003DMG400000495	GO:0090305	nucleic acid phosphodiester bond hydrolysis	biological_process
PGSC0003DMG400000495	GO:0003676	nucleic acid binding	molecular_function
PGSC0003DMG400000495	GO:0008408	3'-5' exonuclease activity	molecular_function
PGSC0003DMG400000495	GO:0006364	rRNA processing	biological_process
PGSC0003DMG400000505	GO:0098869	cellular oxidant detoxification	biological_process
PGSC0003DMG400000505	GO:0004601	peroxidase activity	molecular_function
PGSC0003DMG400000505	GO:0055114	oxidation-reduction process	biological_process
PGSC0003DMG400000505	GO:0016491	oxidoreductase activity	molecular_function
PGSC0003DMG400000505	GO:0020037	heme binding	molecular_function
PGSC0003DMG400000505	GO:0006979	response to oxidative stress	biological_process
PGSC0003DMG401000506	GO:0098869	cellular oxidant detoxification	biological_process
PGSC0003DMG401000506	GO:0004601	peroxidase activity	molecular_function
PGSC0003DMG401000506	GO:0055114	oxidation-reduction process	biological_process
PGSC0003DMG401000506	GO:0016491	oxidoreductase activity	molecular_function
PGSC0003DMG401000506	GO:0020037	heme binding	molecular_function
PGSC0003DMG401000506	GO:0006979	response to oxidative stress	biological_process
PGSC0003DMG401000506	GO:0016020	membrane	cellular_component
PGSC0003DMG401000506	GO:0016021	integral component of membrane	cellular_component
PGSC0003DMG402000506	GO:0098869	cellular oxidant detoxification	biological_process
PGSC0003DMG402000506	GO:0004601	peroxidase activity	molecular_function
PGSC0003DMG402000506	GO:0055114	oxidation-reduction process	biological_process
PGSC0003DMG402000506	GO:0020037	heme binding	molecular_function
PGSC0003DMG402000506	GO:0006979	response to oxidative stress	biological_process
PGSC0003DMG402000506	GO:0016491	oxidoreductase activity	molecular_function
PGSC0003DMG400011729	GO:0051176	positive regulation of sulfur metabolic process	biological_process
PGSC0003DMG400011729	GO:0008047	enzyme activator activity	molecular_function
PGSC0003DMG400011729	GO:0043085	positive regulation of catalytic activity	biological_process
PGSC0003DMG400011729	GO:0009507	chloroplast	cellular_component
PGSC0003DMG400011753	GO:0016020	membrane	cellular_component
PGSC0003DMG400011753	GO:0016021	integral component of membrane	cellular_component
PGSC0003DMG400000546	GO:0033554	cellular response to stress	biological_process
PGSC0003DMG400000546	GO:0098869	cellular oxidant detoxification	biological_process
PGSC0003DMG400011771	GO:0016020	membrane	cellular_component
PGSC0003DMG400011771	GO:0016021	integral component of membrane	cellular_component
PGSC0003DMG400011772	GO:0009298	GDP-mannose biosynthetic process	biological_process
PGSC0003DMG400011772	GO:0004476	mannose-6-phosphate isomerase activity	molecular_function
PGSC0003DMG400011772	GO:0046872	metal ion binding	molecular_function
PGSC0003DMG400011772	GO:0005975	carbohydrate metabolic process	biological_process
PGSC0003DMG400011772	GO:0016853	isomerase activity	molecular_function
PGSC0003DMG400011772	GO:0008270	zinc ion binding	molecular_function
PGSC0003DMG400011781	GO:0016020	membrane	cellular_component
PGSC0003DMG400011781	GO:0016021	integral component of membrane	cellular_component
PGSC0003DMG402011782	GO:0008152	metabolic process	biological_process
PGSC0003DMG402011782	GO:0016310	phosphorylation	biological_process
PGSC0003DMG402011782	GO:0003951	NAD+ kinase activity	molecular_function
PGSC0003DMG402011782	GO:0006741	NADP biosynthetic process	biological_process
PGSC0003DMG400023435	GO:0006952	defense response	biological_process
PGSC0003DMG400023435	GO:0009607	response to biotic stimulus	biological_process
PGSC0003DMG400023445	GO:0016740	transferase activity	molecular_function
PGSC0003DMG400023445	GO:0004842	ubiquitin-protein transferase activity	molecular_function
PGSC0003DMG400023445	GO:0016567	protein ubiquitination	biological_process
PGSC0003DMG400023445	GO:0005488	binding	molecular_function
PGSC0003DMG402000674	GO:0000166	nucleotide binding	molecular_function
PGSC0003DMG402000674	GO:0004672	protein kinase activity	molecular_function
PGSC0003DMG402000674	GO:0004674	protein serine/threonine kinase activity	molecular_function
PGSC0003DMG402000674	GO:0005524	ATP binding	molecular_function
PGSC0003DMG402000674	GO:0006468	protein phosphorylation	biological_process
PGSC0003DMG402000674	GO:0016740	transferase activity	molecular_function
PGSC0003DMG402000674	GO:0016301	kinase activity	molecular_function
PGSC0003DMG402000674	GO:0016310	phosphorylation	biological_process
PGSC0003DMG402000674	GO:0016020	membrane	cellular_component
PGSC0003DMG402000674	GO:0016021	integral component of membrane	cellular_component
PGSC0003DMG400023458	GO:0006559	L-phenylalanine catabolic process	biological_process
PGSC0003DMG400023458	GO:0016829	lyase activity	molecular_function
PGSC0003DMG400023458	GO:0003824	catalytic activity	molecular_function
PGSC0003DMG400023458	GO:0005737	cytoplasm	cellular_component
PGSC0003DMG400023458	GO:0016841	ammonia-lyase activity	molecular_function
PGSC0003DMG400023458	GO:0045548	phenylalanine ammonia-lyase activity	molecular_function
PGSC0003DMG400023458	GO:0009698	phenylpropanoid metabolic process	biological_process
PGSC0003DMG400023458	GO:0009800	cinnamic acid biosynthetic process	biological_process
PGSC0003DMG400023485	GO:0016020	membrane	cellular_component
PGSC0003DMG400023485	GO:0016021	integral component of membrane	cellular_component
PGSC0003DMG400023490	GO:0000166	nucleotide binding	molecular_function
PGSC0003DMG400023490	GO:0005524	ATP binding	molecular_function
PGSC0003DMG400023490	GO:0016020	membrane	cellular_component
PGSC0003DMG400023490	GO:0016021	integral component of membrane	cellular_component
PGSC0003DMG400023490	GO:0016887	ATPase activity	molecular_function
PGSC0003DMG400000766	GO:0006952	defense response	biological_process
PGSC0003DMG400000766	GO:0008152	metabolic process	biological_process
PGSC0003DMG400000766	GO:0016787	hydrolase activity	molecular_function
PGSC0003DMG400000766	GO:0006629	lipid metabolic process	biological_process
PGSC0003DMG400000766	GO:0016042	lipid catabolic process	biological_process
PGSC0003DMG400000766	GO:0005773	vacuole	cellular_component
PGSC0003DMG400000766	GO:0045735	nutrient reservoir activity	molecular_function
PGSC0003DMG400000776	GO:0009664	plant-type cell wall organization	biological_process
PGSC0003DMG400000776	GO:0005199	structural constituent of cell wall	molecular_function
PGSC0003DMG401011946	GO:0005488	binding	molecular_function
PGSC0003DMG401011946	GO:0010091	trichome branching	biological_process
PGSC0003DMG401011946	GO:0042023	DNA endoreduplication	biological_process
PGSC0003DMG401011946	GO:0005886	plasma membrane	cellular_component
PGSC0003DMG400012019	GO:0043086	negative regulation of catalytic activity	biological_process
PGSC0003DMG400012019	GO:0004857	enzyme inhibitor activity	molecular_function
PGSC0003DMG400012020	GO:0043086	negative regulation of catalytic activity	biological_process
PGSC0003DMG400012020	GO:0004857	enzyme inhibitor activity	molecular_function
PGSC0003DMG400001181	GO:0016020	membrane	cellular_component
PGSC0003DMG400001181	GO:0016021	integral component of membrane	cellular_component
PGSC0003DMG400001181	GO:0005739	mitochondrion	cellular_component
PGSC0003DMG400001181	GO:0051560	mitochondrial calcium ion homeostasis	biological_process
PGSC0003DMG400023881	GO:0016020	membrane	cellular_component
PGSC0003DMG400023881	GO:0016021	integral component of membrane	cellular_component
PGSC0003DMG400001223	GO:0003677	DNA binding	molecular_function
PGSC0003DMG400001223	GO:0006355	regulation of transcription, DNA-templated	biological_process
PGSC0003DMG400001223	GO:0005634	nucleus	cellular_component
PGSC0003DMG400001223	GO:0006351	transcription, DNA-templated	biological_process
PGSC0003DMG400001333	GO:0016020	membrane	cellular_component
PGSC0003DMG400001333	GO:0016021	integral component of membrane	cellular_component
PGSC0003DMG400001333	GO:0005509	calcium ion binding	molecular_function
PGSC0003DMG400001369	GO:0004672	protein kinase activity	molecular_function
PGSC0003DMG400001369	GO:0005524	ATP binding	molecular_function
PGSC0003DMG400001369	GO:0006468	protein phosphorylation	biological_process
PGSC0003DMG400001369	GO:0016020	membrane	cellular_component
PGSC0003DMG400001369	GO:0016021	integral component of membrane	cellular_component
PGSC0003DMG401001381	GO:0046872	metal ion binding	molecular_function
PGSC0003DMG401001381	GO:0008270	zinc ion binding	molecular_function
PGSC0003DMG401001381	GO:0005488	binding	molecular_function
PGSC0003DMG400001399	GO:0006355	regulation of transcription, DNA-templated	biological_process
PGSC0003DMG400001399	GO:0005634	nucleus	cellular_component
PGSC0003DMG400001438	GO:0016853	isomerase activity	molecular_function
PGSC0003DMG400001438	GO:0008652	cellular amino acid biosynthetic process	biological_process
PGSC0003DMG400001438	GO:0009073	aromatic amino acid family biosynthetic process	biological_process
PGSC0003DMG400001438	GO:0004106	chorismate mutase activity	molecular_function
PGSC0003DMG400001438	GO:0046417	chorismate metabolic process	biological_process
PGSC0003DMG400024082	GO:0008152	metabolic process	biological_process
PGSC0003DMG400024082	GO:0003824	catalytic activity	molecular_function
PGSC0003DMG400001514	GO:0000166	nucleotide binding	molecular_function
PGSC0003DMG400001514	GO:0004672	protein kinase activity	molecular_function
PGSC0003DMG400001514	GO:0004674	protein serine/threonine kinase activity	molecular_function
PGSC0003DMG400001514	GO:0005524	ATP binding	molecular_function
PGSC0003DMG400001514	GO:0006468	protein phosphorylation	biological_process
PGSC0003DMG401001531	GO:0016020	membrane	cellular_component
PGSC0003DMG401001531	GO:0016021	integral component of membrane	cellular_component
PGSC0003DMG400012201	GO:0051260	protein homooligomerization	biological_process
PGSC0003DMG400012201	GO:0005515	protein binding	molecular_function
PGSC0003DMG402001978	GO:0055114	oxidation-reduction process	biological_process
PGSC0003DMG402001978	GO:0016491	oxidoreductase activity	molecular_function
PGSC0003DMG400001992	GO:0006952	defense response	biological_process
PGSC0003DMG400001992	GO:0043531	ADP binding	molecular_function
PGSC0003DMG400002047	GO:0003677	DNA binding	molecular_function
PGSC0003DMG400002047	GO:0005634	nucleus	cellular_component
PGSC0003DMG400002047	GO:0006351	transcription, DNA-templated	biological_process
PGSC0003DMG400002047	GO:0006355	regulation of transcription, DNA-templated	biological_process
PGSC0003DMG400002047	GO:0003680	AT DNA binding	molecular_function
PGSC0003DMG400002047	GO:0003700	DNA-binding transcription factor activity	molecular_function
PGSC0003DMG400012485	GO:0005515	protein binding	molecular_function
PGSC0003DMG400024594	GO:0016740	transferase activity	molecular_function
PGSC0003DMG400024594	GO:0008152	metabolic process	biological_process
PGSC0003DMG400024594	GO:0016757	transferase activity, transferring glycosyl groups	molecular_function
PGSC0003DMG400024594	GO:0016758	transferase activity, transferring hexosyl groups	molecular_function
PGSC0003DMG400012522	GO:0008299	isoprenoid biosynthetic process	biological_process
PGSC0003DMG400012522	GO:0016126	sterol biosynthetic process	biological_process
PGSC0003DMG400012522	GO:0016740	transferase activity	molecular_function
PGSC0003DMG400012522	GO:0008152	metabolic process	biological_process
PGSC0003DMG400012522	GO:0003824	catalytic activity	molecular_function
PGSC0003DMG400012522	GO:0006629	lipid metabolic process	biological_process
PGSC0003DMG400012522	GO:0004421	hydroxymethylglutaryl-CoA synthase activity	molecular_function
PGSC0003DMG400012522	GO:0006694	steroid biosynthetic process	biological_process
PGSC0003DMG400012522	GO:0008202	steroid metabolic process	biological_process
PGSC0003DMG400002272	GO:0003700	DNA-binding transcription factor activity	molecular_function
PGSC0003DMG400002272	GO:0003677	DNA binding	molecular_function
PGSC0003DMG400002272	GO:0006355	regulation of transcription, DNA-templated	biological_process
PGSC0003DMG400002272	GO:0005634	nucleus	cellular_component
PGSC0003DMG400002272	GO:0006351	transcription, DNA-templated	biological_process
PGSC0003DMG400024770	GO:0005515	protein binding	molecular_function
PGSC0003DMG400002517	GO:0016020	membrane	cellular_component
PGSC0003DMG400002517	GO:0016021	integral component of membrane	cellular_component
PGSC0003DMG400024860	GO:0008152	metabolic process	biological_process
PGSC0003DMG400024860	GO:0055114	oxidation-reduction process	biological_process
PGSC0003DMG400024860	GO:0016624	oxidoreductase activity, acting on the aldehyde or oxo group of donors, disulfide as acceptor	molecular_function
PGSC0003DMG400024987	GO:0006508	proteolysis	biological_process
PGSC0003DMG400024987	GO:0008234	cysteine-type peptidase activity	molecular_function
PGSC0003DMG400024987	GO:0016787	hydrolase activity	molecular_function
PGSC0003DMG400024987	GO:0008233	peptidase activity	molecular_function
PGSC0003DMG400024998	GO:0016740	transferase activity	molecular_function
PGSC0003DMG400024998	GO:0000166	nucleotide binding	molecular_function
PGSC0003DMG400024998	GO:0004672	protein kinase activity	molecular_function
PGSC0003DMG400024998	GO:0004674	protein serine/threonine kinase activity	molecular_function
PGSC0003DMG400024998	GO:0005524	ATP binding	molecular_function
PGSC0003DMG400024998	GO:0016301	kinase activity	molecular_function
PGSC0003DMG400024998	GO:0006468	protein phosphorylation	biological_process
PGSC0003DMG400024998	GO:0016310	phosphorylation	biological_process
PGSC0003DMG400024998	GO:0016020	membrane	cellular_component
PGSC0003DMG400024998	GO:0016021	integral component of membrane	cellular_component
PGSC0003DMG400024998	GO:0048544	recognition of pollen	biological_process
PGSC0003DMG400012964	GO:0008152	metabolic process	biological_process
PGSC0003DMG400012964	GO:0016787	hydrolase activity	molecular_function
PGSC0003DMG400012974	GO:0015031	protein transport	biological_process
PGSC0003DMG400012974	GO:0006979	response to oxidative stress	biological_process
PGSC0003DMG400002800	GO:0030410	nicotianamine synthase activity	molecular_function
PGSC0003DMG400002800	GO:0030418	nicotianamine biosynthetic process	biological_process
PGSC0003DMG400002820	GO:0043531	ADP binding	molecular_function
PGSC0003DMG400025102	GO:0016740	transferase activity	molecular_function
PGSC0003DMG400025102	GO:0000166	nucleotide binding	molecular_function
PGSC0003DMG400025102	GO:0004672	protein kinase activity	molecular_function
PGSC0003DMG400025102	GO:0004674	protein serine/threonine kinase activity	molecular_function
PGSC0003DMG400025102	GO:0005524	ATP binding	molecular_function
PGSC0003DMG400025102	GO:0016301	kinase activity	molecular_function
PGSC0003DMG400025102	GO:0006468	protein phosphorylation	biological_process
PGSC0003DMG400025102	GO:0016310	phosphorylation	biological_process
PGSC0003DMG400025102	GO:0016020	membrane	cellular_component
PGSC0003DMG400025102	GO:0016021	integral component of membrane	cellular_component
PGSC0003DMG400013077	GO:0016740	transferase activity	molecular_function
PGSC0003DMG400013077	GO:0008152	metabolic process	biological_process
PGSC0003DMG400013077	GO:0016020	membrane	cellular_component
PGSC0003DMG400013077	GO:0016021	integral component of membrane	cellular_component
PGSC0003DMG400013077	GO:0016757	transferase activity, transferring glycosyl groups	molecular_function
PGSC0003DMG400013077	GO:0016758	transferase activity, transferring hexosyl groups	molecular_function
PGSC0003DMG400025121	GO:0006098	pentose-phosphate shunt	biological_process
PGSC0003DMG400025121	GO:0055114	oxidation-reduction process	biological_process
PGSC0003DMG400025121	GO:0016491	oxidoreductase activity	molecular_function
PGSC0003DMG400025121	GO:0050661	NADP binding	molecular_function
PGSC0003DMG400025121	GO:0004616	phosphogluconate dehydrogenase (decarboxylating) activity	molecular_function
PGSC0003DMG400025121	GO:0019521	D-gluconate metabolic process	biological_process
PGSC0003DMG401013112	GO:0000166	nucleotide binding	molecular_function
PGSC0003DMG401013112	GO:0005524	ATP binding	molecular_function
PGSC0003DMG401013112	GO:0016020	membrane	cellular_component
PGSC0003DMG401013112	GO:0016021	integral component of membrane	cellular_component
PGSC0003DMG401013112	GO:0016887	ATPase activity	molecular_function
PGSC0003DMG402013112	GO:0000166	nucleotide binding	molecular_function
PGSC0003DMG402013112	GO:0005524	ATP binding	molecular_function
PGSC0003DMG402013112	GO:0016020	membrane	cellular_component
PGSC0003DMG402013112	GO:0016021	integral component of membrane	cellular_component
PGSC0003DMG402013112	GO:0016887	ATPase activity	molecular_function
PGSC0003DMG400025147	GO:0070300	phosphatidic acid binding	molecular_function
PGSC0003DMG400025158	GO:0055114	oxidation-reduction process	biological_process
PGSC0003DMG400025158	GO:0102895	colneleate synthase activity	molecular_function
PGSC0003DMG400025158	GO:0016829	lyase activity	molecular_function
PGSC0003DMG400025158	GO:0046872	metal ion binding	molecular_function
PGSC0003DMG400025158	GO:0020037	heme binding	molecular_function
PGSC0003DMG400025158	GO:0004497	monooxygenase activity	molecular_function
PGSC0003DMG400025158	GO:0005506	iron ion binding	molecular_function
PGSC0003DMG400025158	GO:0016705	oxidoreductase activity, acting on paired donors, with incorporation or reduction of molecular oxygen	molecular_function
PGSC0003DMG400025169	GO:0003677	DNA binding	molecular_function
PGSC0003DMG400025169	GO:0005634	nucleus	cellular_component
PGSC0003DMG400025169	GO:0006334	nucleosome assembly	biological_process
PGSC0003DMG400025169	GO:0000786	nucleosome	cellular_component
PGSC0003DMG400013204	GO:0005743	mitochondrial inner membrane	cellular_component
PGSC0003DMG400013204	GO:0055114	oxidation-reduction process	biological_process
PGSC0003DMG400013204	GO:0008137	NADH dehydrogenase (ubiquinone) activity	molecular_function
PGSC0003DMG400013204	GO:0051287	NAD binding	molecular_function
PGSC0003DMG400013204	GO:0003954	NADH dehydrogenase activity	molecular_function
PGSC0003DMG400013204	GO:0016020	membrane	cellular_component
PGSC0003DMG400013204	GO:0009507	chloroplast	cellular_component
PGSC0003DMG400013204	GO:0009536	plastid	cellular_component
PGSC0003DMG400013204	GO:0016491	oxidoreductase activity	molecular_function
PGSC0003DMG400013204	GO:0016655	oxidoreductase activity, acting on NAD(P)H, quinone or similar compound as acceptor	molecular_function
PGSC0003DMG400013204	GO:0048038	quinone binding	molecular_function
PGSC0003DMG400013204	GO:0019684	photosynthesis, light reaction	biological_process
PGSC0003DMG400013204	GO:0009535	chloroplast thylakoid membrane	cellular_component
PGSC0003DMG400013204	GO:0009579	thylakoid	cellular_component
PGSC0003DMG400013204	GO:0016651	oxidoreductase activity, acting on NAD(P)H	molecular_function
PGSC0003DMG400013204	GO:0005739	mitochondrion	cellular_component
PGSC0003DMG400013204	GO:0070469	respiratory chain	cellular_component
PGSC0003DMG400025214	GO:0016020	membrane	cellular_component
PGSC0003DMG400025214	GO:0016021	integral component of membrane	cellular_component
PGSC0003DMG400025214	GO:0005515	protein binding	molecular_function
PGSC0003DMG400025244	GO:0015693	magnesium ion transport	biological_process
PGSC0003DMG400025244	GO:1903830	magnesium ion transmembrane transport	biological_process
PGSC0003DMG400025244	GO:0016020	membrane	cellular_component
PGSC0003DMG400025244	GO:0016021	integral component of membrane	cellular_component
PGSC0003DMG400025244	GO:0005886	plasma membrane	cellular_component
PGSC0003DMG400025244	GO:0006811	ion transport	biological_process
PGSC0003DMG400025244	GO:0015095	magnesium ion transmembrane transporter activity	molecular_function
PGSC0003DMG400025244	GO:0005768	endosome	cellular_component
PGSC0003DMG400025244	GO:0005769	early endosome	cellular_component
PGSC0003DMG400013290	GO:0016020	membrane	cellular_component
PGSC0003DMG400013290	GO:0016021	integral component of membrane	cellular_component
PGSC0003DMG400013290	GO:0005515	protein binding	molecular_function
PGSC0003DMG400003123	GO:0016829	lyase activity	molecular_function
PGSC0003DMG400003123	GO:0003824	catalytic activity	molecular_function
PGSC0003DMG400003123	GO:0004332	fructose-bisphosphate aldolase activity	molecular_function
PGSC0003DMG400003123	GO:0006096	glycolytic process	biological_process
PGSC0003DMG400013293	GO:0016020	membrane	cellular_component
PGSC0003DMG400013293	GO:0016021	integral component of membrane	cellular_component
PGSC0003DMG400013293	GO:0005886	plasma membrane	cellular_component
PGSC0003DMG400013293	GO:0005783	endoplasmic reticulum	cellular_component
PGSC0003DMG400003193	GO:0006952	defense response	biological_process
PGSC0003DMG400003193	GO:0009607	response to biotic stimulus	biological_process
PGSC0003DMG400003195	GO:0016020	membrane	cellular_component
PGSC0003DMG400003195	GO:0016021	integral component of membrane	cellular_component
PGSC0003DMG400003195	GO:0005515	protein binding	molecular_function
PGSC0003DMG400013405	GO:0003677	DNA binding	molecular_function
PGSC0003DMG400013413	GO:0016020	membrane	cellular_component
PGSC0003DMG400013413	GO:0016021	integral component of membrane	cellular_component
PGSC0003DMG400013413	GO:0009507	chloroplast	cellular_component
PGSC0003DMG400013413	GO:0009536	plastid	cellular_component
PGSC0003DMG400013413	GO:0015979	photosynthesis	biological_process
PGSC0003DMG400013413	GO:0009535	chloroplast thylakoid membrane	cellular_component
PGSC0003DMG400013413	GO:0009579	thylakoid	cellular_component
PGSC0003DMG400013413	GO:0016168	chlorophyll binding	molecular_function
PGSC0003DMG400013413	GO:0009765	photosynthesis, light harvesting	biological_process
PGSC0003DMG400013413	GO:0018298	protein-chromophore linkage	biological_process
PGSC0003DMG400013413	GO:0009522	photosystem I	cellular_component
PGSC0003DMG400013413	GO:0009523	photosystem II	cellular_component
PGSC0003DMG400025375	GO:0016020	membrane	cellular_component
PGSC0003DMG400025375	GO:0016021	integral component of membrane	cellular_component
PGSC0003DMG400025375	GO:0006811	ion transport	biological_process
PGSC0003DMG400025375	GO:0015992	proton transport	biological_process
PGSC0003DMG400025375	GO:0015078	proton transmembrane transporter activity	molecular_function
PGSC0003DMG400025375	GO:0015991	ATP hydrolysis coupled proton transport	biological_process
PGSC0003DMG400025375	GO:0033179	proton-transporting V-type ATPase, V0 domain	cellular_component
PGSC0003DMG400025375	GO:0000220	vacuolar proton-transporting V-type ATPase, V0 domain	cellular_component
PGSC0003DMG400003313	GO:0016740	transferase activity	molecular_function
PGSC0003DMG400003313	GO:0000166	nucleotide binding	molecular_function
PGSC0003DMG400003313	GO:0004672	protein kinase activity	molecular_function
PGSC0003DMG400003313	GO:0004674	protein serine/threonine kinase activity	molecular_function
PGSC0003DMG400003313	GO:0005524	ATP binding	molecular_function
PGSC0003DMG400003313	GO:0016301	kinase activity	molecular_function
PGSC0003DMG400003313	GO:0006468	protein phosphorylation	biological_process
PGSC0003DMG400003313	GO:0016310	phosphorylation	biological_process
PGSC0003DMG400003313	GO:0016020	membrane	cellular_component
PGSC0003DMG400003313	GO:0016021	integral component of membrane	cellular_component
PGSC0003DMG400003313	GO:0048544	recognition of pollen	biological_process
PGSC0003DMG400003321	GO:0016020	membrane	cellular_component
PGSC0003DMG400003321	GO:0016021	integral component of membrane	cellular_component
PGSC0003DMG400025456	GO:0015031	protein transport	biological_process
PGSC0003DMG400025456	GO:0006887	exocytosis	biological_process
PGSC0003DMG400025456	GO:0000145	exocyst	cellular_component
PGSC0003DMG400025456	GO:0009414	response to water deprivation	biological_process
PGSC0003DMG400025456	GO:0009789	positive regulation of abscisic acid-activated signaling pathway	biological_process
PGSC0003DMG400025456	GO:0042742	defense response to bacterium	biological_process
PGSC0003DMG400025456	GO:0050832	defense response to fungus	biological_process
PGSC0003DMG400025456	GO:0090333	regulation of stomatal closure	biological_process
PGSC0003DMG400025456	GO:0005829	cytosol	cellular_component
PGSC0003DMG400025456	GO:0005886	plasma membrane	cellular_component
PGSC0003DMG400025456	GO:0070062	extracellular exosome	cellular_component
PGSC0003DMG400013548	GO:0016020	membrane	cellular_component
PGSC0003DMG400013548	GO:0016021	integral component of membrane	cellular_component
PGSC0003DMG400003514	GO:0006796	phosphate-containing compound metabolic process	biological_process
PGSC0003DMG400003514	GO:0000287	magnesium ion binding	molecular_function
PGSC0003DMG400003514	GO:0005737	cytoplasm	cellular_component
PGSC0003DMG400003514	GO:0004427	inorganic diphosphatase activity	molecular_function
PGSC0003DMG400003563	GO:0055114	oxidation-reduction process	biological_process
PGSC0003DMG400003563	GO:0016491	oxidoreductase activity	molecular_function
PGSC0003DMG400003563	GO:0046872	metal ion binding	molecular_function
PGSC0003DMG400003563	GO:0045486	naringenin 3-dioxygenase activity	molecular_function
PGSC0003DMG400013649	GO:0016020	membrane	cellular_component
PGSC0003DMG400013649	GO:0016021	integral component of membrane	cellular_component
PGSC0003DMG400013649	GO:0055085	transmembrane transport	biological_process
PGSC0003DMG400003574	GO:0006952	defense response	biological_process
PGSC0003DMG400003574	GO:0016020	membrane	cellular_component
PGSC0003DMG400003574	GO:0016021	integral component of membrane	cellular_component
PGSC0003DMG400003574	GO:0005516	calmodulin binding	molecular_function
PGSC0003DMG400003574	GO:0009607	response to biotic stimulus	biological_process
PGSC0003DMG400003643	GO:0016020	membrane	cellular_component
PGSC0003DMG400003643	GO:0016021	integral component of membrane	cellular_component
PGSC0003DMG400003643	GO:0055085	transmembrane transport	biological_process
PGSC0003DMG400025701	GO:0055114	oxidation-reduction process	biological_process
PGSC0003DMG400025701	GO:0016020	membrane	cellular_component
PGSC0003DMG400025701	GO:0016021	integral component of membrane	cellular_component
PGSC0003DMG400025701	GO:0016491	oxidoreductase activity	molecular_function
PGSC0003DMG400003754	GO:0055114	oxidation-reduction process	biological_process
PGSC0003DMG400003754	GO:0003824	catalytic activity	molecular_function
PGSC0003DMG400003754	GO:0050660	flavin adenine dinucleotide binding	molecular_function
PGSC0003DMG400003754	GO:0016491	oxidoreductase activity	molecular_function
PGSC0003DMG400003754	GO:0016614	oxidoreductase activity, acting on CH-OH group of donors	molecular_function
PGSC0003DMG400003754	GO:0071949	FAD binding	molecular_function
PGSC0003DMG400003754	GO:0019139	cytokinin dehydrogenase activity	molecular_function
PGSC0003DMG400003754	GO:0009690	cytokinin metabolic process	biological_process
PGSC0003DMG400013894	GO:0055114	oxidation-reduction process	biological_process
PGSC0003DMG400013894	GO:0016491	oxidoreductase activity	molecular_function
PGSC0003DMG400013894	GO:0046872	metal ion binding	molecular_function
PGSC0003DMG400003887	GO:0046872	metal ion binding	molecular_function
PGSC0003DMG400003887	GO:0030001	metal ion transport	biological_process
PGSC0003DMG400014009	GO:0055114	oxidation-reduction process	biological_process
PGSC0003DMG400014009	GO:0020037	heme binding	molecular_function
PGSC0003DMG400014009	GO:0005506	iron ion binding	molecular_function
PGSC0003DMG400014009	GO:0016705	oxidoreductase activity, acting on paired donors, with incorporation or reduction of molecular oxygen	molecular_function
PGSC0003DMG400014010	GO:0055114	oxidation-reduction process	biological_process
PGSC0003DMG400014010	GO:0004497	monooxygenase activity	molecular_function
PGSC0003DMG400014010	GO:0016491	oxidoreductase activity	molecular_function
PGSC0003DMG400014010	GO:0046872	metal ion binding	molecular_function
PGSC0003DMG400014010	GO:0020037	heme binding	molecular_function
PGSC0003DMG400014010	GO:0005506	iron ion binding	molecular_function
PGSC0003DMG400014010	GO:0016705	oxidoreductase activity, acting on paired donors, with incorporation or reduction of molecular oxygen	molecular_function
PGSC0003DMG400014030	GO:0015969	guanosine tetraphosphate metabolic process	biological_process
PGSC0003DMG401003937	GO:0016787	hydrolase activity	molecular_function
PGSC0003DMG401003937	GO:0008233	peptidase activity	molecular_function
PGSC0003DMG401003937	GO:0006508	proteolysis	biological_process
PGSC0003DMG401003937	GO:0004252	serine-type endopeptidase activity	molecular_function
PGSC0003DMG400003961	GO:0055114	oxidation-reduction process	biological_process
PGSC0003DMG400003961	GO:0004497	monooxygenase activity	molecular_function
PGSC0003DMG400003961	GO:0016491	oxidoreductase activity	molecular_function
PGSC0003DMG400003961	GO:0046872	metal ion binding	molecular_function
PGSC0003DMG400003961	GO:0020037	heme binding	molecular_function
PGSC0003DMG400003961	GO:0005506	iron ion binding	molecular_function
PGSC0003DMG400003961	GO:0016705	oxidoreductase activity, acting on paired donors, with incorporation or reduction of molecular oxygen	molecular_function
PGSC0003DMG400025881	GO:0004144	diacylglycerol O-acyltransferase activity	molecular_function
PGSC0003DMG400025881	GO:0045017	glycerolipid biosynthetic process	biological_process
PGSC0003DMG400014108	GO:0016311	dephosphorylation	biological_process
PGSC0003DMG400014108	GO:0000287	magnesium ion binding	molecular_function
PGSC0003DMG400014108	GO:0005737	cytoplasm	cellular_component
PGSC0003DMG400014108	GO:0008253	5'-nucleotidase activity	molecular_function
PGSC0003DMG400026019	GO:0046872	metal ion binding	molecular_function
PGSC0003DMG400026019	GO:0003676	nucleic acid binding	molecular_function
PGSC0003DMG400026019	GO:0008270	zinc ion binding	molecular_function
PGSC0003DMG400026101	GO:0005515	protein binding	molecular_function
PGSC0003DMG400004164	GO:0004672	protein kinase activity	molecular_function
PGSC0003DMG400004164	GO:0005524	ATP binding	molecular_function
PGSC0003DMG400004164	GO:0006468	protein phosphorylation	biological_process
PGSC0003DMG400004164	GO:0016020	membrane	cellular_component
PGSC0003DMG400004164	GO:0016021	integral component of membrane	cellular_component
PGSC0003DMG400004164	GO:0005515	protein binding	molecular_function
PGSC0003DMG400014223	GO:0016207	4-coumarate-CoA ligase activity	molecular_function
PGSC0003DMG400014223	GO:0008152	metabolic process	biological_process
PGSC0003DMG400014223	GO:0000166	nucleotide binding	molecular_function
PGSC0003DMG400014223	GO:0005524	ATP binding	molecular_function
PGSC0003DMG400014223	GO:0016874	ligase activity	molecular_function
PGSC0003DMG400014223	GO:0003824	catalytic activity	molecular_function
PGSC0003DMG400014223	GO:0009698	phenylpropanoid metabolic process	biological_process
PGSC0003DMG400004253	GO:0008299	isoprenoid biosynthetic process	biological_process
PGSC0003DMG400004253	GO:0016126	sterol biosynthetic process	biological_process
PGSC0003DMG400004253	GO:0016740	transferase activity	molecular_function
PGSC0003DMG400004253	GO:0008152	metabolic process	biological_process
PGSC0003DMG400004253	GO:0003824	catalytic activity	molecular_function
PGSC0003DMG400004253	GO:0006629	lipid metabolic process	biological_process
PGSC0003DMG400004253	GO:0004421	hydroxymethylglutaryl-CoA synthase activity	molecular_function
PGSC0003DMG400004253	GO:0006694	steroid biosynthetic process	biological_process
PGSC0003DMG400004253	GO:0008202	steroid metabolic process	biological_process
PGSC0003DMG400004284	GO:0016020	membrane	cellular_component
PGSC0003DMG400004284	GO:0016021	integral component of membrane	cellular_component
PGSC0003DMG400004284	GO:0005515	protein binding	molecular_function
PGSC0003DMG400026260	GO:0003700	DNA-binding transcription factor activity	molecular_function
PGSC0003DMG400026260	GO:0003677	DNA binding	molecular_function
PGSC0003DMG400026260	GO:0006355	regulation of transcription, DNA-templated	biological_process
PGSC0003DMG400026260	GO:0005634	nucleus	cellular_component
PGSC0003DMG400026260	GO:0006351	transcription, DNA-templated	biological_process
PGSC0003DMG400014299	GO:0005840	ribosome	cellular_component
PGSC0003DMG400014299	GO:0003735	structural constituent of ribosome	molecular_function
PGSC0003DMG400014299	GO:0006412	translation	biological_process
PGSC0003DMG400014303	GO:0016020	membrane	cellular_component
PGSC0003DMG400014303	GO:0016021	integral component of membrane	cellular_component
PGSC0003DMG400026276	GO:0055114	oxidation-reduction process	biological_process
PGSC0003DMG400026276	GO:0016491	oxidoreductase activity	molecular_function
PGSC0003DMG400026346	GO:0016020	membrane	cellular_component
PGSC0003DMG400026346	GO:0016021	integral component of membrane	cellular_component
PGSC0003DMG400026346	GO:0005515	protein binding	molecular_function
PGSC0003DMG400026428	GO:0016740	transferase activity	molecular_function
PGSC0003DMG400026428	GO:0016757	transferase activity, transferring glycosyl groups	molecular_function
PGSC0003DMG400026428	GO:0016157	sucrose synthase activity	molecular_function
PGSC0003DMG400026428	GO:0005985	sucrose metabolic process	biological_process
PGSC0003DMG400026428	GO:0046524	sucrose-phosphate synthase activity	molecular_function
PGSC0003DMG400026428	GO:0005794	Golgi apparatus	cellular_component
PGSC0003DMG400014442	GO:0055114	oxidation-reduction process	biological_process
PGSC0003DMG400014442	GO:0004497	monooxygenase activity	molecular_function
PGSC0003DMG400014442	GO:0016491	oxidoreductase activity	molecular_function
PGSC0003DMG400014442	GO:0046872	metal ion binding	molecular_function
PGSC0003DMG400014442	GO:0020037	heme binding	molecular_function
PGSC0003DMG400014442	GO:0005506	iron ion binding	molecular_function
PGSC0003DMG400014442	GO:0016705	oxidoreductase activity, acting on paired donors, with incorporation or reduction of molecular oxygen	molecular_function
PGSC0003DMG400014442	GO:0016020	membrane	cellular_component
PGSC0003DMG400014442	GO:0016021	integral component of membrane	cellular_component
PGSC0003DMG400014449	GO:0005215	transporter activity	molecular_function
PGSC0003DMG400014449	GO:0016020	membrane	cellular_component
PGSC0003DMG400014449	GO:0016021	integral component of membrane	cellular_component
PGSC0003DMG400014449	GO:0022857	transmembrane transporter activity	molecular_function
PGSC0003DMG400014449	GO:0006857	oligopeptide transport	biological_process
PGSC0003DMG400014449	GO:0055085	transmembrane transport	biological_process
PGSC0003DMG400014452	GO:0003677	DNA binding	molecular_function
PGSC0003DMG400014452	GO:0005634	nucleus	cellular_component
PGSC0003DMG400014452	GO:0006351	transcription, DNA-templated	biological_process
PGSC0003DMG400014452	GO:0006355	regulation of transcription, DNA-templated	biological_process
PGSC0003DMG400014452	GO:0009734	auxin-activated signaling pathway	biological_process
PGSC0003DMG400014452	GO:0009725	response to hormone	biological_process
PGSC0003DMG400014452	GO:0005515	protein binding	molecular_function
PGSC0003DMG400004440	GO:0016853	isomerase activity	molecular_function
PGSC0003DMG400004440	GO:0003755	peptidyl-prolyl cis-trans isomerase activity	molecular_function
PGSC0003DMG400004440	GO:0000413	protein peptidyl-prolyl isomerization	biological_process
PGSC0003DMG400004440	GO:0006457	protein folding	biological_process
PGSC0003DMG400026522	GO:0016020	membrane	cellular_component
PGSC0003DMG400026522	GO:0016021	integral component of membrane	cellular_component
PGSC0003DMG400004549	GO:0016020	membrane	cellular_component
PGSC0003DMG400004549	GO:0016021	integral component of membrane	cellular_component
PGSC0003DMG400014555	GO:0016020	membrane	cellular_component
PGSC0003DMG400014555	GO:0016021	integral component of membrane	cellular_component
PGSC0003DMG400014555	GO:0008375	acetylglucosaminyltransferase activity	molecular_function
PGSC0003DMG400026613	GO:0055114	oxidation-reduction process	biological_process
PGSC0003DMG400026613	GO:0004497	monooxygenase activity	molecular_function
PGSC0003DMG400026613	GO:0016491	oxidoreductase activity	molecular_function
PGSC0003DMG400026613	GO:0046872	metal ion binding	molecular_function
PGSC0003DMG400026613	GO:0020037	heme binding	molecular_function
PGSC0003DMG400026613	GO:0005506	iron ion binding	molecular_function
PGSC0003DMG400026613	GO:0016705	oxidoreductase activity, acting on paired donors, with incorporation or reduction of molecular oxygen	molecular_function
PGSC0003DMG400026613	GO:0006587	serotonin biosynthetic process from tryptophan	biological_process
PGSC0003DMG400026613	GO:0005789	endoplasmic reticulum membrane	cellular_component
PGSC0003DMG400004599	GO:0010951	negative regulation of endopeptidase activity	biological_process
PGSC0003DMG400004599	GO:0004869	cysteine-type endopeptidase inhibitor activity	molecular_function
PGSC0003DMG400014577	GO:0004672	protein kinase activity	molecular_function
PGSC0003DMG400014577	GO:0005524	ATP binding	molecular_function
PGSC0003DMG400014577	GO:0006468	protein phosphorylation	biological_process
PGSC0003DMG400014577	GO:0016020	membrane	cellular_component
PGSC0003DMG400014577	GO:0016021	integral component of membrane	cellular_component
PGSC0003DMG400014594	GO:0003700	DNA-binding transcription factor activity	molecular_function
PGSC0003DMG400014594	GO:0003677	DNA binding	molecular_function
PGSC0003DMG400014594	GO:0006355	regulation of transcription, DNA-templated	biological_process
PGSC0003DMG400014594	GO:0005634	nucleus	cellular_component
PGSC0003DMG400014594	GO:0006351	transcription, DNA-templated	biological_process
PGSC0003DMG400004696	GO:0046912	transferase activity, transferring acyl groups, acyl groups converted into alkyl on transfer	molecular_function
PGSC0003DMG400004696	GO:0008152	metabolic process	biological_process
PGSC0003DMG400004696	GO:0003824	catalytic activity	molecular_function
PGSC0003DMG400026901	GO:1902190	2-methylbutanoyl-CoA(4-) catabolic process	biological_process
PGSC0003DMG400026901	GO:1902192	2-methylbut-2-enoyl-CoA(4-) metabolic process	biological_process
PGSC0003DMG400026901	GO:0003853	2-methylacyl-CoA dehydrogenase activity	molecular_function
PGSC0003DMG400026901	GO:0055114	oxidation-reduction process	biological_process
PGSC0003DMG400026901	GO:0008152	metabolic process	biological_process
PGSC0003DMG400026901	GO:0016491	oxidoreductase activity	molecular_function
PGSC0003DMG400026901	GO:0050660	flavin adenine dinucleotide binding	molecular_function
PGSC0003DMG400026901	GO:0005739	mitochondrion	cellular_component
PGSC0003DMG400026901	GO:0016627	oxidoreductase activity, acting on the CH-CH group of donors	molecular_function
PGSC0003DMG400026901	GO:0003995	acyl-CoA dehydrogenase activity	molecular_function
PGSC0003DMG400014770	GO:0008080	N-acetyltransferase activity	molecular_function
PGSC0003DMG400014771	GO:0008080	N-acetyltransferase activity	molecular_function
PGSC0003DMG400014776	GO:0008080	N-acetyltransferase activity	molecular_function
PGSC0003DMG400004810	GO:0016787	hydrolase activity	molecular_function
PGSC0003DMG400004810	GO:0004190	aspartic-type endopeptidase activity	molecular_function
PGSC0003DMG400004810	GO:0008233	peptidase activity	molecular_function
PGSC0003DMG400004810	GO:0006508	proteolysis	biological_process
PGSC0003DMG400004810	GO:0009505	plant-type cell wall	cellular_component
PGSC0003DMG400027012	GO:0080048	GDP-D-glucose phosphorylase activity	molecular_function
PGSC0003DMG401004840	GO:0016311	dephosphorylation	biological_process
PGSC0003DMG401004840	GO:0016791	phosphatase activity	molecular_function
PGSC0003DMG400027052	GO:0010951	negative regulation of endopeptidase activity	biological_process
PGSC0003DMG400027052	GO:0004866	endopeptidase inhibitor activity	molecular_function
PGSC0003DMG400027083	GO:0016020	membrane	cellular_component
PGSC0003DMG400027083	GO:0016021	integral component of membrane	cellular_component
PGSC0003DMG400027083	GO:0022857	transmembrane transporter activity	molecular_function
PGSC0003DMG400027083	GO:0055085	transmembrane transport	biological_process
PGSC0003DMG400027087	GO:0016788	hydrolase activity, acting on ester bonds	molecular_function
PGSC0003DMG401027133	GO:0016740	transferase activity	molecular_function
PGSC0003DMG401027133	GO:0008152	metabolic process	biological_process
PGSC0003DMG401027133	GO:0016758	transferase activity, transferring hexosyl groups	molecular_function
PGSC0003DMG402027133	GO:0016740	transferase activity	molecular_function
PGSC0003DMG402027133	GO:0008152	metabolic process	biological_process
PGSC0003DMG402027133	GO:0016758	transferase activity, transferring hexosyl groups	molecular_function
PGSC0003DMG400027185	GO:0016020	membrane	cellular_component
PGSC0003DMG400027185	GO:0016021	integral component of membrane	cellular_component
PGSC0003DMG400014959	GO:0016747	transferase activity, transferring acyl groups other than amino-acyl groups	molecular_function
PGSC0003DMG400027327	GO:0008138	protein tyrosine/serine/threonine phosphatase activity	molecular_function
PGSC0003DMG400027327	GO:0016791	phosphatase activity	molecular_function
PGSC0003DMG400027327	GO:0006470	protein dephosphorylation	biological_process
PGSC0003DMG400027327	GO:0016311	dephosphorylation	biological_process
PGSC0003DMG400027327	GO:0019203	carbohydrate phosphatase activity	molecular_function
PGSC0003DMG400027327	GO:0005982	starch metabolic process	biological_process
PGSC0003DMG400027327	GO:0007623	circadian rhythm	biological_process
PGSC0003DMG400027327	GO:0016020	membrane	cellular_component
PGSC0003DMG400027327	GO:0016021	integral component of membrane	cellular_component
PGSC0003DMG400027333	GO:0055114	oxidation-reduction process	biological_process
PGSC0003DMG400027333	GO:0016491	oxidoreductase activity	molecular_function
PGSC0003DMG400027333	GO:0046872	metal ion binding	molecular_function
PGSC0003DMG400005038	GO:0005515	protein binding	molecular_function
PGSC0003DMG400005109	GO:0005576	extracellular region	cellular_component
PGSC0003DMG400027472	GO:0005524	ATP binding	molecular_function
PGSC0003DMG400027472	GO:0019538	protein metabolic process	biological_process
PGSC0003DMG400005157	GO:0016020	membrane	cellular_component
PGSC0003DMG400005157	GO:0016021	integral component of membrane	cellular_component
PGSC0003DMG400015130	GO:0006952	defense response	biological_process
PGSC0003DMG400015130	GO:0031640	killing of cells of other organism	biological_process
PGSC0003DMG400015130	GO:0008233	peptidase activity	molecular_function
PGSC0003DMG400015130	GO:0006508	proteolysis	biological_process
PGSC0003DMG400015130	GO:0005576	extracellular region	cellular_component
PGSC0003DMG400015130	GO:0050832	defense response to fungus	biological_process
PGSC0003DMG400015154	GO:0003824	catalytic activity	molecular_function
PGSC0003DMG400027750	GO:0000166	nucleotide binding	molecular_function
PGSC0003DMG400027750	GO:0005524	ATP binding	molecular_function
PGSC0003DMG400015229	GO:0006355	regulation of transcription, DNA-templated	biological_process
PGSC0003DMG400015229	GO:0005634	nucleus	cellular_component
PGSC0003DMG400015229	GO:0008270	zinc ion binding	molecular_function
PGSC0003DMG400015229	GO:0003712	transcription coregulator activity	molecular_function
PGSC0003DMG400015229	GO:0016573	histone acetylation	biological_process
PGSC0003DMG400015229	GO:0004402	histone acetyltransferase activity	molecular_function
PGSC0003DMG400015229	GO:0005515	protein binding	molecular_function
PGSC0003DMG400027770	GO:0003677	DNA binding	molecular_function
PGSC0003DMG400027770	GO:0006355	regulation of transcription, DNA-templated	biological_process
PGSC0003DMG400027770	GO:0005634	nucleus	cellular_component
PGSC0003DMG400027770	GO:0043565	sequence-specific DNA binding	molecular_function
PGSC0003DMG400027770	GO:0008289	lipid binding	molecular_function
PGSC0003DMG400027771	GO:0000166	nucleotide binding	molecular_function
PGSC0003DMG400027771	GO:0004672	protein kinase activity	molecular_function
PGSC0003DMG400027771	GO:0004674	protein serine/threonine kinase activity	molecular_function
PGSC0003DMG400027771	GO:0005524	ATP binding	molecular_function
PGSC0003DMG400027771	GO:0006468	protein phosphorylation	biological_process
PGSC0003DMG400027849	GO:0006351	transcription, DNA-templated	biological_process
PGSC0003DMG400027849	GO:0003700	DNA-binding transcription factor activity	molecular_function
PGSC0003DMG400027849	GO:0009742	brassinosteroid mediated signaling pathway	biological_process
PGSC0003DMG400027849	GO:0006355	regulation of transcription, DNA-templated	biological_process
PGSC0003DMG400015287	GO:0010951	negative regulation of endopeptidase activity	biological_process
PGSC0003DMG400015287	GO:0004867	serine-type endopeptidase inhibitor activity	molecular_function
PGSC0003DMG400015290	GO:0010951	negative regulation of endopeptidase activity	biological_process
PGSC0003DMG400015290	GO:0004867	serine-type endopeptidase inhibitor activity	molecular_function
PGSC0003DMG400005468	GO:0005524	ATP binding	molecular_function
PGSC0003DMG400005491	GO:0016020	membrane	cellular_component
PGSC0003DMG400005491	GO:0016021	integral component of membrane	cellular_component
PGSC0003DMG400005498	GO:0055114	oxidation-reduction process	biological_process
PGSC0003DMG400005498	GO:0008152	metabolic process	biological_process
PGSC0003DMG400005498	GO:0003824	catalytic activity	molecular_function
PGSC0003DMG400005498	GO:0016491	oxidoreductase activity	molecular_function
PGSC0003DMG400005498	GO:0006631	fatty acid metabolic process	biological_process
PGSC0003DMG400005498	GO:0003857	3-hydroxyacyl-CoA dehydrogenase activity	molecular_function
PGSC0003DMG400005498	GO:0006635	fatty acid beta-oxidation	biological_process
PGSC0003DMG400005498	GO:0005777	peroxisome	cellular_component
PGSC0003DMG400015523	GO:0016798	hydrolase activity, acting on glycosyl bonds	molecular_function
PGSC0003DMG400015523	GO:0016787	hydrolase activity	molecular_function
PGSC0003DMG400015523	GO:0005975	carbohydrate metabolic process	biological_process
PGSC0003DMG400015523	GO:0008152	metabolic process	biological_process
PGSC0003DMG400015523	GO:0004553	hydrolase activity, hydrolyzing O-glycosyl compounds	molecular_function
PGSC0003DMG400015579	GO:0016740	transferase activity	molecular_function
PGSC0003DMG400015579	GO:0008152	metabolic process	biological_process
PGSC0003DMG400015579	GO:0016758	transferase activity, transferring hexosyl groups	molecular_function
PGSC0003DMG400016172	GO:0043022	ribosome binding	molecular_function
PGSC0003DMG400016172	GO:0016020	membrane	cellular_component
PGSC0003DMG400016172	GO:0016021	integral component of membrane	cellular_component
PGSC0003DMG400016172	GO:0005509	calcium ion binding	molecular_function
PGSC0003DMG400016172	GO:0005739	mitochondrion	cellular_component
PGSC0003DMG400016386	GO:0016020	membrane	cellular_component
PGSC0003DMG402016495	GO:0016311	dephosphorylation	biological_process
PGSC0003DMG402016495	GO:0003993	acid phosphatase activity	molecular_function

## Sheet: Downregulated
GeneID	GO.Accession	GO.term.name	GO.domain
PGSC0003DMG400028151	GO:0016020	membrane	cellular_component
PGSC0003DMG400028151	GO:0016021	integral component of membrane	cellular_component
PGSC0003DMG400028581	GO:0046872	metal ion binding	molecular_function
PGSC0003DMG400028581	GO:0030001	metal ion transport	biological_process
PGSC0003DMG400028581	GO:0009506	plasmodesma	cellular_component
PGSC0003DMG400028617	GO:0004672	protein kinase activity	molecular_function
PGSC0003DMG400028617	GO:0005524	ATP binding	molecular_function
PGSC0003DMG400028617	GO:0006468	protein phosphorylation	biological_process
PGSC0003DMG400028617	GO:0016020	membrane	cellular_component
PGSC0003DMG400028617	GO:0016021	integral component of membrane	cellular_component
PGSC0003DMG400028622	GO:0016787	hydrolase activity	molecular_function
PGSC0003DMG400028652	GO:0055114	oxidation-reduction process	biological_process
PGSC0003DMG400028652	GO:0004497	monooxygenase activity	molecular_function
PGSC0003DMG400028652	GO:0016491	oxidoreductase activity	molecular_function
PGSC0003DMG400028652	GO:0046872	metal ion binding	molecular_function
PGSC0003DMG400028652	GO:0020037	heme binding	molecular_function
PGSC0003DMG400028652	GO:0005506	iron ion binding	molecular_function
PGSC0003DMG400028652	GO:0016705	oxidoreductase activity, acting on paired donors, with incorporation or reduction of molecular oxygen	molecular_function
PGSC0003DMG400029380	GO:0030170	pyridoxal phosphate binding	molecular_function
PGSC0003DMG400029380	GO:0004834	tryptophan synthase activity	molecular_function
PGSC0003DMG400029380	GO:0000162	tryptophan biosynthetic process	biological_process
PGSC0003DMG400029380	GO:0006568	tryptophan metabolic process	biological_process
PGSC0003DMG400029561	GO:0005840	ribosome	cellular_component
PGSC0003DMG400029561	GO:0005622	intracellular	cellular_component
PGSC0003DMG400029561	GO:0003735	structural constituent of ribosome	molecular_function
PGSC0003DMG400029561	GO:0006412	translation	biological_process
PGSC0003DMG400030771	GO:0055114	oxidation-reduction process	biological_process
PGSC0003DMG400030771	GO:0016491	oxidoreductase activity	molecular_function
PGSC0003DMG400030771	GO:0046872	metal ion binding	molecular_function
PGSC0003DMG400030771	GO:0008270	zinc ion binding	molecular_function
PGSC0003DMG400030771	GO:0005737	cytoplasm	cellular_component
PGSC0003DMG400030771	GO:0004022	alcohol dehydrogenase (NAD) activity	molecular_function
PGSC0003DMG400030867	GO:0000062	fatty-acyl-CoA binding	molecular_function
PGSC0003DMG400031068	GO:0004180	carboxypeptidase activity	molecular_function
PGSC0003DMG400031068	GO:0016787	hydrolase activity	molecular_function
PGSC0003DMG400031068	GO:0008233	peptidase activity	molecular_function
PGSC0003DMG400031068	GO:0006508	proteolysis	biological_process
PGSC0003DMG400031068	GO:0004185	serine-type carboxypeptidase activity	molecular_function
PGSC0003DMG400031068	GO:0005773	vacuole	cellular_component
PGSC0003DMG400031068	GO:0005829	cytosol	cellular_component
PGSC0003DMG400005590	GO:0016020	membrane	cellular_component
PGSC0003DMG400005590	GO:0016021	integral component of membrane	cellular_component
PGSC0003DMG400005590	GO:0005515	protein binding	molecular_function
PGSC0003DMG400031360	GO:0016740	transferase activity	molecular_function
PGSC0003DMG400031360	GO:0008152	metabolic process	biological_process
PGSC0003DMG400031360	GO:0016758	transferase activity, transferring hexosyl groups	molecular_function
PGSC0003DMG402031759	GO:0008970	phosphatidylcholine 1-acylhydrolase activity	molecular_function
PGSC0003DMG402031759	GO:0016787	hydrolase activity	molecular_function
PGSC0003DMG402031759	GO:0006629	lipid metabolic process	biological_process
PGSC0003DMG400005890	GO:0016020	membrane	cellular_component
PGSC0003DMG400005890	GO:0016021	integral component of membrane	cellular_component
PGSC0003DMG400005890	GO:0009767	photosynthetic electron transport chain	biological_process
PGSC0003DMG400005890	GO:0009507	chloroplast	cellular_component
PGSC0003DMG400005890	GO:0009522	photosystem I	cellular_component
PGSC0003DMG400005890	GO:0009579	thylakoid	cellular_component
PGSC0003DMG400005937	GO:0009058	biosynthetic process	biological_process
PGSC0003DMG400005937	GO:0016844	strictosidine synthase activity	molecular_function
PGSC0003DMG400006453	GO:0016020	membrane	cellular_component
PGSC0003DMG400006453	GO:0016021	integral component of membrane	cellular_component
PGSC0003DMG400033050	GO:0046872	metal ion binding	molecular_function
PGSC0003DMG400033050	GO:0047429	nucleoside-triphosphate diphosphatase activity	molecular_function
PGSC0003DMG400033050	GO:0009143	nucleoside triphosphate catabolic process	biological_process
PGSC0003DMG400033079	GO:0005634	nucleus	cellular_component
PGSC0003DMG400033079	GO:0006334	nucleosome assembly	biological_process
PGSC0003DMG400033354	GO:0006952	defense response	biological_process
PGSC0003DMG400033354	GO:0009607	response to biotic stimulus	biological_process
PGSC0003DMG400016814	GO:0005840	ribosome	cellular_component
PGSC0003DMG400016814	GO:0005622	intracellular	cellular_component
PGSC0003DMG400016814	GO:0003735	structural constituent of ribosome	molecular_function
PGSC0003DMG400016814	GO:0006412	translation	biological_process
PGSC0003DMG400016814	GO:0030529	intracellular ribonucleoprotein complex	cellular_component
PGSC0003DMG400033882	GO:0016798	hydrolase activity, acting on glycosyl bonds	molecular_function
PGSC0003DMG400033882	GO:0016787	hydrolase activity	molecular_function
PGSC0003DMG400033882	GO:0005975	carbohydrate metabolic process	biological_process
PGSC0003DMG400033882	GO:0008152	metabolic process	biological_process
PGSC0003DMG400033882	GO:0004553	hydrolase activity, hydrolyzing O-glycosyl compounds	molecular_function
PGSC0003DMG400006945	GO:0016787	hydrolase activity	molecular_function
PGSC0003DMG400006945	GO:0006629	lipid metabolic process	biological_process
PGSC0003DMG400006946	GO:0016740	transferase activity	molecular_function
PGSC0003DMG400006946	GO:0008152	metabolic process	biological_process
PGSC0003DMG400006946	GO:0016757	transferase activity, transferring glycosyl groups	molecular_function
PGSC0003DMG400006946	GO:0016758	transferase activity, transferring hexosyl groups	molecular_function
PGSC0003DMG400007134	GO:0016020	membrane	cellular_component
PGSC0003DMG400007134	GO:0016021	integral component of membrane	cellular_component
PGSC0003DMG400007134	GO:0055085	transmembrane transport	biological_process
PGSC0003DMG400007134	GO:0015267	channel activity	molecular_function
PGSC0003DMG400017101	GO:0016567	protein ubiquitination	biological_process
PGSC0003DMG400017101	GO:0043240	Fanconi anaemia nuclear complex	cellular_component
PGSC0003DMG400017101	GO:0004842	ubiquitin-protein transferase activity	molecular_function
PGSC0003DMG400017101	GO:0006281	DNA repair	biological_process
PGSC0003DMG400017101	GO:0036297	interstrand cross-link repair	biological_process
PGSC0003DMG400007301	GO:0003700	DNA-binding transcription factor activity	molecular_function
PGSC0003DMG400007301	GO:0006355	regulation of transcription, DNA-templated	biological_process
PGSC0003DMG400007915	GO:0016020	membrane	cellular_component
PGSC0003DMG400007915	GO:0016021	integral component of membrane	cellular_component
PGSC0003DMG400007915	GO:0005515	protein binding	molecular_function
PGSC0003DMG402017902	GO:0016020	membrane	cellular_component
PGSC0003DMG402017902	GO:0016021	integral component of membrane	cellular_component
PGSC0003DMG402017902	GO:0005452	inorganic anion exchanger activity	molecular_function
PGSC0003DMG402017902	GO:0006820	anion transport	biological_process
PGSC0003DMG402017902	GO:0015698	inorganic anion transport	biological_process
PGSC0003DMG402017902	GO:0005886	plasma membrane	cellular_component
PGSC0003DMG400008060	GO:0004359	glutaminase activity	molecular_function
PGSC0003DMG400008060	GO:0042819	vitamin B6 biosynthetic process	biological_process
PGSC0003DMG400008060	GO:0042823	pyridoxal phosphate biosynthetic process	biological_process
PGSC0003DMG400008060	GO:0046982	protein heterodimerization activity	molecular_function
PGSC0003DMG400008060	GO:0005829	cytosol	cellular_component
PGSC0003DMG400017946	GO:0004672	protein kinase activity	molecular_function
PGSC0003DMG400017946	GO:0005524	ATP binding	molecular_function
PGSC0003DMG400017946	GO:0006468	protein phosphorylation	biological_process
PGSC0003DMG400017946	GO:0016020	membrane	cellular_component
PGSC0003DMG400017946	GO:0016021	integral component of membrane	cellular_component
PGSC0003DMG400017946	GO:0048544	recognition of pollen	biological_process
PGSC0003DMG402008350	GO:0005840	ribosome	cellular_component
PGSC0003DMG402008350	GO:0005622	intracellular	cellular_component
PGSC0003DMG402008350	GO:0003735	structural constituent of ribosome	molecular_function
PGSC0003DMG402008350	GO:0006412	translation	biological_process
PGSC0003DMG400018224	GO:0016798	hydrolase activity, acting on glycosyl bonds	molecular_function
PGSC0003DMG400018224	GO:0016020	membrane	cellular_component
PGSC0003DMG400018224	GO:0016021	integral component of membrane	cellular_component
PGSC0003DMG400018224	GO:0016787	hydrolase activity	molecular_function
PGSC0003DMG400018224	GO:0003824	catalytic activity	molecular_function
PGSC0003DMG400018224	GO:0005975	carbohydrate metabolic process	biological_process
PGSC0003DMG400018224	GO:0008152	metabolic process	biological_process
PGSC0003DMG400018224	GO:0004553	hydrolase activity, hydrolyzing O-glycosyl compounds	molecular_function
PGSC0003DMG400018224	GO:0000272	polysaccharide catabolic process	biological_process
PGSC0003DMG400018224	GO:0008810	cellulase activity	molecular_function
PGSC0003DMG400018224	GO:0030245	cellulose catabolic process	biological_process
PGSC0003DMG400008591	GO:0032259	methylation	biological_process
PGSC0003DMG400008591	GO:0008168	methyltransferase activity	molecular_function
PGSC0003DMG400008591	GO:0008171	O-methyltransferase activity	molecular_function
PGSC0003DMG400008591	GO:0008938	nicotinate N-methyltransferase activity	molecular_function
PGSC0003DMG400008591	GO:1901847	nicotinate metabolic process	biological_process
PGSC0003DMG400008591	GO:0005829	cytosol	cellular_component
PGSC0003DMG400008591	GO:0016740	transferase activity	molecular_function
PGSC0003DMG400008591	GO:0046983	protein dimerization activity	molecular_function
PGSC0003DMG400008677	GO:0003677	DNA binding	molecular_function
PGSC0003DMG400008677	GO:0006355	regulation of transcription, DNA-templated	biological_process
PGSC0003DMG400008677	GO:0005634	nucleus	cellular_component
PGSC0003DMG400008677	GO:0006351	transcription, DNA-templated	biological_process
PGSC0003DMG400018659	GO:0055114	oxidation-reduction process	biological_process
PGSC0003DMG400018659	GO:0004499	N,N-dimethylaniline monooxygenase activity	molecular_function
PGSC0003DMG400018659	GO:0004497	monooxygenase activity	molecular_function
PGSC0003DMG400018659	GO:0016491	oxidoreductase activity	molecular_function
PGSC0003DMG400018659	GO:0050660	flavin adenine dinucleotide binding	molecular_function
PGSC0003DMG400018659	GO:0050661	NADP binding	molecular_function
PGSC0003DMG400018672	GO:0000166	nucleotide binding	molecular_function
PGSC0003DMG400018672	GO:0004672	protein kinase activity	molecular_function
PGSC0003DMG400018672	GO:0004674	protein serine/threonine kinase activity	molecular_function
PGSC0003DMG400018672	GO:0005524	ATP binding	molecular_function
PGSC0003DMG400018672	GO:0006468	protein phosphorylation	biological_process
PGSC0003DMG400018865	GO:0005515	protein binding	molecular_function
PGSC0003DMG400019179	GO:0005622	intracellular	cellular_component
PGSC0003DMG400019179	GO:0035556	intracellular signal transduction	biological_process
PGSC0003DMG400019179	GO:0007165	signal transduction	biological_process
PGSC0003DMG400019179	GO:0016787	hydrolase activity	molecular_function
PGSC0003DMG400019179	GO:0006629	lipid metabolic process	biological_process
PGSC0003DMG400019179	GO:0008081	phosphoric diester hydrolase activity	molecular_function
PGSC0003DMG400019179	GO:0016042	lipid catabolic process	biological_process
PGSC0003DMG400019179	GO:0004435	phosphatidylinositol phospholipase C activity	molecular_function
PGSC0003DMG400019179	GO:0004871	obsolete signal transducer activity	molecular_function
PGSC0003DMG400009120	GO:0004672	protein kinase activity	molecular_function
PGSC0003DMG400009120	GO:0005524	ATP binding	molecular_function
PGSC0003DMG400009120	GO:0006468	protein phosphorylation	biological_process
PGSC0003DMG400019248	GO:0016020	membrane	cellular_component
PGSC0003DMG400019248	GO:0016021	integral component of membrane	cellular_component
PGSC0003DMG400019248	GO:0009507	chloroplast	cellular_component
PGSC0003DMG400019248	GO:0009536	plastid	cellular_component
PGSC0003DMG400019248	GO:0015979	photosynthesis	biological_process
PGSC0003DMG400019248	GO:0009535	chloroplast thylakoid membrane	cellular_component
PGSC0003DMG400019248	GO:0009579	thylakoid	cellular_component
PGSC0003DMG400019248	GO:0016168	chlorophyll binding	molecular_function
PGSC0003DMG400019248	GO:0009765	photosynthesis, light harvesting	biological_process
PGSC0003DMG400019248	GO:0018298	protein-chromophore linkage	biological_process
PGSC0003DMG400019248	GO:0009522	photosystem I	cellular_component
PGSC0003DMG400019248	GO:0009523	photosystem II	cellular_component
PGSC0003DMG400019271	GO:0003723	RNA binding	molecular_function
PGSC0003DMG400019271	GO:0003676	nucleic acid binding	molecular_function
PGSC0003DMG400019348	GO:0010087	phloem or xylem histogenesis	biological_process
PGSC0003DMG400019348	GO:0009733	response to auxin	biological_process
PGSC0003DMG400019348	GO:0009734	auxin-activated signaling pathway	biological_process
PGSC0003DMG400019348	GO:0010305	leaf vascular tissue pattern formation	biological_process
PGSC0003DMG400009264	GO:0005840	ribosome	cellular_component
PGSC0003DMG400009264	GO:0005622	intracellular	cellular_component
PGSC0003DMG400009264	GO:0003735	structural constituent of ribosome	molecular_function
PGSC0003DMG400009264	GO:0006412	translation	biological_process
PGSC0003DMG400019510	GO:0015995	chlorophyll biosynthetic process	biological_process
PGSC0003DMG400019510	GO:0055114	oxidation-reduction process	biological_process
PGSC0003DMG400019510	GO:0051188	cofactor biosynthetic process	biological_process
PGSC0003DMG400019510	GO:0015979	photosynthesis	biological_process
PGSC0003DMG400019510	GO:0016628	oxidoreductase activity, acting on the CH-CH group of donors, NAD or NADP as acceptor	molecular_function
PGSC0003DMG400019510	GO:0071949	FAD binding	molecular_function
PGSC0003DMG400019510	GO:0009507	chloroplast	cellular_component
PGSC0003DMG400019510	GO:0009534	chloroplast thylakoid	cellular_component
PGSC0003DMG400019510	GO:0009535	chloroplast thylakoid membrane	cellular_component
PGSC0003DMG400019510	GO:0009941	chloroplast envelope	cellular_component
PGSC0003DMG400019510	GO:0016020	membrane	cellular_component
PGSC0003DMG400019510	GO:0045550	geranylgeranyl reductase activity	molecular_function
PGSC0003DMG400019515	GO:0005634	nucleus	cellular_component
PGSC0003DMG400019515	GO:0006334	nucleosome assembly	biological_process
PGSC0003DMG403019589	GO:0016020	membrane	cellular_component
PGSC0003DMG403019589	GO:0016021	integral component of membrane	cellular_component
PGSC0003DMG400009414	GO:0016787	hydrolase activity	molecular_function
PGSC0003DMG400009414	GO:0006508	proteolysis	biological_process
PGSC0003DMG400009414	GO:0004252	serine-type endopeptidase activity	molecular_function
PGSC0003DMG400009421	GO:0015991	ATP hydrolysis coupled proton transport	biological_process
PGSC0003DMG400009421	GO:0033180	proton-transporting V-type ATPase, V1 domain	cellular_component
PGSC0003DMG400009421	GO:0046961	proton-transporting ATPase activity, rotational mechanism	molecular_function
PGSC0003DMG400009421	GO:0034220	ion transmembrane transport	biological_process
PGSC0003DMG400009421	GO:0006811	ion transport	biological_process
PGSC0003DMG400009421	GO:0015992	proton transport	biological_process
PGSC0003DMG400009421	GO:0005773	vacuole	cellular_component
PGSC0003DMG400009421	GO:0005774	vacuolar membrane	cellular_component
PGSC0003DMG400009421	GO:0005794	Golgi apparatus	cellular_component
PGSC0003DMG400009421	GO:0005886	plasma membrane	cellular_component
PGSC0003DMG400019712	GO:0004672	protein kinase activity	molecular_function
PGSC0003DMG400019712	GO:0005524	ATP binding	molecular_function
PGSC0003DMG400019712	GO:0006468	protein phosphorylation	biological_process
PGSC0003DMG400009635	GO:0043531	ADP binding	molecular_function
PGSC0003DMG400009672	GO:0016020	membrane	cellular_component
PGSC0003DMG400009672	GO:0016021	integral component of membrane	cellular_component
PGSC0003DMG400009672	GO:0015171	amino acid transmembrane transporter activity	molecular_function
PGSC0003DMG400009672	GO:0019904	protein domain specific binding	molecular_function
PGSC0003DMG400009672	GO:0009409	response to cold	biological_process
PGSC0003DMG400009672	GO:0009611	response to wounding	biological_process
PGSC0003DMG400009672	GO:0009744	response to sucrose	biological_process
PGSC0003DMG400009672	GO:0009749	response to glucose	biological_process
PGSC0003DMG400009672	GO:0009753	response to jasmonic acid	biological_process
PGSC0003DMG400009672	GO:0045037	protein import into chloroplast stroma	biological_process
PGSC0003DMG400009672	GO:0005773	vacuole	cellular_component
PGSC0003DMG400009672	GO:0009507	chloroplast	cellular_component
PGSC0003DMG400009672	GO:0009527	plastid outer membrane	cellular_component
PGSC0003DMG400009672	GO:0009536	plastid	cellular_component
PGSC0003DMG400009672	GO:0009707	chloroplast outer membrane	cellular_component
PGSC0003DMG400009672	GO:0009941	chloroplast envelope	cellular_component
PGSC0003DMG400009672	GO:0003333	amino acid transmembrane transport	biological_process
PGSC0003DMG400020023	GO:0004672	protein kinase activity	molecular_function
PGSC0003DMG400020023	GO:0005524	ATP binding	molecular_function
PGSC0003DMG400020023	GO:0006468	protein phosphorylation	biological_process
PGSC0003DMG400020023	GO:0016020	membrane	cellular_component
PGSC0003DMG400020023	GO:0016021	integral component of membrane	cellular_component
PGSC0003DMG400020023	GO:0005509	calcium ion binding	molecular_function
PGSC0003DMG400020023	GO:0030247	polysaccharide binding	molecular_function
PGSC0003DMG400009822	GO:0055114	oxidation-reduction process	biological_process
PGSC0003DMG400009822	GO:0016020	membrane	cellular_component
PGSC0003DMG400009822	GO:0016021	integral component of membrane	cellular_component
PGSC0003DMG400009822	GO:0004497	monooxygenase activity	molecular_function
PGSC0003DMG400009822	GO:0016491	oxidoreductase activity	molecular_function
PGSC0003DMG400009822	GO:0046872	metal ion binding	molecular_function
PGSC0003DMG400009822	GO:0020037	heme binding	molecular_function
PGSC0003DMG400009822	GO:0005506	iron ion binding	molecular_function
PGSC0003DMG400009822	GO:0016705	oxidoreductase activity, acting on paired donors, with incorporation or reduction of molecular oxygen	molecular_function
PGSC0003DMG400010215	GO:0016787	hydrolase activity	molecular_function
PGSC0003DMG400010215	GO:0008233	peptidase activity	molecular_function
PGSC0003DMG400010215	GO:0006508	proteolysis	biological_process
PGSC0003DMG400010215	GO:0008234	cysteine-type peptidase activity	molecular_function
PGSC0003DMG400010224	GO:0016787	hydrolase activity	molecular_function
PGSC0003DMG400010224	GO:0008233	peptidase activity	molecular_function
PGSC0003DMG400010224	GO:0006508	proteolysis	biological_process
PGSC0003DMG400010224	GO:0008234	cysteine-type peptidase activity	molecular_function
PGSC0003DMG400020505	GO:0016020	membrane	cellular_component
PGSC0003DMG400020505	GO:0015979	photosynthesis	biological_process
PGSC0003DMG400020505	GO:0009522	photosystem I	cellular_component
PGSC0003DMG400020505	GO:0016168	chlorophyll binding	molecular_function
PGSC0003DMG400020505	GO:0009507	chloroplast	cellular_component
PGSC0003DMG400020505	GO:0009534	chloroplast thylakoid	cellular_component
PGSC0003DMG400020505	GO:0009535	chloroplast thylakoid membrane	cellular_component
PGSC0003DMG400020505	GO:0009579	thylakoid	cellular_component
PGSC0003DMG400020543	GO:0005622	intracellular	cellular_component
PGSC0003DMG400020543	GO:0046907	intracellular transport	biological_process
PGSC0003DMG400011222	GO:0016020	membrane	cellular_component
PGSC0003DMG400011222	GO:0016021	integral component of membrane	cellular_component
PGSC0003DMG400011222	GO:0005975	carbohydrate metabolic process	biological_process
PGSC0003DMG400011222	GO:0016857	racemase and epimerase activity, acting on carbohydrates and derivatives	molecular_function
PGSC0003DMG400010369	GO:0016020	membrane	cellular_component
PGSC0003DMG400010369	GO:0016021	integral component of membrane	cellular_component
PGSC0003DMG400010369	GO:0055085	transmembrane transport	biological_process
PGSC0003DMG400010369	GO:0030001	metal ion transport	biological_process
PGSC0003DMG400010369	GO:0046873	metal ion transmembrane transporter activity	molecular_function
PGSC0003DMG400020660	GO:0004672	protein kinase activity	molecular_function
PGSC0003DMG400020660	GO:0005524	ATP binding	molecular_function
PGSC0003DMG400020660	GO:0006468	protein phosphorylation	biological_process
PGSC0003DMG400011266	GO:0016740	transferase activity	molecular_function
PGSC0003DMG400011266	GO:0008168	methyltransferase activity	molecular_function
PGSC0003DMG400011266	GO:0032259	methylation	biological_process
PGSC0003DMG400011266	GO:0046983	protein dimerization activity	molecular_function
PGSC0003DMG400011266	GO:0008171	O-methyltransferase activity	molecular_function
PGSC0003DMG400010701	GO:0004672	protein kinase activity	molecular_function
PGSC0003DMG400010701	GO:0005524	ATP binding	molecular_function
PGSC0003DMG400010701	GO:0006468	protein phosphorylation	biological_process
PGSC0003DMG400010701	GO:0030247	polysaccharide binding	molecular_function
PGSC0003DMG400020898	GO:0000166	nucleotide binding	molecular_function
PGSC0003DMG400020898	GO:0004672	protein kinase activity	molecular_function
PGSC0003DMG400020898	GO:0004674	protein serine/threonine kinase activity	molecular_function
PGSC0003DMG400020898	GO:0005524	ATP binding	molecular_function
PGSC0003DMG400020898	GO:0006468	protein phosphorylation	biological_process
PGSC0003DMG400011027	GO:0016740	transferase activity	molecular_function
PGSC0003DMG400011027	GO:0008152	metabolic process	biological_process
PGSC0003DMG400011027	GO:0016757	transferase activity, transferring glycosyl groups	molecular_function
PGSC0003DMG400011027	GO:0016758	transferase activity, transferring hexosyl groups	molecular_function
PGSC0003DMG400021398	GO:0006073	cellular glucan metabolic process	biological_process
PGSC0003DMG400021398	GO:0016798	hydrolase activity, acting on glycosyl bonds	molecular_function
PGSC0003DMG400021398	GO:0016740	transferase activity	molecular_function
PGSC0003DMG400021398	GO:0016787	hydrolase activity	molecular_function
PGSC0003DMG400021398	GO:0005975	carbohydrate metabolic process	biological_process
PGSC0003DMG400021398	GO:0008152	metabolic process	biological_process
PGSC0003DMG400021398	GO:0071555	cell wall organization	biological_process
PGSC0003DMG400021398	GO:0005576	extracellular region	cellular_component
PGSC0003DMG400021398	GO:0004553	hydrolase activity, hydrolyzing O-glycosyl compounds	molecular_function
PGSC0003DMG400021398	GO:0005618	cell wall	cellular_component
PGSC0003DMG400021398	GO:0048046	apoplast	cellular_component
PGSC0003DMG400021398	GO:0016762	xyloglucan:xyloglucosyl transferase activity	molecular_function
PGSC0003DMG400021398	GO:0010411	xyloglucan metabolic process	biological_process
PGSC0003DMG400021398	GO:0042546	cell wall biogenesis	biological_process
PGSC0003DMG400021398	GO:0009414	response to water deprivation	biological_process
PGSC0003DMG400021476	GO:0055114	oxidation-reduction process	biological_process
PGSC0003DMG400021476	GO:0016491	oxidoreductase activity	molecular_function
PGSC0003DMG400021476	GO:0046872	metal ion binding	molecular_function
PGSC0003DMG400021513	GO:0016787	hydrolase activity	molecular_function
PGSC0003DMG400021513	GO:0006508	proteolysis	biological_process
PGSC0003DMG400021513	GO:0004252	serine-type endopeptidase activity	molecular_function
PGSC0003DMG400021602	GO:0005975	carbohydrate metabolic process	biological_process
PGSC0003DMG400021602	GO:0004568	chitinase activity	molecular_function
PGSC0003DMG400021602	GO:0006032	chitin catabolic process	biological_process
PGSC0003DMG400021602	GO:0016998	cell wall macromolecule catabolic process	biological_process
PGSC0003DMG400021636	GO:0009298	GDP-mannose biosynthetic process	biological_process
PGSC0003DMG400021636	GO:0004615	phosphomannomutase activity	molecular_function
PGSC0003DMG400021636	GO:0016853	isomerase activity	molecular_function
PGSC0003DMG400021636	GO:0005737	cytoplasm	cellular_component
PGSC0003DMG400022022	GO:0015979	photosynthesis	biological_process
PGSC0003DMG400022022	GO:0009522	photosystem I	cellular_component
PGSC0003DMG400022022	GO:0009538	photosystem I reaction center	cellular_component
PGSC0003DMG400000113	GO:0016020	membrane	cellular_component
PGSC0003DMG400000113	GO:0016021	integral component of membrane	cellular_component
PGSC0003DMG400000130	GO:0007165	signal transduction	biological_process
PGSC0003DMG400000130	GO:0009531	secondary cell wall	cellular_component
PGSC0003DMG400000130	GO:0009664	plant-type cell wall organization	biological_process
PGSC0003DMG400000130	GO:0005886	plasma membrane	cellular_component
PGSC0003DMG400022255	GO:0016020	membrane	cellular_component
PGSC0003DMG400022255	GO:0016021	integral component of membrane	cellular_component
PGSC0003DMG400000288	GO:0016020	membrane	cellular_component
PGSC0003DMG400000288	GO:0016021	integral component of membrane	cellular_component
PGSC0003DMG400000288	GO:0036374	glutathione hydrolase activity	molecular_function
PGSC0003DMG400000288	GO:0006508	proteolysis	biological_process
PGSC0003DMG400000288	GO:0006751	glutathione catabolic process	biological_process
PGSC0003DMG400000291	GO:0003779	actin binding	molecular_function
PGSC0003DMG400000291	GO:0005856	cytoskeleton	cellular_component
PGSC0003DMG400000325	GO:0016020	membrane	cellular_component
PGSC0003DMG400000325	GO:0016021	integral component of membrane	cellular_component
PGSC0003DMG400000325	GO:0015979	photosynthesis	biological_process
PGSC0003DMG400000325	GO:0009523	photosystem II	cellular_component
PGSC0003DMG400011643	GO:0016020	membrane	cellular_component
PGSC0003DMG400011643	GO:0016021	integral component of membrane	cellular_component
PGSC0003DMG400023011	GO:0016020	membrane	cellular_component
PGSC0003DMG400023011	GO:0016021	integral component of membrane	cellular_component
PGSC0003DMG400022425	GO:0004672	protein kinase activity	molecular_function
PGSC0003DMG400022425	GO:0005524	ATP binding	molecular_function
PGSC0003DMG400022425	GO:0006468	protein phosphorylation	biological_process
PGSC0003DMG400022425	GO:0000902	cell morphogenesis	biological_process
PGSC0003DMG400022425	GO:0010071	root meristem specification	biological_process
PGSC0003DMG400022425	GO:0010063	positive regulation of trichoblast fate specification	biological_process
PGSC0003DMG400022425	GO:0010059	positive regulation of atrichoblast fate specification	biological_process
PGSC0003DMG400022425	GO:0016020	membrane	cellular_component
PGSC0003DMG400022425	GO:0016021	integral component of membrane	cellular_component
PGSC0003DMG400022425	GO:0005886	plasma membrane	cellular_component
PGSC0003DMG400022425	GO:0048366	leaf development	biological_process
PGSC0003DMG400022425	GO:0042127	regulation of cell proliferation	biological_process
PGSC0003DMG400022425	GO:0048481	plant ovule development	biological_process
PGSC0003DMG400022425	GO:0009506	plasmodesma	cellular_component
PGSC0003DMG400022425	GO:0010305	leaf vascular tissue pattern formation	biological_process
PGSC0003DMG400022425	GO:0005515	protein binding	molecular_function
PGSC0003DMG400022425	GO:0048437	floral organ development	biological_process
PGSC0003DMG400022425	GO:0042802	identical protein binding	molecular_function
PGSC0003DMG400023144	GO:0016787	hydrolase activity	molecular_function
PGSC0003DMG400023144	GO:0004190	aspartic-type endopeptidase activity	molecular_function
PGSC0003DMG400023144	GO:0008233	peptidase activity	molecular_function
PGSC0003DMG400023144	GO:0006508	proteolysis	biological_process
PGSC0003DMG400023184	GO:0005515	protein binding	molecular_function
PGSC0003DMG400023344	GO:0016020	membrane	cellular_component
PGSC0003DMG400023344	GO:0016021	integral component of membrane	cellular_component
PGSC0003DMG400023344	GO:0009507	chloroplast	cellular_component
PGSC0003DMG400023344	GO:0009536	plastid	cellular_component
PGSC0003DMG400023344	GO:0015979	photosynthesis	biological_process
PGSC0003DMG400023344	GO:0009535	chloroplast thylakoid membrane	cellular_component
PGSC0003DMG400023344	GO:0009579	thylakoid	cellular_component
PGSC0003DMG400023344	GO:0016168	chlorophyll binding	molecular_function
PGSC0003DMG400023344	GO:0009765	photosynthesis, light harvesting	biological_process
PGSC0003DMG400023344	GO:0018298	protein-chromophore linkage	biological_process
PGSC0003DMG400023344	GO:0009522	photosystem I	cellular_component
PGSC0003DMG400023344	GO:0009523	photosystem II	cellular_component
PGSC0003DMG400011823	GO:0016311	dephosphorylation	biological_process
PGSC0003DMG400011823	GO:0016787	hydrolase activity	molecular_function
PGSC0003DMG400011823	GO:0008252	nucleotidase activity	molecular_function
PGSC0003DMG400023492	GO:0046872	metal ion binding	molecular_function
PGSC0003DMG400023492	GO:0030001	metal ion transport	biological_process
PGSC0003DMG400000761	GO:0055114	oxidation-reduction process	biological_process
PGSC0003DMG400000761	GO:0016491	oxidoreductase activity	molecular_function
PGSC0003DMG400000761	GO:0005507	copper ion binding	molecular_function
PGSC0003DMG400000951	GO:0009058	biosynthetic process	biological_process
PGSC0003DMG400000951	GO:0003824	catalytic activity	molecular_function
PGSC0003DMG400023680	GO:0016020	membrane	cellular_component
PGSC0003DMG400023680	GO:0016021	integral component of membrane	cellular_component
PGSC0003DMG400023751	GO:0009055	electron transfer activity	molecular_function
PGSC0003DMG400023751	GO:0022900	electron transport chain	biological_process
PGSC0003DMG400023751	GO:0009856	pollination	biological_process
PGSC0003DMG400023751	GO:0048653	anther development	biological_process
PGSC0003DMG400023751	GO:0031012	extracellular matrix	cellular_component
PGSC0003DMG400023751	GO:0048046	apoplast	cellular_component
PGSC0003DMG400001078	GO:0055114	oxidation-reduction process	biological_process
PGSC0003DMG400001078	GO:0016829	lyase activity	molecular_function
PGSC0003DMG400001078	GO:0046872	metal ion binding	molecular_function
PGSC0003DMG400001078	GO:0020037	heme binding	molecular_function
PGSC0003DMG400001078	GO:0004497	monooxygenase activity	molecular_function
PGSC0003DMG400001078	GO:0005506	iron ion binding	molecular_function
PGSC0003DMG400001078	GO:0016705	oxidoreductase activity, acting on paired donors, with incorporation or reduction of molecular oxygen	molecular_function
PGSC0003DMG400023815	GO:0005576	extracellular region	cellular_component
PGSC0003DMG400023815	GO:0009664	plant-type cell wall organization	biological_process
PGSC0003DMG400023815	GO:0016020	membrane	cellular_component
PGSC0003DMG400023815	GO:0071555	cell wall organization	biological_process
PGSC0003DMG400023815	GO:0005618	cell wall	cellular_component
PGSC0003DMG402023841	GO:0055114	oxidation-reduction process	biological_process
PGSC0003DMG402023841	GO:0016020	membrane	cellular_component
PGSC0003DMG402023841	GO:0016021	integral component of membrane	cellular_component
PGSC0003DMG402023841	GO:0016491	oxidoreductase activity	molecular_function
PGSC0003DMG402023841	GO:0005506	iron ion binding	molecular_function
PGSC0003DMG402023841	GO:0008610	lipid biosynthetic process	biological_process
PGSC0003DMG400023922	GO:0005576	extracellular region	cellular_component
PGSC0003DMG401001316	GO:0030246	carbohydrate binding	molecular_function
PGSC0003DMG401001316	GO:0003824	catalytic activity	molecular_function
PGSC0003DMG401001316	GO:0016853	isomerase activity	molecular_function
PGSC0003DMG401001316	GO:0005975	carbohydrate metabolic process	biological_process
PGSC0003DMG401001316	GO:0004034	aldose 1-epimerase activity	molecular_function
PGSC0003DMG401001316	GO:0019318	hexose metabolic process	biological_process
PGSC0003DMG400012100	GO:0006952	defense response	biological_process
PGSC0003DMG400012100	GO:0009607	response to biotic stimulus	biological_process
PGSC0003DMG400012111	GO:0102502	ADP-glucose-starch glucosyltransferase activity	molecular_function
PGSC0003DMG400012111	GO:0033840	NDP-glucose-starch glucosyltransferase activity	molecular_function
PGSC0003DMG400012111	GO:0016740	transferase activity	molecular_function
PGSC0003DMG400012111	GO:0009507	chloroplast	cellular_component
PGSC0003DMG400012111	GO:0009536	plastid	cellular_component
PGSC0003DMG400012111	GO:0016757	transferase activity, transferring glycosyl groups	molecular_function
PGSC0003DMG400012111	GO:0004373	glycogen (starch) synthase activity	molecular_function
PGSC0003DMG400012111	GO:0019252	starch biosynthetic process	biological_process
PGSC0003DMG400012111	GO:0009501	amyloplast	cellular_component
PGSC0003DMG400012111	GO:0009011	starch synthase activity	molecular_function
PGSC0003DMG400012111	GO:0033201	alpha-1,4-glucan synthase activity	molecular_function
PGSC0003DMG400024120	GO:0016020	membrane	cellular_component
PGSC0003DMG400024120	GO:0016021	integral component of membrane	cellular_component
PGSC0003DMG400024120	GO:0022857	transmembrane transporter activity	molecular_function
PGSC0003DMG400024120	GO:0055085	transmembrane transport	biological_process
PGSC0003DMG403001521	GO:0016853	isomerase activity	molecular_function
PGSC0003DMG403001521	GO:0005576	extracellular region	cellular_component
PGSC0003DMG403001521	GO:0048046	apoplast	cellular_component
PGSC0003DMG402001531	GO:0005975	carbohydrate metabolic process	biological_process
PGSC0003DMG402001531	GO:0004568	chitinase activity	molecular_function
PGSC0003DMG402001531	GO:0006032	chitin catabolic process	biological_process
PGSC0003DMG402001531	GO:0016998	cell wall macromolecule catabolic process	biological_process
PGSC0003DMG400001820	GO:0033971	hydroxyisourate hydrolase activity	molecular_function
PGSC0003DMG400001820	GO:0006144	purine nucleobase metabolic process	biological_process
PGSC0003DMG400001820	GO:0051997	2-oxo-4-hydroxy-4-carboxy-5-ureidoimidazoline decarboxylase activity	molecular_function
PGSC0003DMG400001820	GO:0051289	protein homotetramerization	biological_process
PGSC0003DMG400001820	GO:0031234	extrinsic component of cytoplasmic side of plasma membrane	cellular_component
PGSC0003DMG400001820	GO:0019428	allantoin biosynthetic process	biological_process
PGSC0003DMG400001820	GO:0001560	regulation of cell growth by extracellular stimulus	biological_process
PGSC0003DMG400001820	GO:0009742	brassinosteroid mediated signaling pathway	biological_process
PGSC0003DMG400001820	GO:0005777	peroxisome	cellular_component
PGSC0003DMG400001820	GO:0005829	cytosol	cellular_component
PGSC0003DMG400024399	GO:0016020	membrane	cellular_component
PGSC0003DMG400024399	GO:0016021	integral component of membrane	cellular_component
PGSC0003DMG400001969	GO:0055114	oxidation-reduction process	biological_process
PGSC0003DMG400001969	GO:0046872	metal ion binding	molecular_function
PGSC0003DMG400001969	GO:0016702	oxidoreductase activity, acting on single donors with incorporation of molecular oxygen, incorporation of two atoms of oxygen	molecular_function
PGSC0003DMG400001980	GO:0005886	plasma membrane	cellular_component
PGSC0003DMG400012413	GO:0016020	membrane	cellular_component
PGSC0003DMG400012413	GO:0016021	integral component of membrane	cellular_component
PGSC0003DMG400012416	GO:0070681	glutaminyl-tRNAGln biosynthesis via transamidation	biological_process
PGSC0003DMG400012416	GO:0050567	glutaminyl-tRNA synthase (glutamine-hydrolyzing) activity	molecular_function
PGSC0003DMG400012416	GO:0032543	mitochondrial translation	biological_process
PGSC0003DMG400012416	GO:0030956	glutamyl-tRNA(Gln) amidotransferase complex	cellular_component
PGSC0003DMG400012416	GO:0000166	nucleotide binding	molecular_function
PGSC0003DMG400012416	GO:0005524	ATP binding	molecular_function
PGSC0003DMG400012416	GO:0009507	chloroplast	cellular_component
PGSC0003DMG400012416	GO:0009536	plastid	cellular_component
PGSC0003DMG400012416	GO:0016874	ligase activity	molecular_function
PGSC0003DMG400012416	GO:0006412	translation	biological_process
PGSC0003DMG400012416	GO:0005739	mitochondrion	cellular_component
PGSC0003DMG400012416	GO:0016884	carbon-nitrogen ligase activity, with glutamine as amido-N-donor	molecular_function
PGSC0003DMG400012416	GO:0006450	regulation of translational fidelity	biological_process
PGSC0003DMG400012426	GO:0003824	catalytic activity	molecular_function
PGSC0003DMG400012426	GO:0010427	abscisic acid binding	molecular_function
PGSC0003DMG400012426	GO:0010231	maintenance of seed dormancy	biological_process
PGSC0003DMG400012426	GO:0009787	regulation of abscisic acid-activated signaling pathway	biological_process
PGSC0003DMG400012426	GO:0005886	plasma membrane	cellular_component
PGSC0003DMG400012457	GO:0016020	membrane	cellular_component
PGSC0003DMG400012457	GO:0016021	integral component of membrane	cellular_component
PGSC0003DMG400012590	GO:0016020	membrane	cellular_component
PGSC0003DMG400012590	GO:0016021	integral component of membrane	cellular_component
PGSC0003DMG400012590	GO:0009507	chloroplast	cellular_component
PGSC0003DMG400012590	GO:0009536	plastid	cellular_component
PGSC0003DMG400012590	GO:0015979	photosynthesis	biological_process
PGSC0003DMG400012590	GO:0009535	chloroplast thylakoid membrane	cellular_component
PGSC0003DMG400012590	GO:0009579	thylakoid	cellular_component
PGSC0003DMG400012590	GO:0016168	chlorophyll binding	molecular_function
PGSC0003DMG400012590	GO:0009765	photosynthesis, light harvesting	biological_process
PGSC0003DMG400012590	GO:0018298	protein-chromophore linkage	biological_process
PGSC0003DMG400012590	GO:0009522	photosystem I	cellular_component
PGSC0003DMG400012590	GO:0009523	photosystem II	cellular_component
PGSC0003DMG400012591	GO:0016020	membrane	cellular_component
PGSC0003DMG400012591	GO:0016021	integral component of membrane	cellular_component
PGSC0003DMG400012591	GO:0009507	chloroplast	cellular_component
PGSC0003DMG400012591	GO:0009536	plastid	cellular_component
PGSC0003DMG400012591	GO:0015979	photosynthesis	biological_process
PGSC0003DMG400012591	GO:0009535	chloroplast thylakoid membrane	cellular_component
PGSC0003DMG400012591	GO:0009579	thylakoid	cellular_component
PGSC0003DMG400012591	GO:0016168	chlorophyll binding	molecular_function
PGSC0003DMG400012591	GO:0009765	photosynthesis, light harvesting	biological_process
PGSC0003DMG400012591	GO:0018298	protein-chromophore linkage	biological_process
PGSC0003DMG400012591	GO:0009522	photosystem I	cellular_component
PGSC0003DMG400012591	GO:0009523	photosystem II	cellular_component
PGSC0003DMG400002427	GO:0006952	defense response	biological_process
PGSC0003DMG400002427	GO:0007165	signal transduction	biological_process
PGSC0003DMG400002427	GO:0043531	ADP binding	molecular_function
PGSC0003DMG400002427	GO:0005515	protein binding	molecular_function
PGSC0003DMG400002479	GO:0016740	transferase activity	molecular_function
PGSC0003DMG400002479	GO:0005975	carbohydrate metabolic process	biological_process
PGSC0003DMG400002479	GO:0016757	transferase activity, transferring glycosyl groups	molecular_function
PGSC0003DMG400002479	GO:0004645	phosphorylase activity	molecular_function
PGSC0003DMG400002479	GO:0008184	glycogen phosphorylase activity	molecular_function
PGSC0003DMG400002479	GO:0102250	linear malto-oligosaccharide phosphorylase activity	molecular_function
PGSC0003DMG400002479	GO:0102499	SHG alpha-glucan phosphorylase activity	molecular_function
PGSC0003DMG400002479	GO:0005515	protein binding	molecular_function
PGSC0003DMG400002479	GO:0009507	chloroplast	cellular_component
PGSC0003DMG400002479	GO:0009536	plastid	cellular_component
PGSC0003DMG400002479	GO:0008152	metabolic process	biological_process
PGSC0003DMG400002479	GO:0009501	amyloplast	cellular_component
PGSC0003DMG400002479	GO:0030170	pyridoxal phosphate binding	molecular_function
PGSC0003DMG400002479	GO:0003824	catalytic activity	molecular_function
PGSC0003DMG400002479	GO:0042802	identical protein binding	molecular_function
PGSC0003DMG401002514	GO:0006139	nucleobase-containing compound metabolic process	biological_process
PGSC0003DMG401002514	GO:0090305	nucleic acid phosphodiester bond hydrolysis	biological_process
PGSC0003DMG401002514	GO:0003676	nucleic acid binding	molecular_function
PGSC0003DMG401002514	GO:0008408	3'-5' exonuclease activity	molecular_function
PGSC0003DMG401002514	GO:0003723	RNA binding	molecular_function
PGSC0003DMG401002514	GO:0004527	exonuclease activity	molecular_function
PGSC0003DMG400012857	GO:0008017	microtubule binding	molecular_function
PGSC0003DMG400012857	GO:0000226	microtubule cytoskeleton organization	biological_process
PGSC0003DMG400012857	GO:0000910	cytokinesis	biological_process
PGSC0003DMG400025007	GO:0055114	oxidation-reduction process	biological_process
PGSC0003DMG400025007	GO:0009507	chloroplast	cellular_component
PGSC0003DMG400025007	GO:0009536	plastid	cellular_component
PGSC0003DMG400025007	GO:0016491	oxidoreductase activity	molecular_function
PGSC0003DMG400025007	GO:0015979	photosynthesis	biological_process
PGSC0003DMG400025007	GO:0016630	protochlorophyllide reductase activity	molecular_function
PGSC0003DMG400025007	GO:0015995	chlorophyll biosynthetic process	biological_process
PGSC0003DMG400025024	GO:0005622	intracellular	cellular_component
PGSC0003DMG400025024	GO:0008270	zinc ion binding	molecular_function
PGSC0003DMG400025030	GO:0016740	transferase activity	molecular_function
PGSC0003DMG400025030	GO:0000166	nucleotide binding	molecular_function
PGSC0003DMG400025030	GO:0004672	protein kinase activity	molecular_function
PGSC0003DMG400025030	GO:0004674	protein serine/threonine kinase activity	molecular_function
PGSC0003DMG400025030	GO:0005524	ATP binding	molecular_function
PGSC0003DMG400025030	GO:0016301	kinase activity	molecular_function
PGSC0003DMG400025030	GO:0006468	protein phosphorylation	biological_process
PGSC0003DMG400025030	GO:0016310	phosphorylation	biological_process
PGSC0003DMG400025030	GO:0016020	membrane	cellular_component
PGSC0003DMG400025030	GO:0016021	integral component of membrane	cellular_component
PGSC0003DMG400025034	GO:0055114	oxidation-reduction process	biological_process
PGSC0003DMG400025034	GO:0005623	cell	cellular_component
PGSC0003DMG400025034	GO:0015035	protein disulfide oxidoreductase activity	molecular_function
PGSC0003DMG400025034	GO:0045454	cell redox homeostasis	biological_process
PGSC0003DMG400025034	GO:0006662	glycerol ether metabolic process	biological_process
PGSC0003DMG400013016	GO:0005515	protein binding	molecular_function
PGSC0003DMG400002908	GO:0016020	membrane	cellular_component
PGSC0003DMG400002908	GO:0016021	integral component of membrane	cellular_component
PGSC0003DMG400002908	GO:0005515	protein binding	molecular_function
PGSC0003DMG400013227	GO:0016020	membrane	cellular_component
PGSC0003DMG400013227	GO:0016021	integral component of membrane	cellular_component
PGSC0003DMG400003084	GO:0005622	intracellular	cellular_component
PGSC0003DMG400003084	GO:0000160	phosphorelay signal transduction system	biological_process
PGSC0003DMG401003156	GO:0016740	transferase activity	molecular_function
PGSC0003DMG401003156	GO:0016020	membrane	cellular_component
PGSC0003DMG401003156	GO:0016021	integral component of membrane	cellular_component
PGSC0003DMG401003156	GO:0071555	cell wall organization	biological_process
PGSC0003DMG401003156	GO:0016757	transferase activity, transferring glycosyl groups	molecular_function
PGSC0003DMG401003156	GO:0030244	cellulose biosynthetic process	biological_process
PGSC0003DMG401003156	GO:0016760	cellulose synthase (UDP-forming) activity	molecular_function
PGSC0003DMG400025299	GO:0052692	raffinose alpha-galactosidase activity	molecular_function
PGSC0003DMG400025299	GO:0004557	alpha-galactosidase activity	molecular_function
PGSC0003DMG400025299	GO:0016798	hydrolase activity, acting on glycosyl bonds	molecular_function
PGSC0003DMG400025299	GO:0016787	hydrolase activity	molecular_function
PGSC0003DMG400025299	GO:0003824	catalytic activity	molecular_function
PGSC0003DMG400025299	GO:0005975	carbohydrate metabolic process	biological_process
PGSC0003DMG400025299	GO:0008152	metabolic process	biological_process
PGSC0003DMG400025299	GO:0004553	hydrolase activity, hydrolyzing O-glycosyl compounds	molecular_function
PGSC0003DMG400025299	GO:0005618	cell wall	cellular_component
PGSC0003DMG400025299	GO:0009505	plant-type cell wall	cellular_component
PGSC0003DMG400025299	GO:0048046	apoplast	cellular_component
PGSC0003DMG400025301	GO:0000398	mRNA splicing, via spliceosome	biological_process
PGSC0003DMG400013436	GO:0005694	chromosome	cellular_component
PGSC0003DMG400013436	GO:0003677	DNA binding	molecular_function
PGSC0003DMG400013436	GO:0005634	nucleus	cellular_component
PGSC0003DMG400013436	GO:0046982	protein heterodimerization activity	molecular_function
PGSC0003DMG400013436	GO:0000786	nucleosome	cellular_component
PGSC0003DMG400013523	GO:0016798	hydrolase activity, acting on glycosyl bonds	molecular_function
PGSC0003DMG400013523	GO:0016020	membrane	cellular_component
PGSC0003DMG400013523	GO:0016021	integral component of membrane	cellular_component
PGSC0003DMG400013523	GO:0016787	hydrolase activity	molecular_function
PGSC0003DMG400013523	GO:0003824	catalytic activity	molecular_function
PGSC0003DMG400013523	GO:0005975	carbohydrate metabolic process	biological_process
PGSC0003DMG400013523	GO:0008152	metabolic process	biological_process
PGSC0003DMG400013523	GO:0004553	hydrolase activity, hydrolyzing O-glycosyl compounds	molecular_function
PGSC0003DMG400013523	GO:0000272	polysaccharide catabolic process	biological_process
PGSC0003DMG400013523	GO:0008810	cellulase activity	molecular_function
PGSC0003DMG400013523	GO:0030245	cellulose catabolic process	biological_process
PGSC0003DMG400025487	GO:0008152	metabolic process	biological_process
PGSC0003DMG400025487	GO:0016829	lyase activity	molecular_function
PGSC0003DMG400025487	GO:0046872	metal ion binding	molecular_function
PGSC0003DMG400025487	GO:0003824	catalytic activity	molecular_function
PGSC0003DMG400025487	GO:0019752	carboxylic acid metabolic process	biological_process
PGSC0003DMG400025487	GO:0004451	isocitrate lyase activity	molecular_function
PGSC0003DMG400025487	GO:0009514	glyoxysome	cellular_component
PGSC0003DMG400003615	GO:0055114	oxidation-reduction process	biological_process
PGSC0003DMG400003615	GO:0005623	cell	cellular_component
PGSC0003DMG400003615	GO:0015035	protein disulfide oxidoreductase activity	molecular_function
PGSC0003DMG400003615	GO:0045454	cell redox homeostasis	biological_process
PGSC0003DMG400003615	GO:0006662	glycerol ether metabolic process	biological_process
PGSC0003DMG400003615	GO:0008047	enzyme activator activity	molecular_function
PGSC0003DMG400003615	GO:0016671	oxidoreductase activity, acting on a sulfur group of donors, disulfide as acceptor	molecular_function
PGSC0003DMG400003615	GO:0043085	positive regulation of catalytic activity	biological_process
PGSC0003DMG400003615	GO:0048046	apoplast	cellular_component
PGSC0003DMG400003759	GO:0016020	membrane	cellular_component
PGSC0003DMG400003759	GO:0016021	integral component of membrane	cellular_component
PGSC0003DMG400003759	GO:0022857	transmembrane transporter activity	molecular_function
PGSC0003DMG400003759	GO:0055085	transmembrane transport	biological_process
PGSC0003DMG401013876	GO:0016740	transferase activity	molecular_function
PGSC0003DMG401013876	GO:0000166	nucleotide binding	molecular_function
PGSC0003DMG401013876	GO:0004672	protein kinase activity	molecular_function
PGSC0003DMG401013876	GO:0004674	protein serine/threonine kinase activity	molecular_function
PGSC0003DMG401013876	GO:0005524	ATP binding	molecular_function
PGSC0003DMG401013876	GO:0016301	kinase activity	molecular_function
PGSC0003DMG401013876	GO:0006468	protein phosphorylation	biological_process
PGSC0003DMG401013876	GO:0016310	phosphorylation	biological_process
PGSC0003DMG401013876	GO:0016020	membrane	cellular_component
PGSC0003DMG401013876	GO:0016021	integral component of membrane	cellular_component
PGSC0003DMG401013876	GO:0048544	recognition of pollen	biological_process
PGSC0003DMG402003937	GO:0006508	proteolysis	biological_process
PGSC0003DMG402003937	GO:0004252	serine-type endopeptidase activity	molecular_function
PGSC0003DMG400003939	GO:0016787	hydrolase activity	molecular_function
PGSC0003DMG400003939	GO:0006508	proteolysis	biological_process
PGSC0003DMG400003939	GO:0004252	serine-type endopeptidase activity	molecular_function
PGSC0003DMG400014054	GO:0016020	membrane	cellular_component
PGSC0003DMG400014054	GO:0016021	integral component of membrane	cellular_component
PGSC0003DMG400014054	GO:0022857	transmembrane transporter activity	molecular_function
PGSC0003DMG400014054	GO:0055085	transmembrane transport	biological_process
PGSC0003DMG400014054	GO:0009624	response to nematode	biological_process
PGSC0003DMG400025874	GO:0016740	transferase activity	molecular_function
PGSC0003DMG400025874	GO:0008152	metabolic process	biological_process
PGSC0003DMG400025874	GO:0016757	transferase activity, transferring glycosyl groups	molecular_function
PGSC0003DMG400025874	GO:0016758	transferase activity, transferring hexosyl groups	molecular_function
PGSC0003DMG400004151	GO:0051536	iron-sulfur cluster binding	molecular_function
PGSC0003DMG400004151	GO:0016830	carbon-carbon lyase activity	molecular_function
PGSC0003DMG400004151	GO:0009228	thiamine biosynthetic process	biological_process
PGSC0003DMG400004151	GO:0080041	ADP-ribose pyrophosphohydrolase activity	molecular_function
PGSC0003DMG400004151	GO:0010266	response to vitamin B1	biological_process
PGSC0003DMG400004151	GO:0019904	protein domain specific binding	molecular_function
PGSC0003DMG400004151	GO:0009507	chloroplast	cellular_component
PGSC0003DMG400004151	GO:0009536	plastid	cellular_component
PGSC0003DMG400004151	GO:0009570	chloroplast stroma	cellular_component
PGSC0003DMG400026189	GO:0006073	cellular glucan metabolic process	biological_process
PGSC0003DMG400026189	GO:0005618	cell wall	cellular_component
PGSC0003DMG400026189	GO:0016762	xyloglucan:xyloglucosyl transferase activity	molecular_function
PGSC0003DMG400026189	GO:0048046	apoplast	cellular_component
PGSC0003DMG400026189	GO:0016798	hydrolase activity, acting on glycosyl bonds	molecular_function
PGSC0003DMG400026189	GO:0016740	transferase activity	molecular_function
PGSC0003DMG400026189	GO:0016787	hydrolase activity	molecular_function
PGSC0003DMG400026189	GO:0005975	carbohydrate metabolic process	biological_process
PGSC0003DMG400026189	GO:0008152	metabolic process	biological_process
PGSC0003DMG400026189	GO:0071555	cell wall organization	biological_process
PGSC0003DMG400026189	GO:0005576	extracellular region	cellular_component
PGSC0003DMG400026189	GO:0004553	hydrolase activity, hydrolyzing O-glycosyl compounds	molecular_function
PGSC0003DMG400026189	GO:0010411	xyloglucan metabolic process	biological_process
PGSC0003DMG400026189	GO:0042546	cell wall biogenesis	biological_process
PGSC0003DMG400026220	GO:0005576	extracellular region	cellular_component
PGSC0003DMG400004311	GO:0055114	oxidation-reduction process	biological_process
PGSC0003DMG400004311	GO:0046872	metal ion binding	molecular_function
PGSC0003DMG400004311	GO:0016702	oxidoreductase activity, acting on single donors with incorporation of molecular oxygen, incorporation of two atoms of oxygen	molecular_function
PGSC0003DMG400004329	GO:0016020	membrane	cellular_component
PGSC0003DMG400004329	GO:0016021	integral component of membrane	cellular_component
PGSC0003DMG400004329	GO:0022857	transmembrane transporter activity	molecular_function
PGSC0003DMG400004329	GO:0055085	transmembrane transport	biological_process
PGSC0003DMG400026417	GO:0098807	chloroplast thylakoid membrane protein complex	cellular_component
PGSC0003DMG400026417	GO:0009507	chloroplast	cellular_component
PGSC0003DMG400026417	GO:0007623	circadian rhythm	biological_process
PGSC0003DMG400026417	GO:0071482	cellular response to light stimulus	biological_process
PGSC0003DMG400026417	GO:0009535	chloroplast thylakoid membrane	cellular_component
PGSC0003DMG400026417	GO:0009570	chloroplast stroma	cellular_component
PGSC0003DMG400026417	GO:0009941	chloroplast envelope	cellular_component
PGSC0003DMG400014459	GO:0032259	methylation	biological_process
PGSC0003DMG400014459	GO:0008152	metabolic process	biological_process
PGSC0003DMG400014459	GO:0008168	methyltransferase activity	molecular_function
PGSC0003DMG400014459	GO:0000234	phosphoethanolamine N-methyltransferase activity	molecular_function
PGSC0003DMG400014459	GO:0006656	phosphatidylcholine biosynthetic process	biological_process
PGSC0003DMG400004667	GO:0016740	transferase activity	molecular_function
PGSC0003DMG400004667	GO:0000166	nucleotide binding	molecular_function
PGSC0003DMG400004667	GO:0004672	protein kinase activity	molecular_function
PGSC0003DMG400004667	GO:0004674	protein serine/threonine kinase activity	molecular_function
PGSC0003DMG400004667	GO:0005524	ATP binding	molecular_function
PGSC0003DMG400004667	GO:0016301	kinase activity	molecular_function
PGSC0003DMG400004667	GO:0006468	protein phosphorylation	biological_process
PGSC0003DMG400004667	GO:0016310	phosphorylation	biological_process
PGSC0003DMG400004667	GO:0016020	membrane	cellular_component
PGSC0003DMG400004667	GO:0016021	integral component of membrane	cellular_component
PGSC0003DMG400027047	GO:0016020	membrane	cellular_component
PGSC0003DMG400027047	GO:0016021	integral component of membrane	cellular_component
PGSC0003DMG400027047	GO:0005886	plasma membrane	cellular_component
PGSC0003DMG402004840	GO:0016311	dephosphorylation	biological_process
PGSC0003DMG402004840	GO:0016791	phosphatase activity	molecular_function
PGSC0003DMG400004879	GO:0016020	membrane	cellular_component
PGSC0003DMG400004879	GO:0016021	integral component of membrane	cellular_component
PGSC0003DMG400004962	GO:0005525	GTP binding	molecular_function
PGSC0003DMG400004962	GO:0005200	structural constituent of cytoskeleton	molecular_function
PGSC0003DMG400004962	GO:0007010	cytoskeleton organization	biological_process
PGSC0003DMG400004962	GO:0007017	microtubule-based process	biological_process
PGSC0003DMG400004962	GO:0005874	microtubule	cellular_component
PGSC0003DMG400004962	GO:0000166	nucleotide binding	molecular_function
PGSC0003DMG400004962	GO:0003924	GTPase activity	molecular_function
PGSC0003DMG400004962	GO:0005737	cytoplasm	cellular_component
PGSC0003DMG400004962	GO:0005856	cytoskeleton	cellular_component
PGSC0003DMG400015156	GO:0010088	phloem development	biological_process
PGSC0003DMG400005226	GO:0016020	membrane	cellular_component
PGSC0003DMG400005226	GO:0016021	integral component of membrane	cellular_component
PGSC0003DMG400005226	GO:0005515	protein binding	molecular_function
PGSC0003DMG400015194	GO:0016740	transferase activity	molecular_function
PGSC0003DMG400015194	GO:0003824	catalytic activity	molecular_function
PGSC0003DMG400015194	GO:0006099	tricarboxylic acid cycle	biological_process
PGSC0003DMG400015194	GO:0004474	malate synthase activity	molecular_function
PGSC0003DMG400015194	GO:0006097	glyoxylate cycle	biological_process
PGSC0003DMG400027736	GO:0005694	chromosome	cellular_component
PGSC0003DMG400027736	GO:0003677	DNA binding	molecular_function
PGSC0003DMG400027736	GO:0005634	nucleus	cellular_component
PGSC0003DMG400027736	GO:0006334	nucleosome assembly	biological_process
PGSC0003DMG400027736	GO:0046982	protein heterodimerization activity	molecular_function
PGSC0003DMG400027736	GO:0000786	nucleosome	cellular_component
PGSC0003DMG400015246	GO:0008138	protein tyrosine/serine/threonine phosphatase activity	molecular_function
PGSC0003DMG400015246	GO:0016791	phosphatase activity	molecular_function
PGSC0003DMG400015246	GO:0006470	protein dephosphorylation	biological_process
PGSC0003DMG400015246	GO:0016311	dephosphorylation	biological_process
PGSC0003DMG400015246	GO:0019203	carbohydrate phosphatase activity	molecular_function
PGSC0003DMG400015246	GO:0005982	starch metabolic process	biological_process
PGSC0003DMG400015246	GO:0007623	circadian rhythm	biological_process
PGSC0003DMG400005410	GO:0016491	oxidoreductase activity	molecular_function
PGSC0003DMG400005410	GO:0055114	oxidation-reduction process	biological_process
PGSC0003DMG400005426	GO:0016853	isomerase activity	molecular_function
PGSC0003DMG400005426	GO:0005576	extracellular region	cellular_component
PGSC0003DMG400005426	GO:0048046	apoplast	cellular_component
PGSC0003DMG400015365	GO:0005739	mitochondrion	cellular_component
PGSC0003DMG400015365	GO:0005886	plasma membrane	cellular_component
PGSC0003DMG400005540	GO:0005509	calcium ion binding	molecular_function
PGSC0003DMG400015492	GO:0000166	nucleotide binding	molecular_function
PGSC0003DMG400015492	GO:0005524	ATP binding	molecular_function
PGSC0003DMG401015527	GO:0016020	membrane	cellular_component
PGSC0003DMG401015527	GO:0016021	integral component of membrane	cellular_component
PGSC0003DMG400016257	GO:0016020	membrane	cellular_component
PGSC0003DMG400016257	GO:0016021	integral component of membrane	cellular_component
PGSC0003DMG400016268	GO:0047746	chlorophyllase activity	molecular_function
PGSC0003DMG400016268	GO:0015996	chlorophyll catabolic process	biological_process
PGSC0003DMG400016504	GO:0015979	photosynthesis	biological_process
PGSC0003DMG400016504	GO:0009522	photosystem I	cellular_component
PGSC0003DMG400016504	GO:0009538	photosystem I reaction center	cellular_component
PGSC0003DMG400016776	GO:0055114	oxidation-reduction process	biological_process
PGSC0003DMG400016776	GO:0004497	monooxygenase activity	molecular_function
PGSC0003DMG400016776	GO:0016491	oxidoreductase activity	molecular_function
PGSC0003DMG400016776	GO:0046872	metal ion binding	molecular_function
PGSC0003DMG400016776	GO:0020037	heme binding	molecular_function
PGSC0003DMG400016776	GO:0005506	iron ion binding	molecular_function
PGSC0003DMG400016776	GO:0016705	oxidoreductase activity, acting on paired donors, with incorporation or reduction of molecular oxygen	molecular_function
PGSC0003DMG400016803	GO:0016020	membrane	cellular_component
