# Supplementary material for: Transcriptome analysis reveals genes associated with late blight resistance in potato
Source: Sci Rep. 2024 Jul 5;14:15501. doi: 10.1038/s41598-024-60608-3 (PMC11226683; doi:10.1038/s41598-024-60608-3)
Supplement: Supplementary file 8 — Dataset S8. [file 41598_2024_60608_MOESM8_ESM.xlsx]

## Sheet: Upregulated
GeneID	GO.Accession	GO.term.name	GO.domain
PGSC0003DMG400045432	GO:0016740	transferase activity	molecular_function
PGSC0003DMG400045432	GO:0004842	ubiquitin-protein transferase activity	molecular_function
PGSC0003DMG400045432	GO:0016567	protein ubiquitination	biological_process
PGSC0003DMG400045432	GO:0005488	binding	molecular_function
PGSC0003DMG400045432	GO:0005515	protein binding	molecular_function
PGSC0003DMG400036774	GO:0004672	protein kinase activity	molecular_function
PGSC0003DMG400036774	GO:0005524	ATP binding	molecular_function
PGSC0003DMG400036774	GO:0006468	protein phosphorylation	biological_process
PGSC0003DMG400036774	GO:0016020	membrane	cellular_component
PGSC0003DMG400036774	GO:0016021	integral component of membrane	cellular_component
PGSC0003DMG400037860	GO:0000166	nucleotide binding	molecular_function
PGSC0003DMG400037860	GO:0005524	ATP binding	molecular_function
PGSC0003DMG400037860	GO:0004386	helicase activity	molecular_function
PGSC0003DMG400037860	GO:0016787	hydrolase activity	molecular_function
PGSC0003DMG400037860	GO:0003676	nucleic acid binding	molecular_function
PGSC0003DMG400039047	GO:0016020	membrane	cellular_component
PGSC0003DMG400039047	GO:0016021	integral component of membrane	cellular_component
PGSC0003DMG400041767	GO:0000166	nucleotide binding	molecular_function
PGSC0003DMG400041767	GO:0003924	GTPase activity	molecular_function
PGSC0003DMG400041767	GO:0005525	GTP binding	molecular_function
PGSC0003DMG400041767	GO:0005622	intracellular	cellular_component
PGSC0003DMG400041767	GO:0003746	translation elongation factor activity	molecular_function
PGSC0003DMG400041767	GO:0006414	translational elongation	biological_process
PGSC0003DMG400028180	GO:0055114	oxidation-reduction process	biological_process
PGSC0003DMG400028180	GO:0004497	monooxygenase activity	molecular_function
PGSC0003DMG400028180	GO:0016491	oxidoreductase activity	molecular_function
PGSC0003DMG400028180	GO:0046872	metal ion binding	molecular_function
PGSC0003DMG400028180	GO:0020037	heme binding	molecular_function
PGSC0003DMG400028180	GO:0005506	iron ion binding	molecular_function
PGSC0003DMG400028180	GO:0016705	oxidoreductase activity, acting on paired donors, with incorporation or reduction of molecular oxygen	molecular_function
PGSC0003DMG400028199	GO:0090305	nucleic acid phosphodiester bond hydrolysis	biological_process
PGSC0003DMG400028199	GO:0003677	DNA binding	molecular_function
PGSC0003DMG400028199	GO:0004518	nuclease activity	molecular_function
PGSC0003DMG400028326	GO:0005618	cell wall	cellular_component
PGSC0003DMG400028326	GO:0005515	protein binding	molecular_function
PGSC0003DMG400028382	GO:0016740	transferase activity	molecular_function
PGSC0003DMG400028382	GO:0005975	carbohydrate metabolic process	biological_process
PGSC0003DMG400028382	GO:0016757	transferase activity, transferring glycosyl groups	molecular_function
PGSC0003DMG400028382	GO:0004645	phosphorylase activity	molecular_function
PGSC0003DMG400028382	GO:0008184	glycogen phosphorylase activity	molecular_function
PGSC0003DMG400028382	GO:0102250	linear malto-oligosaccharide phosphorylase activity	molecular_function
PGSC0003DMG400028382	GO:0102499	SHG alpha-glucan phosphorylase activity	molecular_function
PGSC0003DMG400028382	GO:0030170	pyridoxal phosphate binding	molecular_function
PGSC0003DMG400028382	GO:0005515	protein binding	molecular_function
PGSC0003DMG400028382	GO:0009507	chloroplast	cellular_component
PGSC0003DMG400028382	GO:0009536	plastid	cellular_component
PGSC0003DMG400028382	GO:0008152	metabolic process	biological_process
PGSC0003DMG400028382	GO:0009501	amyloplast	cellular_component
PGSC0003DMG400028382	GO:0003824	catalytic activity	molecular_function
PGSC0003DMG400028671	GO:0016740	transferase activity	molecular_function
PGSC0003DMG400028671	GO:0008152	metabolic process	biological_process
PGSC0003DMG400028671	GO:0016757	transferase activity, transferring glycosyl groups	molecular_function
PGSC0003DMG400028671	GO:0016758	transferase activity, transferring hexosyl groups	molecular_function
PGSC0003DMG400028812	GO:0005524	ATP binding	molecular_function
PGSC0003DMG400028812	GO:0003676	nucleic acid binding	molecular_function
PGSC0003DMG400029085	GO:0003824	catalytic activity	molecular_function
PGSC0003DMG400029085	GO:0009116	nucleoside metabolic process	biological_process
PGSC0003DMG400029201	GO:0000287	magnesium ion binding	molecular_function
PGSC0003DMG400029201	GO:0010333	terpene synthase activity	molecular_function
PGSC0003DMG400029201	GO:0016829	lyase activity	molecular_function
PGSC0003DMG400029201	GO:0008152	metabolic process	biological_process
PGSC0003DMG400029201	GO:0046872	metal ion binding	molecular_function
PGSC0003DMG400029292	GO:0016020	membrane	cellular_component
PGSC0003DMG400029292	GO:0016021	integral component of membrane	cellular_component
PGSC0003DMG400029405	GO:0006952	defense response	biological_process
PGSC0003DMG400029405	GO:0043531	ADP binding	molecular_function
PGSC0003DMG400029406	GO:0055114	oxidation-reduction process	biological_process
PGSC0003DMG400029406	GO:0051287	NAD binding	molecular_function
PGSC0003DMG400029406	GO:0009507	chloroplast	cellular_component
PGSC0003DMG400029406	GO:0009536	plastid	cellular_component
PGSC0003DMG400029406	GO:0016491	oxidoreductase activity	molecular_function
PGSC0003DMG400029406	GO:0016620	oxidoreductase activity, acting on the aldehyde or oxo group of donors, NAD or NADP as acceptor	molecular_function
PGSC0003DMG400029406	GO:0050661	NADP binding	molecular_function
PGSC0003DMG400029406	GO:0006006	glucose metabolic process	biological_process
PGSC0003DMG400029792	GO:0016740	transferase activity	molecular_function
PGSC0003DMG400029792	GO:0016020	membrane	cellular_component
PGSC0003DMG400029792	GO:0016021	integral component of membrane	cellular_component
PGSC0003DMG400029792	GO:0071555	cell wall organization	biological_process
PGSC0003DMG400029792	GO:0016757	transferase activity, transferring glycosyl groups	molecular_function
PGSC0003DMG400029792	GO:0030244	cellulose biosynthetic process	biological_process
PGSC0003DMG400029792	GO:0016760	cellulose synthase (UDP-forming) activity	molecular_function
PGSC0003DMG400029938	GO:0055114	oxidation-reduction process	biological_process
PGSC0003DMG400029938	GO:0004375	glycine dehydrogenase (decarboxylating) activity	molecular_function
PGSC0003DMG400029938	GO:0016491	oxidoreductase activity	molecular_function
PGSC0003DMG400029938	GO:0003824	catalytic activity	molecular_function
PGSC0003DMG400029938	GO:0005739	mitochondrion	cellular_component
PGSC0003DMG400029938	GO:0006546	glycine catabolic process	biological_process
PGSC0003DMG400029938	GO:0006544	glycine metabolic process	biological_process
PGSC0003DMG400030291	GO:0004672	protein kinase activity	molecular_function
PGSC0003DMG400030291	GO:0005524	ATP binding	molecular_function
PGSC0003DMG400030291	GO:0006468	protein phosphorylation	biological_process
PGSC0003DMG400030291	GO:0016020	membrane	cellular_component
PGSC0003DMG400030291	GO:0016021	integral component of membrane	cellular_component
PGSC0003DMG400030291	GO:0030247	polysaccharide binding	molecular_function
PGSC0003DMG402030532	GO:0004672	protein kinase activity	molecular_function
PGSC0003DMG402030532	GO:0005524	ATP binding	molecular_function
PGSC0003DMG402030532	GO:0006468	protein phosphorylation	biological_process
PGSC0003DMG402030532	GO:0016020	membrane	cellular_component
PGSC0003DMG402030532	GO:0016021	integral component of membrane	cellular_component
PGSC0003DMG400030534	GO:0004672	protein kinase activity	molecular_function
PGSC0003DMG400030534	GO:0005524	ATP binding	molecular_function
PGSC0003DMG400030534	GO:0006468	protein phosphorylation	biological_process
PGSC0003DMG400030534	GO:0016020	membrane	cellular_component
PGSC0003DMG400030534	GO:0016021	integral component of membrane	cellular_component
PGSC0003DMG402031070	GO:0000287	magnesium ion binding	molecular_function
PGSC0003DMG402031070	GO:0010333	terpene synthase activity	molecular_function
PGSC0003DMG402031070	GO:0016829	lyase activity	molecular_function
PGSC0003DMG400031111	GO:0003700	DNA-binding transcription factor activity	molecular_function
PGSC0003DMG400031111	GO:0001053	plastid sigma factor activity	molecular_function
PGSC0003DMG400031111	GO:0006352	DNA-templated transcription, initiation	biological_process
PGSC0003DMG400031111	GO:0006399	tRNA metabolic process	biological_process
PGSC0003DMG400031111	GO:2001141	regulation of RNA biosynthetic process	biological_process
PGSC0003DMG400031111	GO:0003677	DNA binding	molecular_function
PGSC0003DMG400031111	GO:0006355	regulation of transcription, DNA-templated	biological_process
PGSC0003DMG400031111	GO:0009507	chloroplast	cellular_component
PGSC0003DMG400031111	GO:0009536	plastid	cellular_component
PGSC0003DMG400031111	GO:0006351	transcription, DNA-templated	biological_process
PGSC0003DMG400031111	GO:0016987	sigma factor activity	molecular_function
PGSC0003DMG400031111	GO:0009658	chloroplast organization	biological_process
PGSC0003DMG400031111	GO:0010114	response to red light	biological_process
PGSC0003DMG400031111	GO:0071482	cellular response to light stimulus	biological_process
PGSC0003DMG400031111	GO:2000142	regulation of DNA-templated transcription, initiation	biological_process
PGSC0003DMG401031172	GO:0016020	membrane	cellular_component
PGSC0003DMG401031172	GO:0016021	integral component of membrane	cellular_component
PGSC0003DMG400031231	GO:0016020	membrane	cellular_component
PGSC0003DMG400031231	GO:0016021	integral component of membrane	cellular_component
PGSC0003DMG400031234	GO:0043043	peptide biosynthetic process	biological_process
PGSC0003DMG400031234	GO:0005737	cytoplasm	cellular_component
PGSC0003DMG400031234	GO:0003746	translation elongation factor activity	molecular_function
PGSC0003DMG400031234	GO:0006414	translational elongation	biological_process
PGSC0003DMG400031234	GO:0009507	chloroplast	cellular_component
PGSC0003DMG400031234	GO:0009570	chloroplast stroma	cellular_component
PGSC0003DMG400005633	GO:0005634	nucleus	cellular_component
PGSC0003DMG400005633	GO:0005622	intracellular	cellular_component
PGSC0003DMG400005633	GO:0008270	zinc ion binding	molecular_function
PGSC0003DMG400005633	GO:0005730	nucleolus	cellular_component
PGSC0003DMG400005633	GO:0045893	positive regulation of transcription, DNA-templated	biological_process
PGSC0003DMG400005633	GO:0010223	secondary shoot formation	biological_process
PGSC0003DMG400005633	GO:0009641	shade avoidance	biological_process
PGSC0003DMG400005633	GO:0005515	protein binding	molecular_function
PGSC0003DMG400005656	GO:0005975	carbohydrate metabolic process	biological_process
PGSC0003DMG400005656	GO:0004553	hydrolase activity, hydrolyzing O-glycosyl compounds	molecular_function
PGSC0003DMG400005803	GO:0015105	arsenite transmembrane transporter activity	molecular_function
PGSC0003DMG400005803	GO:0046715	active borate transmembrane transporter activity	molecular_function
PGSC0003DMG400005803	GO:0010036	response to boron-containing substance	biological_process
PGSC0003DMG400005803	GO:0015700	arsenite transport	biological_process
PGSC0003DMG400005803	GO:0016328	lateral plasma membrane	cellular_component
PGSC0003DMG400005803	GO:0016020	membrane	cellular_component
PGSC0003DMG400005803	GO:0016021	integral component of membrane	cellular_component
PGSC0003DMG400005803	GO:0055085	transmembrane transport	biological_process
PGSC0003DMG400005803	GO:0015267	channel activity	molecular_function
PGSC0003DMG400005803	GO:0015250	water channel activity	molecular_function
PGSC0003DMG400005803	GO:0006833	water transport	biological_process
PGSC0003DMG400005803	GO:0035445	borate transmembrane transport	biological_process
PGSC0003DMG400005803	GO:0046685	response to arsenic-containing substance	biological_process
PGSC0003DMG400005803	GO:0046713	borate transport	biological_process
PGSC0003DMG400005803	GO:0080029	cellular response to boron-containing substance levels	biological_process
PGSC0003DMG400005803	GO:0005886	plasma membrane	cellular_component
PGSC0003DMG401032143	GO:0009561	megagametogenesis	biological_process
PGSC0003DMG401032143	GO:0010027	thylakoid membrane organization	biological_process
PGSC0003DMG401032143	GO:0048564	photosystem I assembly	biological_process
PGSC0003DMG401032143	GO:0009507	chloroplast	cellular_component
PGSC0003DMG401032143	GO:0009534	chloroplast thylakoid	cellular_component
PGSC0003DMG401032143	GO:0009535	chloroplast thylakoid membrane	cellular_component
PGSC0003DMG400032155	GO:0046872	metal ion binding	molecular_function
PGSC0003DMG400032155	GO:0051213	dioxygenase activity	molecular_function
PGSC0003DMG400032155	GO:0055114	oxidation-reduction process	biological_process
PGSC0003DMG400032155	GO:0016165	linoleate 13S-lipoxygenase activity	molecular_function
PGSC0003DMG400032155	GO:0010597	green leaf volatile biosynthetic process	biological_process
PGSC0003DMG400032155	GO:0009507	chloroplast	cellular_component
PGSC0003DMG400032155	GO:0009536	plastid	cellular_component
PGSC0003DMG400032155	GO:0016491	oxidoreductase activity	molecular_function
PGSC0003DMG400032155	GO:0006633	fatty acid biosynthetic process	biological_process
PGSC0003DMG400032155	GO:0016702	oxidoreductase activity, acting on single donors with incorporation of molecular oxygen, incorporation of two atoms of oxygen	molecular_function
PGSC0003DMG400032155	GO:0009579	thylakoid	cellular_component
PGSC0003DMG400032155	GO:0006629	lipid metabolic process	biological_process
PGSC0003DMG400032155	GO:0009570	chloroplast stroma	cellular_component
PGSC0003DMG400032155	GO:0006631	fatty acid metabolic process	biological_process
PGSC0003DMG400032155	GO:0031408	oxylipin biosynthetic process	biological_process
PGSC0003DMG400032155	GO:0009534	chloroplast thylakoid	cellular_component
PGSC0003DMG400032155	GO:0005515	protein binding	molecular_function
PGSC0003DMG400032785	GO:0016020	membrane	cellular_component
PGSC0003DMG400032785	GO:0016021	integral component of membrane	cellular_component
PGSC0003DMG400032785	GO:0005515	protein binding	molecular_function
PGSC0003DMG400033334	GO:0005515	protein binding	molecular_function
PGSC0003DMG400033334	GO:0006952	defense response	biological_process
PGSC0003DMG400033334	GO:0043531	ADP binding	molecular_function
PGSC0003DMG400033563	GO:0005515	protein binding	molecular_function
PGSC0003DMG400006781	GO:0016787	hydrolase activity	molecular_function
PGSC0003DMG400006781	GO:0008233	peptidase activity	molecular_function
PGSC0003DMG400006781	GO:0006508	proteolysis	biological_process
PGSC0003DMG400006781	GO:0004252	serine-type endopeptidase activity	molecular_function
PGSC0003DMG400006781	GO:0008236	serine-type peptidase activity	molecular_function
PGSC0003DMG400016808	GO:0046872	metal ion binding	molecular_function
PGSC0003DMG400016808	GO:0043531	ADP binding	molecular_function
PGSC0003DMG400016808	GO:0016788	hydrolase activity, acting on ester bonds	molecular_function
PGSC0003DMG400016808	GO:0000166	nucleotide binding	molecular_function
PGSC0003DMG400016808	GO:0005515	protein binding	molecular_function
PGSC0003DMG400033879	GO:0009611	response to wounding	biological_process
PGSC0003DMG400033879	GO:0080123	jasmonate-amino synthetase activity	molecular_function
PGSC0003DMG400033879	GO:0009694	jasmonic acid metabolic process	biological_process
PGSC0003DMG400033879	GO:0009864	induced systemic resistance, jasmonic acid mediated signaling pathway	biological_process
PGSC0003DMG400034115	GO:0008152	metabolic process	biological_process
PGSC0003DMG400034115	GO:0010333	terpene synthase activity	molecular_function
PGSC0003DMG400034115	GO:0016829	lyase activity	molecular_function
PGSC0003DMG400016941	GO:0005524	ATP binding	molecular_function
PGSC0003DMG400016941	GO:0019538	protein metabolic process	biological_process
PGSC0003DMG400016941	GO:1902347	response to strigolactone	biological_process
PGSC0003DMG400016996	GO:0016020	membrane	cellular_component
PGSC0003DMG400016996	GO:0016021	integral component of membrane	cellular_component
PGSC0003DMG400016996	GO:0055085	transmembrane transport	biological_process
PGSC0003DMG400016996	GO:0015706	nitrate transport	biological_process
PGSC0003DMG400016996	GO:0005886	plasma membrane	cellular_component
PGSC0003DMG400017119	GO:0016740	transferase activity	molecular_function
PGSC0003DMG400017119	GO:0008152	metabolic process	biological_process
PGSC0003DMG400017119	GO:0016757	transferase activity, transferring glycosyl groups	molecular_function
PGSC0003DMG400017119	GO:0016758	transferase activity, transferring hexosyl groups	molecular_function
PGSC0003DMG400017163	GO:0016020	membrane	cellular_component
PGSC0003DMG400017163	GO:0016021	integral component of membrane	cellular_component
PGSC0003DMG400017163	GO:0000822	inositol hexakisphosphate binding	molecular_function
PGSC0003DMG400017163	GO:0015114	phosphate ion transmembrane transporter activity	molecular_function
PGSC0003DMG400017163	GO:0006799	polyphosphate biosynthetic process	biological_process
PGSC0003DMG400017163	GO:0016036	cellular response to phosphate starvation	biological_process
PGSC0003DMG400017163	GO:0048016	inositol phosphate-mediated signaling	biological_process
PGSC0003DMG400017163	GO:0006817	phosphate ion transport	biological_process
PGSC0003DMG400017163	GO:0035435	phosphate ion transmembrane transport	biological_process
PGSC0003DMG400017163	GO:0005794	Golgi apparatus	cellular_component
PGSC0003DMG400017163	GO:0005802	trans-Golgi network	cellular_component
PGSC0003DMG400017163	GO:0005886	plasma membrane	cellular_component
PGSC0003DMG400034882	GO:0016740	transferase activity	molecular_function
PGSC0003DMG400034882	GO:0008152	metabolic process	biological_process
PGSC0003DMG400034882	GO:0016757	transferase activity, transferring glycosyl groups	molecular_function
PGSC0003DMG400034882	GO:0016758	transferase activity, transferring hexosyl groups	molecular_function
PGSC0003DMG400017341	GO:0016740	transferase activity	molecular_function
PGSC0003DMG400017341	GO:0016020	membrane	cellular_component
PGSC0003DMG400017341	GO:0016021	integral component of membrane	cellular_component
PGSC0003DMG400017341	GO:0071555	cell wall organization	biological_process
PGSC0003DMG400017341	GO:0016757	transferase activity, transferring glycosyl groups	molecular_function
PGSC0003DMG400017341	GO:0005794	Golgi apparatus	cellular_component
PGSC0003DMG400017341	GO:0047262	polygalacturonate 4-alpha-galacturonosyltransferase activity	molecular_function
PGSC0003DMG400017341	GO:0045489	pectin biosynthetic process	biological_process
PGSC0003DMG400017341	GO:0000139	Golgi membrane	cellular_component
PGSC0003DMG400017519	GO:0003723	RNA binding	molecular_function
PGSC0003DMG400017519	GO:0003676	nucleic acid binding	molecular_function
PGSC0003DMG400017519	GO:0003729	mRNA binding	molecular_function
PGSC0003DMG400017519	GO:0009507	chloroplast	cellular_component
PGSC0003DMG400017519	GO:0009570	chloroplast stroma	cellular_component
PGSC0003DMG400017519	GO:0009579	thylakoid	cellular_component
PGSC0003DMG400017523	GO:0005515	protein binding	molecular_function
PGSC0003DMG400017556	GO:0009507	chloroplast	cellular_component
PGSC0003DMG400017556	GO:0019904	protein domain specific binding	molecular_function
PGSC0003DMG400017556	GO:0010027	thylakoid membrane organization	biological_process
PGSC0003DMG400017556	GO:0010196	nonphotochemical quenching	biological_process
PGSC0003DMG400017556	GO:0080167	response to karrikin	biological_process
PGSC0003DMG400017556	GO:0009534	chloroplast thylakoid	cellular_component
PGSC0003DMG400017556	GO:0009535	chloroplast thylakoid membrane	cellular_component
PGSC0003DMG400017556	GO:0009579	thylakoid	cellular_component
PGSC0003DMG400017556	GO:0016020	membrane	cellular_component
PGSC0003DMG400007782	GO:0004645	phosphorylase activity	molecular_function
PGSC0003DMG400007782	GO:0005515	protein binding	molecular_function
PGSC0003DMG400007782	GO:0016740	transferase activity	molecular_function
PGSC0003DMG400007782	GO:0009507	chloroplast	cellular_component
PGSC0003DMG400007782	GO:0009536	plastid	cellular_component
PGSC0003DMG400007782	GO:0005975	carbohydrate metabolic process	biological_process
PGSC0003DMG400007782	GO:0008152	metabolic process	biological_process
PGSC0003DMG400007782	GO:0016757	transferase activity, transferring glycosyl groups	molecular_function
PGSC0003DMG400007782	GO:0009501	amyloplast	cellular_component
PGSC0003DMG400007782	GO:0030170	pyridoxal phosphate binding	molecular_function
PGSC0003DMG400007782	GO:0003824	catalytic activity	molecular_function
PGSC0003DMG400007782	GO:0008184	glycogen phosphorylase activity	molecular_function
PGSC0003DMG400007782	GO:0102250	linear malto-oligosaccharide phosphorylase activity	molecular_function
PGSC0003DMG400007782	GO:0102499	SHG alpha-glucan phosphorylase activity	molecular_function
PGSC0003DMG400007782	GO:0042802	identical protein binding	molecular_function
PGSC0003DMG400017718	GO:0005515	protein binding	molecular_function
PGSC0003DMG400017718	GO:0004672	protein kinase activity	molecular_function
PGSC0003DMG400017718	GO:0005524	ATP binding	molecular_function
PGSC0003DMG400017718	GO:0006468	protein phosphorylation	biological_process
PGSC0003DMG400017908	GO:0005515	protein binding	molecular_function
PGSC0003DMG400008059	GO:0016020	membrane	cellular_component
PGSC0003DMG400008059	GO:0016021	integral component of membrane	cellular_component
PGSC0003DMG400008301	GO:0016020	membrane	cellular_component
PGSC0003DMG400008301	GO:0016021	integral component of membrane	cellular_component
PGSC0003DMG400008301	GO:0009507	chloroplast	cellular_component
PGSC0003DMG400008301	GO:0009536	plastid	cellular_component
PGSC0003DMG400008301	GO:0015979	photosynthesis	biological_process
PGSC0003DMG400008301	GO:0009535	chloroplast thylakoid membrane	cellular_component
PGSC0003DMG400008301	GO:0009579	thylakoid	cellular_component
PGSC0003DMG400008301	GO:0016168	chlorophyll binding	molecular_function
PGSC0003DMG400008301	GO:0009765	photosynthesis, light harvesting	biological_process
PGSC0003DMG400008301	GO:0018298	protein-chromophore linkage	biological_process
PGSC0003DMG400008301	GO:0009522	photosystem I	cellular_component
PGSC0003DMG400008301	GO:0009523	photosystem II	cellular_component
PGSC0003DMG401018223	GO:0055114	oxidation-reduction process	biological_process
PGSC0003DMG401018223	GO:0016020	membrane	cellular_component
PGSC0003DMG401018223	GO:0016021	integral component of membrane	cellular_component
PGSC0003DMG401018223	GO:0016491	oxidoreductase activity	molecular_function
PGSC0003DMG400008394	GO:0006952	defense response	biological_process
PGSC0003DMG400008394	GO:0043531	ADP binding	molecular_function
PGSC0003DMG400018264	GO:0016740	transferase activity	molecular_function
PGSC0003DMG400018264	GO:0000166	nucleotide binding	molecular_function
PGSC0003DMG400018264	GO:0004672	protein kinase activity	molecular_function
PGSC0003DMG400018264	GO:0004674	protein serine/threonine kinase activity	molecular_function
PGSC0003DMG400018264	GO:0005524	ATP binding	molecular_function
PGSC0003DMG400018264	GO:0016301	kinase activity	molecular_function
PGSC0003DMG400018264	GO:0006468	protein phosphorylation	biological_process
PGSC0003DMG400018264	GO:0016310	phosphorylation	biological_process
PGSC0003DMG400018264	GO:0016020	membrane	cellular_component
PGSC0003DMG400018264	GO:0016021	integral component of membrane	cellular_component
PGSC0003DMG400008538	GO:0003700	DNA-binding transcription factor activity	molecular_function
PGSC0003DMG400008538	GO:0003677	DNA binding	molecular_function
PGSC0003DMG400008538	GO:0006355	regulation of transcription, DNA-templated	biological_process
PGSC0003DMG400008538	GO:0005634	nucleus	cellular_component
PGSC0003DMG400008538	GO:0006351	transcription, DNA-templated	biological_process
PGSC0003DMG400008545	GO:0016020	membrane	cellular_component
PGSC0003DMG400008545	GO:0016021	integral component of membrane	cellular_component
PGSC0003DMG400008545	GO:0009882	blue light photoreceptor activity	molecular_function
PGSC0003DMG400008545	GO:0009785	blue light signaling pathway	biological_process
PGSC0003DMG400008545	GO:0042802	identical protein binding	molecular_function
PGSC0003DMG400008545	GO:0009583	detection of light stimulus	biological_process
PGSC0003DMG400008545	GO:0009637	response to blue light	biological_process
PGSC0003DMG400008545	GO:0010310	regulation of hydrogen peroxide metabolic process	biological_process
PGSC0003DMG400008545	GO:0010617	circadian regulation of calcium ion oscillation	biological_process
PGSC0003DMG400008545	GO:0051510	regulation of unidimensional cell growth	biological_process
PGSC0003DMG400008545	GO:0060918	auxin transport	biological_process
PGSC0003DMG400008545	GO:0071000	response to magnetism	biological_process
PGSC0003DMG400008545	GO:0072387	flavin adenine dinucleotide metabolic process	biological_process
PGSC0003DMG400008545	GO:1901529	positive regulation of anion channel activity	biological_process
PGSC0003DMG400008545	GO:1901672	positive regulation of systemic acquired resistance	biological_process
PGSC0003DMG400008545	GO:1902448	positive regulation of shade avoidance	biological_process
PGSC0003DMG400008545	GO:0004672	protein kinase activity	molecular_function
PGSC0003DMG400008545	GO:0005524	ATP binding	molecular_function
PGSC0003DMG400008545	GO:0016301	kinase activity	molecular_function
PGSC0003DMG400008545	GO:0071949	FAD binding	molecular_function
PGSC0003DMG400008545	GO:0007623	circadian rhythm	biological_process
PGSC0003DMG400008545	GO:0009414	response to water deprivation	biological_process
PGSC0003DMG400008545	GO:0009416	response to light stimulus	biological_process
PGSC0003DMG400008545	GO:0009638	phototropism	biological_process
PGSC0003DMG400008545	GO:0009640	photomorphogenesis	biological_process
PGSC0003DMG400008545	GO:0009644	response to high light intensity	biological_process
PGSC0003DMG400008545	GO:0009646	response to absence of light	biological_process
PGSC0003DMG400008545	GO:0010075	regulation of meristem growth	biological_process
PGSC0003DMG400008545	GO:0010114	response to red light	biological_process
PGSC0003DMG400008545	GO:0010117	photoprotection	biological_process
PGSC0003DMG400008545	GO:0010118	stomatal movement	biological_process
PGSC0003DMG400008545	GO:0010218	response to far red light	biological_process
PGSC0003DMG400008545	GO:0010244	response to low fluence blue light stimulus by blue low-fluence system	biological_process
PGSC0003DMG400008545	GO:0010343	singlet oxygen-mediated programmed cell death	biological_process
PGSC0003DMG400008545	GO:0042752	regulation of circadian rhythm	biological_process
PGSC0003DMG400008545	GO:0046283	anthocyanin-containing compound metabolic process	biological_process
PGSC0003DMG400008545	GO:0046777	protein autophosphorylation	biological_process
PGSC0003DMG400008545	GO:0055114	oxidation-reduction process	biological_process
PGSC0003DMG400008545	GO:0099402	plant organ development	biological_process
PGSC0003DMG400008545	GO:1900426	positive regulation of defense response to bacterium	biological_process
PGSC0003DMG400008545	GO:1901332	negative regulation of lateral root development	biological_process
PGSC0003DMG400008545	GO:1901371	regulation of leaf morphogenesis	biological_process
PGSC0003DMG400008545	GO:1902347	response to strigolactone	biological_process
PGSC0003DMG400008545	GO:2000377	regulation of reactive oxygen species metabolic process	biological_process
PGSC0003DMG400008545	GO:0005634	nucleus	cellular_component
PGSC0003DMG400008545	GO:0005737	cytoplasm	cellular_component
PGSC0003DMG400008545	GO:0016604	nuclear body	cellular_component
PGSC0003DMG400008551	GO:0046872	metal ion binding	molecular_function
PGSC0003DMG400008551	GO:0000166	nucleotide binding	molecular_function
PGSC0003DMG400008551	GO:0005524	ATP binding	molecular_function
PGSC0003DMG400008551	GO:0016874	ligase activity	molecular_function
PGSC0003DMG400008551	GO:0003824	catalytic activity	molecular_function
PGSC0003DMG400008551	GO:0006633	fatty acid biosynthetic process	biological_process
PGSC0003DMG400008551	GO:0003989	acetyl-CoA carboxylase activity	molecular_function
PGSC0003DMG400008551	GO:0004075	biotin carboxylase activity	molecular_function
PGSC0003DMG400008557	GO:0016740	transferase activity	molecular_function
PGSC0003DMG400008557	GO:0008152	metabolic process	biological_process
PGSC0003DMG400008557	GO:0016757	transferase activity, transferring glycosyl groups	molecular_function
PGSC0003DMG400008557	GO:0016758	transferase activity, transferring hexosyl groups	molecular_function
PGSC0003DMG400018434	GO:0019898	extrinsic component of membrane	cellular_component
PGSC0003DMG400018434	GO:0005509	calcium ion binding	molecular_function
PGSC0003DMG400018434	GO:0015979	photosynthesis	biological_process
PGSC0003DMG400018434	GO:0009523	photosystem II	cellular_component
PGSC0003DMG400018434	GO:0009654	photosystem II oxygen evolving complex	cellular_component
PGSC0003DMG400008595	GO:0006952	defense response	biological_process
PGSC0003DMG400008595	GO:0043531	ADP binding	molecular_function
PGSC0003DMG400008596	GO:0006952	defense response	biological_process
PGSC0003DMG400008596	GO:0043531	ADP binding	molecular_function
PGSC0003DMG400018464	GO:0006952	defense response	biological_process
PGSC0003DMG400018464	GO:0043531	ADP binding	molecular_function
PGSC0003DMG400008640	GO:0030246	carbohydrate binding	molecular_function
PGSC0003DMG400008640	GO:0003824	catalytic activity	molecular_function
PGSC0003DMG400008640	GO:0005975	carbohydrate metabolic process	biological_process
PGSC0003DMG400018607	GO:0005515	protein binding	molecular_function
PGSC0003DMG400008804	GO:0016020	membrane	cellular_component
PGSC0003DMG400008804	GO:0016021	integral component of membrane	cellular_component
PGSC0003DMG400008804	GO:0009507	chloroplast	cellular_component
PGSC0003DMG400008804	GO:0009536	plastid	cellular_component
PGSC0003DMG400008804	GO:0015979	photosynthesis	biological_process
PGSC0003DMG400008804	GO:0009535	chloroplast thylakoid membrane	cellular_component
PGSC0003DMG400008804	GO:0009579	thylakoid	cellular_component
PGSC0003DMG400008804	GO:0016168	chlorophyll binding	molecular_function
PGSC0003DMG400008804	GO:0009765	photosynthesis, light harvesting	biological_process
PGSC0003DMG400008804	GO:0018298	protein-chromophore linkage	biological_process
PGSC0003DMG400008804	GO:0009522	photosystem I	cellular_component
PGSC0003DMG400008804	GO:0009523	photosystem II	cellular_component
PGSC0003DMG400018761	GO:0016020	membrane	cellular_component
PGSC0003DMG400018761	GO:0016021	integral component of membrane	cellular_component
PGSC0003DMG400018761	GO:0008519	ammonium transmembrane transporter activity	molecular_function
PGSC0003DMG400018761	GO:0015696	ammonium transport	biological_process
PGSC0003DMG400018761	GO:0072488	ammonium transmembrane transport	biological_process
PGSC0003DMG400018811	GO:0016740	transferase activity	molecular_function
PGSC0003DMG400018811	GO:0000166	nucleotide binding	molecular_function
PGSC0003DMG400018811	GO:0004672	protein kinase activity	molecular_function
PGSC0003DMG400018811	GO:0004674	protein serine/threonine kinase activity	molecular_function
PGSC0003DMG400018811	GO:0005524	ATP binding	molecular_function
PGSC0003DMG400018811	GO:0016301	kinase activity	molecular_function
PGSC0003DMG400018811	GO:0006468	protein phosphorylation	biological_process
PGSC0003DMG400018811	GO:0016310	phosphorylation	biological_process
PGSC0003DMG400018811	GO:0016020	membrane	cellular_component
PGSC0003DMG400018811	GO:0016021	integral component of membrane	cellular_component
PGSC0003DMG400018811	GO:0005515	protein binding	molecular_function
PGSC0003DMG400018811	GO:0001558	regulation of cell growth	biological_process
PGSC0003DMG400018811	GO:0010148	transpiration	biological_process
PGSC0003DMG400018811	GO:0030155	regulation of cell adhesion	biological_process
PGSC0003DMG400018811	GO:0048281	inflorescence morphogenesis	biological_process
PGSC0003DMG400018811	GO:0070370	cellular heat acclimation	biological_process
PGSC0003DMG400018811	GO:1905421	regulation of plant organ morphogenesis	biological_process
PGSC0003DMG400018811	GO:0042277	peptide binding	molecular_function
PGSC0003DMG400018811	GO:0009664	plant-type cell wall organization	biological_process
PGSC0003DMG400018811	GO:0009944	polarity specification of adaxial/abaxial axis	biological_process
PGSC0003DMG400018811	GO:0009965	leaf morphogenesis	biological_process
PGSC0003DMG400018811	GO:0010087	phloem or xylem histogenesis	biological_process
PGSC0003DMG400018811	GO:0010103	stomatal complex morphogenesis	biological_process
PGSC0003DMG400018811	GO:0042742	defense response to bacterium	biological_process
PGSC0003DMG400018811	GO:0050832	defense response to fungus	biological_process
PGSC0003DMG400018811	GO:0051302	regulation of cell division	biological_process
PGSC0003DMG400018811	GO:0005739	mitochondrion	cellular_component
PGSC0003DMG400018811	GO:0005102	signaling receptor binding	molecular_function
PGSC0003DMG400018811	GO:0033612	receptor serine/threonine kinase binding	molecular_function
PGSC0003DMG400018811	GO:0005886	plasma membrane	cellular_component
PGSC0003DMG401008955	GO:0016020	membrane	cellular_component
PGSC0003DMG401008955	GO:0016021	integral component of membrane	cellular_component
PGSC0003DMG401008955	GO:0005515	protein binding	molecular_function
PGSC0003DMG400009061	GO:0005737	cytoplasm	cellular_component
PGSC0003DMG400009061	GO:0006526	arginine biosynthetic process	biological_process
PGSC0003DMG400009061	GO:0004042	acetyl-CoA:L-glutamate N-acetyltransferase activity	molecular_function
PGSC0003DMG400009061	GO:0008080	N-acetyltransferase activity	molecular_function
PGSC0003DMG400009086	GO:0005515	protein binding	molecular_function
PGSC0003DMG402019255	GO:0043086	negative regulation of catalytic activity	biological_process
PGSC0003DMG402019255	GO:0004857	enzyme inhibitor activity	molecular_function
PGSC0003DMG402019255	GO:0016787	hydrolase activity	molecular_function
PGSC0003DMG402019255	GO:0071555	cell wall organization	biological_process
PGSC0003DMG402019255	GO:0005576	extracellular region	cellular_component
PGSC0003DMG402019255	GO:0005618	cell wall	cellular_component
PGSC0003DMG402019255	GO:0030599	pectinesterase activity	molecular_function
PGSC0003DMG402019255	GO:0045330	aspartyl esterase activity	molecular_function
PGSC0003DMG402019255	GO:0042545	cell wall modification	biological_process
PGSC0003DMG402019255	GO:0045490	pectin catabolic process	biological_process
PGSC0003DMG401019343	GO:0003700	DNA-binding transcription factor activity	molecular_function
PGSC0003DMG401019343	GO:0003677	DNA binding	molecular_function
PGSC0003DMG401019343	GO:0006355	regulation of transcription, DNA-templated	biological_process
PGSC0003DMG401019343	GO:0005634	nucleus	cellular_component
PGSC0003DMG401019343	GO:0043565	sequence-specific DNA binding	molecular_function
PGSC0003DMG402019343	GO:0003700	DNA-binding transcription factor activity	molecular_function
PGSC0003DMG402019343	GO:0003677	DNA binding	molecular_function
PGSC0003DMG402019343	GO:0006355	regulation of transcription, DNA-templated	biological_process
PGSC0003DMG402019343	GO:0005634	nucleus	cellular_component
PGSC0003DMG402019343	GO:0043565	sequence-specific DNA binding	molecular_function
PGSC0003DMG400019418	GO:0006952	defense response	biological_process
PGSC0003DMG400019418	GO:0043531	ADP binding	molecular_function
PGSC0003DMG400019454	GO:0051287	NAD binding	molecular_function
PGSC0003DMG400019454	GO:0003824	catalytic activity	molecular_function
PGSC0003DMG400019454	GO:0047918	GDP-mannose 3,5-epimerase activity	molecular_function
PGSC0003DMG400019454	GO:0050662	coenzyme binding	molecular_function
PGSC0003DMG400019454	GO:0005829	cytosol	cellular_component
PGSC0003DMG400009604	GO:0042807	central vacuole	cellular_component
PGSC0003DMG400009604	GO:0016020	membrane	cellular_component
PGSC0003DMG400009604	GO:0016021	integral component of membrane	cellular_component
PGSC0003DMG400009604	GO:0055085	transmembrane transport	biological_process
PGSC0003DMG400009604	GO:0015267	channel activity	molecular_function
PGSC0003DMG400009604	GO:0009705	plant-type vacuole membrane	cellular_component
PGSC0003DMG400019823	GO:0009773	photosynthetic electron transport in photosystem I	biological_process
PGSC0003DMG400019823	GO:0009507	chloroplast	cellular_component
PGSC0003DMG400019823	GO:0009534	chloroplast thylakoid	cellular_component
PGSC0003DMG400019823	GO:0009535	chloroplast thylakoid membrane	cellular_component
PGSC0003DMG400019823	GO:0010598	NAD(P)H dehydrogenase complex (plastoquinone)	cellular_component
PGSC0003DMG400009793	GO:0005515	protein binding	molecular_function
PGSC0003DMG400009793	GO:0090305	nucleic acid phosphodiester bond hydrolysis	biological_process
PGSC0003DMG400009793	GO:0003677	DNA binding	molecular_function
PGSC0003DMG400009793	GO:0005622	intracellular	cellular_component
PGSC0003DMG400009793	GO:0004519	endonuclease activity	molecular_function
PGSC0003DMG400009793	GO:0006281	DNA repair	biological_process
PGSC0003DMG400009822	GO:0055114	oxidation-reduction process	biological_process
PGSC0003DMG400009822	GO:0016020	membrane	cellular_component
PGSC0003DMG400009822	GO:0016021	integral component of membrane	cellular_component
PGSC0003DMG400009822	GO:0004497	monooxygenase activity	molecular_function
PGSC0003DMG400009822	GO:0016491	oxidoreductase activity	molecular_function
PGSC0003DMG400009822	GO:0046872	metal ion binding	molecular_function
PGSC0003DMG400009822	GO:0020037	heme binding	molecular_function
PGSC0003DMG400009822	GO:0005506	iron ion binding	molecular_function
PGSC0003DMG400009822	GO:0016705	oxidoreductase activity, acting on paired donors, with incorporation or reduction of molecular oxygen	molecular_function
PGSC0003DMG400009892	GO:0006508	proteolysis	biological_process
PGSC0003DMG400009892	GO:0004252	serine-type endopeptidase activity	molecular_function
PGSC0003DMG400009892	GO:0008236	serine-type peptidase activity	molecular_function
PGSC0003DMG400009892	GO:0070008	serine-type exopeptidase activity	molecular_function
PGSC0003DMG400020136	GO:1902358	sulfate transmembrane transport	biological_process
PGSC0003DMG400020136	GO:0008271	secondary active sulfate transmembrane transporter activity	molecular_function
PGSC0003DMG400020136	GO:0016020	membrane	cellular_component
PGSC0003DMG400020136	GO:0016021	integral component of membrane	cellular_component
PGSC0003DMG400020136	GO:0009507	chloroplast	cellular_component
PGSC0003DMG400020136	GO:0055085	transmembrane transport	biological_process
PGSC0003DMG400020136	GO:0015116	sulfate transmembrane transporter activity	molecular_function
PGSC0003DMG400020136	GO:0008272	sulfate transport	biological_process
PGSC0003DMG400020141	GO:0016020	membrane	cellular_component
PGSC0003DMG400020141	GO:0016021	integral component of membrane	cellular_component
PGSC0003DMG400020141	GO:0009507	chloroplast	cellular_component
PGSC0003DMG400020141	GO:0015979	photosynthesis	biological_process
PGSC0003DMG400020141	GO:0009523	photosystem II	cellular_component
PGSC0003DMG400009951	GO:0005576	extracellular region	cellular_component
PGSC0003DMG400009951	GO:0009664	plant-type cell wall organization	biological_process
PGSC0003DMG400009951	GO:0016020	membrane	cellular_component
PGSC0003DMG400009951	GO:0071555	cell wall organization	biological_process
PGSC0003DMG400009951	GO:0005618	cell wall	cellular_component
PGSC0003DMG400020315	GO:0016311	dephosphorylation	biological_process
PGSC0003DMG400020315	GO:0016746	transferase activity, transferring acyl groups	molecular_function
PGSC0003DMG400020315	GO:0008152	metabolic process	biological_process
PGSC0003DMG400020315	GO:0016020	membrane	cellular_component
PGSC0003DMG400020315	GO:0016021	integral component of membrane	cellular_component
PGSC0003DMG400010223	GO:0006508	proteolysis	biological_process
PGSC0003DMG400010223	GO:0008234	cysteine-type peptidase activity	molecular_function
PGSC0003DMG400010225	GO:0006508	proteolysis	biological_process
PGSC0003DMG400010225	GO:0008234	cysteine-type peptidase activity	molecular_function
PGSC0003DMG400010225	GO:0016787	hydrolase activity	molecular_function
PGSC0003DMG400010225	GO:0008233	peptidase activity	molecular_function
PGSC0003DMG400010232	GO:0006508	proteolysis	biological_process
PGSC0003DMG400010232	GO:0008234	cysteine-type peptidase activity	molecular_function
PGSC0003DMG400011213	GO:0005515	protein binding	molecular_function
PGSC0003DMG400010582	GO:0006355	regulation of transcription, DNA-templated	biological_process
PGSC0003DMG400011295	GO:0030093	chloroplast photosystem I	cellular_component
PGSC0003DMG400011295	GO:0016020	membrane	cellular_component
PGSC0003DMG400011295	GO:0016021	integral component of membrane	cellular_component
PGSC0003DMG400011295	GO:0009579	thylakoid	cellular_component
PGSC0003DMG400011295	GO:0019904	protein domain specific binding	molecular_function
PGSC0003DMG400011295	GO:0009737	response to abscisic acid	biological_process
PGSC0003DMG400011295	GO:0009773	photosynthetic electron transport in photosystem I	biological_process
PGSC0003DMG400011295	GO:0009295	nucleoid	cellular_component
PGSC0003DMG400011295	GO:0009507	chloroplast	cellular_component
PGSC0003DMG400011295	GO:0009508	plastid chromosome	cellular_component
PGSC0003DMG400011295	GO:0009534	chloroplast thylakoid	cellular_component
PGSC0003DMG400011295	GO:0009535	chloroplast thylakoid membrane	cellular_component
PGSC0003DMG400011295	GO:0009941	chloroplast envelope	cellular_component
PGSC0003DMG400010701	GO:0004672	protein kinase activity	molecular_function
PGSC0003DMG400010701	GO:0005524	ATP binding	molecular_function
PGSC0003DMG400010701	GO:0006468	protein phosphorylation	biological_process
PGSC0003DMG400010701	GO:0030247	polysaccharide binding	molecular_function
PGSC0003DMG400010870	GO:0048281	inflorescence morphogenesis	biological_process
PGSC0003DMG400010870	GO:0045792	negative regulation of cell size	biological_process
PGSC0003DMG400010870	GO:0003677	DNA binding	molecular_function
PGSC0003DMG400010870	GO:0006355	regulation of transcription, DNA-templated	biological_process
PGSC0003DMG400010870	GO:0005634	nucleus	cellular_component
PGSC0003DMG400010870	GO:0006351	transcription, DNA-templated	biological_process
PGSC0003DMG400010870	GO:0009965	leaf morphogenesis	biological_process
PGSC0003DMG400010870	GO:0010200	response to chitin	biological_process
PGSC0003DMG402010883	GO:0003677	DNA binding	molecular_function
PGSC0003DMG400021051	GO:0016020	membrane	cellular_component
PGSC0003DMG400021051	GO:0016021	integral component of membrane	cellular_component
PGSC0003DMG400021051	GO:0005515	protein binding	molecular_function
PGSC0003DMG401010943	GO:0043531	ADP binding	molecular_function
PGSC0003DMG400010973	GO:0009507	chloroplast	cellular_component
PGSC0003DMG400011379	GO:0016020	membrane	cellular_component
PGSC0003DMG400011379	GO:0016021	integral component of membrane	cellular_component
PGSC0003DMG400011379	GO:0009055	electron transfer activity	molecular_function
PGSC0003DMG400011379	GO:0022900	electron transport chain	biological_process
PGSC0003DMG400011379	GO:0055114	oxidation-reduction process	biological_process
PGSC0003DMG400011379	GO:0005623	cell	cellular_component
PGSC0003DMG400011379	GO:0015035	protein disulfide oxidoreductase activity	molecular_function
PGSC0003DMG400011379	GO:0045454	cell redox homeostasis	biological_process
PGSC0003DMG402011400	GO:0005975	carbohydrate metabolic process	biological_process
PGSC0003DMG402011400	GO:0004553	hydrolase activity, hydrolyzing O-glycosyl compounds	molecular_function
PGSC0003DMG402011400	GO:0016020	membrane	cellular_component
PGSC0003DMG402011400	GO:0016021	integral component of membrane	cellular_component
PGSC0003DMG400011406	GO:0016020	membrane	cellular_component
PGSC0003DMG400011406	GO:0016021	integral component of membrane	cellular_component
PGSC0003DMG400011406	GO:0009055	electron transfer activity	molecular_function
PGSC0003DMG400011406	GO:0022900	electron transport chain	biological_process
PGSC0003DMG400011406	GO:0055114	oxidation-reduction process	biological_process
PGSC0003DMG400011406	GO:0005623	cell	cellular_component
PGSC0003DMG400011406	GO:0015035	protein disulfide oxidoreductase activity	molecular_function
PGSC0003DMG400011406	GO:0045454	cell redox homeostasis	biological_process
PGSC0003DMG400021270	GO:0016020	membrane	cellular_component
PGSC0003DMG400021270	GO:0016021	integral component of membrane	cellular_component
PGSC0003DMG400022612	GO:0016020	membrane	cellular_component
PGSC0003DMG400022612	GO:0016021	integral component of membrane	cellular_component
PGSC0003DMG400022612	GO:0010190	cytochrome b6f complex assembly	biological_process
PGSC0003DMG400022612	GO:0009535	chloroplast thylakoid membrane	cellular_component
PGSC0003DMG400000017	GO:0016787	hydrolase activity	molecular_function
PGSC0003DMG400000017	GO:0003860	3-hydroxyisobutyryl-CoA hydrolase activity	molecular_function
PGSC0003DMG400022731	GO:0016020	membrane	cellular_component
PGSC0003DMG400022731	GO:0016021	integral component of membrane	cellular_component
PGSC0003DMG400022088	GO:0004802	transketolase activity	molecular_function
PGSC0003DMG400022088	GO:0016740	transferase activity	molecular_function
PGSC0003DMG400022088	GO:0008152	metabolic process	biological_process
PGSC0003DMG400022088	GO:0016020	membrane	cellular_component
PGSC0003DMG400022088	GO:0009507	chloroplast	cellular_component
PGSC0003DMG400022088	GO:0009536	plastid	cellular_component
PGSC0003DMG400022088	GO:0046872	metal ion binding	molecular_function
PGSC0003DMG400022088	GO:0019253	reductive pentose-phosphate cycle	biological_process
PGSC0003DMG400022088	GO:0003824	catalytic activity	molecular_function
PGSC0003DMG400022088	GO:0009535	chloroplast thylakoid membrane	cellular_component
PGSC0003DMG400022088	GO:0009579	thylakoid	cellular_component
PGSC0003DMG400000112	GO:0004144	diacylglycerol O-acyltransferase activity	molecular_function
PGSC0003DMG400022263	GO:0003824	catalytic activity	molecular_function
PGSC0003DMG400022263	GO:0004332	fructose-bisphosphate aldolase activity	molecular_function
PGSC0003DMG400022263	GO:0006096	glycolytic process	biological_process
PGSC0003DMG400022263	GO:0016829	lyase activity	molecular_function
PGSC0003DMG400022294	GO:0016020	membrane	cellular_component
PGSC0003DMG400022294	GO:0016021	integral component of membrane	cellular_component
PGSC0003DMG400022294	GO:0008081	phosphoric diester hydrolase activity	molecular_function
PGSC0003DMG400022294	GO:0006629	lipid metabolic process	biological_process
PGSC0003DMG400000326	GO:0016020	membrane	cellular_component
PGSC0003DMG400000326	GO:0016021	integral component of membrane	cellular_component
PGSC0003DMG400000326	GO:0015979	photosynthesis	biological_process
PGSC0003DMG400000326	GO:0009523	photosystem II	cellular_component
PGSC0003DMG400000333	GO:0016020	membrane	cellular_component
PGSC0003DMG400000333	GO:0016021	integral component of membrane	cellular_component
PGSC0003DMG400000333	GO:0055114	oxidation-reduction process	biological_process
PGSC0003DMG400000333	GO:0016705	oxidoreductase activity, acting on paired donors, with incorporation or reduction of molecular oxygen	molecular_function
PGSC0003DMG400000333	GO:0016117	carotenoid biosynthetic process	biological_process
PGSC0003DMG400000333	GO:0016123	xanthophyll biosynthetic process	biological_process
PGSC0003DMG400000408	GO:0006073	cellular glucan metabolic process	biological_process
PGSC0003DMG400000408	GO:0016798	hydrolase activity, acting on glycosyl bonds	molecular_function
PGSC0003DMG400000408	GO:0016740	transferase activity	molecular_function
PGSC0003DMG400000408	GO:0016787	hydrolase activity	molecular_function
PGSC0003DMG400000408	GO:0005975	carbohydrate metabolic process	biological_process
PGSC0003DMG400000408	GO:0008152	metabolic process	biological_process
PGSC0003DMG400000408	GO:0071555	cell wall organization	biological_process
PGSC0003DMG400000408	GO:0005576	extracellular region	cellular_component
PGSC0003DMG400000408	GO:0004553	hydrolase activity, hydrolyzing O-glycosyl compounds	molecular_function
PGSC0003DMG400000408	GO:0005618	cell wall	cellular_component
PGSC0003DMG400000408	GO:0048046	apoplast	cellular_component
PGSC0003DMG400000408	GO:0016762	xyloglucan:xyloglucosyl transferase activity	molecular_function
PGSC0003DMG400000408	GO:0010411	xyloglucan metabolic process	biological_process
PGSC0003DMG400000408	GO:0042546	cell wall biogenesis	biological_process
PGSC0003DMG400011708	GO:0016020	membrane	cellular_component
PGSC0003DMG400011708	GO:0016021	integral component of membrane	cellular_component
PGSC0003DMG400011708	GO:0005515	protein binding	molecular_function
PGSC0003DMG400023235	GO:0006952	defense response	biological_process
PGSC0003DMG400023235	GO:0009607	response to biotic stimulus	biological_process
PGSC0003DMG400023240	GO:0005515	protein binding	molecular_function
PGSC0003DMG400000493	GO:0016829	lyase activity	molecular_function
PGSC0003DMG400000493	GO:0008270	zinc ion binding	molecular_function
PGSC0003DMG400000493	GO:0004089	carbonate dehydratase activity	molecular_function
PGSC0003DMG400000493	GO:0015976	carbon utilization	biological_process
PGSC0003DMG400011751	GO:0055114	oxidation-reduction process	biological_process
PGSC0003DMG400011751	GO:0016491	oxidoreductase activity	molecular_function
PGSC0003DMG400011751	GO:0046872	metal ion binding	molecular_function
PGSC0003DMG402023438	GO:0016787	hydrolase activity	molecular_function
PGSC0003DMG402023438	GO:0003824	catalytic activity	molecular_function
PGSC0003DMG400000718	GO:0016020	membrane	cellular_component
PGSC0003DMG400000718	GO:0016021	integral component of membrane	cellular_component
PGSC0003DMG400000736	GO:0055114	oxidation-reduction process	biological_process
PGSC0003DMG400000736	GO:0016740	transferase activity	molecular_function
PGSC0003DMG400000736	GO:0016491	oxidoreductase activity	molecular_function
PGSC0003DMG400000736	GO:0008168	methyltransferase activity	molecular_function
PGSC0003DMG400000736	GO:0032259	methylation	biological_process
PGSC0003DMG400000736	GO:0004146	dihydrofolate reductase activity	molecular_function
PGSC0003DMG400000736	GO:0004799	thymidylate synthase activity	molecular_function
PGSC0003DMG400000736	GO:0006231	dTMP biosynthetic process	biological_process
PGSC0003DMG400000736	GO:0006545	glycine biosynthetic process	biological_process
PGSC0003DMG400000736	GO:0006730	one-carbon metabolic process	biological_process
PGSC0003DMG400000736	GO:0009165	nucleotide biosynthetic process	biological_process
PGSC0003DMG400000736	GO:0046654	tetrahydrofolate biosynthetic process	biological_process
PGSC0003DMG400000736	GO:0016020	membrane	cellular_component
PGSC0003DMG400000736	GO:0016021	integral component of membrane	cellular_component
PGSC0003DMG400011950	GO:0009507	chloroplast	cellular_component
PGSC0003DMG400011950	GO:0009536	plastid	cellular_component
PGSC0003DMG400011950	GO:0046872	metal ion binding	molecular_function
PGSC0003DMG400011950	GO:0055114	oxidation-reduction process	biological_process
PGSC0003DMG400011950	GO:0009055	electron transfer activity	molecular_function
PGSC0003DMG400011950	GO:0051536	iron-sulfur cluster binding	molecular_function
PGSC0003DMG400011950	GO:0022900	electron transport chain	biological_process
PGSC0003DMG400011950	GO:0051537	2 iron, 2 sulfur cluster binding	molecular_function
PGSC0003DMG400023769	GO:0005249	voltage-gated potassium channel activity	molecular_function
PGSC0003DMG400023769	GO:0005244	voltage-gated ion channel activity	molecular_function
PGSC0003DMG400023769	GO:0016020	membrane	cellular_component
PGSC0003DMG400023769	GO:0016021	integral component of membrane	cellular_component
PGSC0003DMG400023769	GO:0055085	transmembrane transport	biological_process
PGSC0003DMG400023769	GO:0006811	ion transport	biological_process
PGSC0003DMG400023769	GO:0006813	potassium ion transport	biological_process
PGSC0003DMG400023769	GO:0005216	ion channel activity	molecular_function
PGSC0003DMG400023769	GO:0005267	potassium channel activity	molecular_function
PGSC0003DMG400023769	GO:0034765	regulation of ion transmembrane transport	biological_process
PGSC0003DMG400023769	GO:0071805	potassium ion transmembrane transport	biological_process
PGSC0003DMG400023769	GO:0005515	protein binding	molecular_function
PGSC0003DMG400023769	GO:0034220	ion transmembrane transport	biological_process
PGSC0003DMG400001369	GO:0004672	protein kinase activity	molecular_function
PGSC0003DMG400001369	GO:0005524	ATP binding	molecular_function
PGSC0003DMG400001369	GO:0006468	protein phosphorylation	biological_process
PGSC0003DMG400001369	GO:0016020	membrane	cellular_component
PGSC0003DMG400001369	GO:0016021	integral component of membrane	cellular_component
PGSC0003DMG400024017	GO:0023014	signal transduction by protein phosphorylation	biological_process
PGSC0003DMG400024017	GO:0050896	response to stimulus	biological_process
PGSC0003DMG400024017	GO:0006355	regulation of transcription, DNA-templated	biological_process
PGSC0003DMG400024017	GO:0007165	signal transduction	biological_process
PGSC0003DMG400024017	GO:0006351	transcription, DNA-templated	biological_process
PGSC0003DMG400024017	GO:0005622	intracellular	cellular_component
PGSC0003DMG400024017	GO:0018298	protein-chromophore linkage	biological_process
PGSC0003DMG400024017	GO:0009584	detection of visible light	biological_process
PGSC0003DMG400024017	GO:0000155	phosphorelay sensor kinase activity	molecular_function
PGSC0003DMG400024017	GO:0009881	photoreceptor activity	molecular_function
PGSC0003DMG400024017	GO:0042803	protein homodimerization activity	molecular_function
PGSC0003DMG400024017	GO:0009585	red, far-red light phototransduction	biological_process
PGSC0003DMG400024017	GO:0017006	protein-tetrapyrrole linkage	biological_process
PGSC0003DMG400024017	GO:0000160	phosphorelay signal transduction system	biological_process
PGSC0003DMG400024017	GO:0005515	protein binding	molecular_function
PGSC0003DMG400001599	GO:0005515	protein binding	molecular_function
PGSC0003DMG400001599	GO:0048255	mRNA stabilization	biological_process
PGSC0003DMG400001599	GO:0009507	chloroplast	cellular_component
PGSC0003DMG400001667	GO:0009733	response to auxin	biological_process
PGSC0003DMG400024281	GO:0003824	catalytic activity	molecular_function
PGSC0003DMG400024281	GO:0030170	pyridoxal phosphate binding	molecular_function
PGSC0003DMG400024281	GO:0008483	transaminase activity	molecular_function
PGSC0003DMG400012233	GO:0006351	transcription, DNA-templated	biological_process
PGSC0003DMG400012233	GO:0006355	regulation of transcription, DNA-templated	biological_process
PGSC0003DMG400012233	GO:0005634	nucleus	cellular_component
PGSC0003DMG400012233	GO:0005524	ATP binding	molecular_function
PGSC0003DMG400012233	GO:0032502	developmental process	biological_process
PGSC0003DMG400001904	GO:0008289	lipid binding	molecular_function
PGSC0003DMG400001904	GO:0006869	lipid transport	biological_process
PGSC0003DMG402001978	GO:0055114	oxidation-reduction process	biological_process
PGSC0003DMG402001978	GO:0016491	oxidoreductase activity	molecular_function
PGSC0003DMG400024644	GO:0000166	nucleotide binding	molecular_function
PGSC0003DMG400024644	GO:0005524	ATP binding	molecular_function
PGSC0003DMG400024644	GO:0019538	protein metabolic process	biological_process
PGSC0003DMG400024644	GO:0034605	cellular response to heat	biological_process
PGSC0003DMG400002426	GO:0007165	signal transduction	biological_process
PGSC0003DMG400002426	GO:0005515	protein binding	molecular_function
PGSC0003DMG400002426	GO:0006952	defense response	biological_process
PGSC0003DMG400002426	GO:0043531	ADP binding	molecular_function
PGSC0003DMG400012888	GO:0045727	positive regulation of translation	biological_process
PGSC0003DMG400012888	GO:0008266	poly(U) RNA binding	molecular_function
PGSC0003DMG400012888	GO:0003824	catalytic activity	molecular_function
PGSC0003DMG400012888	GO:0050662	coenzyme binding	molecular_function
PGSC0003DMG400012888	GO:0006364	rRNA processing	biological_process
PGSC0003DMG400012888	GO:0009735	response to cytokinin	biological_process
PGSC0003DMG400012888	GO:0032544	plastid translation	biological_process
PGSC0003DMG400012888	GO:0045893	positive regulation of transcription, DNA-templated	biological_process
PGSC0003DMG400012888	GO:0009507	chloroplast	cellular_component
PGSC0003DMG400012888	GO:0009534	chloroplast thylakoid	cellular_component
PGSC0003DMG400012888	GO:0009570	chloroplast stroma	cellular_component
PGSC0003DMG400012888	GO:0009579	thylakoid	cellular_component
PGSC0003DMG400012888	GO:0009941	chloroplast envelope	cellular_component
PGSC0003DMG400012888	GO:0010287	plastoglobule	cellular_component
PGSC0003DMG400012888	GO:0048046	apoplast	cellular_component
PGSC0003DMG400002820	GO:0043531	ADP binding	molecular_function
PGSC0003DMG401002909	GO:0016020	membrane	cellular_component
PGSC0003DMG401002909	GO:0016021	integral component of membrane	cellular_component
PGSC0003DMG401002909	GO:0005515	protein binding	molecular_function
PGSC0003DMG400013290	GO:0016020	membrane	cellular_component
PGSC0003DMG400013290	GO:0016021	integral component of membrane	cellular_component
PGSC0003DMG400013290	GO:0005515	protein binding	molecular_function
PGSC0003DMG400003123	GO:0016829	lyase activity	molecular_function
PGSC0003DMG400003123	GO:0003824	catalytic activity	molecular_function
PGSC0003DMG400003123	GO:0004332	fructose-bisphosphate aldolase activity	molecular_function
PGSC0003DMG400003123	GO:0006096	glycolytic process	biological_process
PGSC0003DMG400003138	GO:0003676	nucleic acid binding	molecular_function
PGSC0003DMG400003138	GO:0005622	intracellular	cellular_component
PGSC0003DMG400003138	GO:0006412	translation	biological_process
PGSC0003DMG400003138	GO:0005739	mitochondrion	cellular_component
PGSC0003DMG400003138	GO:0003746	translation elongation factor activity	molecular_function
PGSC0003DMG400003138	GO:0006414	translational elongation	biological_process
PGSC0003DMG400003138	GO:0005515	protein binding	molecular_function
PGSC0003DMG400013389	GO:0016740	transferase activity	molecular_function
PGSC0003DMG400013389	GO:0016020	membrane	cellular_component
PGSC0003DMG400013389	GO:0016021	integral component of membrane	cellular_component
PGSC0003DMG400013389	GO:0008168	methyltransferase activity	molecular_function
PGSC0003DMG400013389	GO:0032259	methylation	biological_process
PGSC0003DMG400013489	GO:0016740	transferase activity	molecular_function
PGSC0003DMG400013489	GO:0000166	nucleotide binding	molecular_function
PGSC0003DMG400013489	GO:0004672	protein kinase activity	molecular_function
PGSC0003DMG400013489	GO:0004674	protein serine/threonine kinase activity	molecular_function
PGSC0003DMG400013489	GO:0005524	ATP binding	molecular_function
PGSC0003DMG400013489	GO:0016301	kinase activity	molecular_function
PGSC0003DMG400013489	GO:0006468	protein phosphorylation	biological_process
PGSC0003DMG400013489	GO:0016310	phosphorylation	biological_process
PGSC0003DMG400013489	GO:0016020	membrane	cellular_component
PGSC0003DMG400013489	GO:0016021	integral component of membrane	cellular_component
PGSC0003DMG400013489	GO:0005515	protein binding	molecular_function
PGSC0003DMG400003522	GO:0016740	transferase activity	molecular_function
PGSC0003DMG400003522	GO:0016757	transferase activity, transferring glycosyl groups	molecular_function
PGSC0003DMG400003522	GO:0047216	inositol 3-alpha-galactosyltransferase activity	molecular_function
PGSC0003DMG400003522	GO:0006012	galactose metabolic process	biological_process
PGSC0003DMG400013629	GO:0055114	oxidation-reduction process	biological_process
PGSC0003DMG400013629	GO:0004497	monooxygenase activity	molecular_function
PGSC0003DMG400013629	GO:0016491	oxidoreductase activity	molecular_function
PGSC0003DMG400013629	GO:0046872	metal ion binding	molecular_function
PGSC0003DMG400013629	GO:0020037	heme binding	molecular_function
PGSC0003DMG400013629	GO:0005506	iron ion binding	molecular_function
PGSC0003DMG400013629	GO:0016705	oxidoreductase activity, acting on paired donors, with incorporation or reduction of molecular oxygen	molecular_function
PGSC0003DMG400025545	GO:0006952	defense response	biological_process
PGSC0003DMG400025545	GO:0043531	ADP binding	molecular_function
PGSC0003DMG400003787	GO:0016020	membrane	cellular_component
PGSC0003DMG400003787	GO:0016021	integral component of membrane	cellular_component
PGSC0003DMG400025862	GO:0016740	transferase activity	molecular_function
PGSC0003DMG400025862	GO:0008152	metabolic process	biological_process
PGSC0003DMG400025862	GO:0016757	transferase activity, transferring glycosyl groups	molecular_function
PGSC0003DMG400025862	GO:0016758	transferase activity, transferring hexosyl groups	molecular_function
PGSC0003DMG400004062	GO:0003677	DNA binding	molecular_function
PGSC0003DMG400004062	GO:0006355	regulation of transcription, DNA-templated	biological_process
PGSC0003DMG400004062	GO:0005634	nucleus	cellular_component
PGSC0003DMG400004062	GO:0044212	transcription regulatory region DNA binding	molecular_function
PGSC0003DMG400026004	GO:0000166	nucleotide binding	molecular_function
PGSC0003DMG400026004	GO:0004672	protein kinase activity	molecular_function
PGSC0003DMG400026004	GO:0005524	ATP binding	molecular_function
PGSC0003DMG400026004	GO:0006468	protein phosphorylation	biological_process
PGSC0003DMG400026004	GO:0016020	membrane	cellular_component
PGSC0003DMG400026004	GO:0016021	integral component of membrane	cellular_component
PGSC0003DMG400026004	GO:0005515	protein binding	molecular_function
PGSC0003DMG400014243	GO:0015995	chlorophyll biosynthetic process	biological_process
PGSC0003DMG400014243	GO:0032259	methylation	biological_process
PGSC0003DMG400014243	GO:0046406	magnesium protoporphyrin IX methyltransferase activity	molecular_function
PGSC0003DMG400026170	GO:0019901	protein kinase binding	molecular_function
PGSC0003DMG400026170	GO:0000079	regulation of cyclin-dependent protein serine/threonine kinase activity	biological_process
PGSC0003DMG400026187	GO:0006952	defense response	biological_process
PGSC0003DMG400026187	GO:0043531	ADP binding	molecular_function
PGSC0003DMG400014299	GO:0005840	ribosome	cellular_component
PGSC0003DMG400014299	GO:0003735	structural constituent of ribosome	molecular_function
PGSC0003DMG400014299	GO:0006412	translation	biological_process
PGSC0003DMG400004353	GO:0016020	membrane	cellular_component
PGSC0003DMG400004353	GO:0016021	integral component of membrane	cellular_component
PGSC0003DMG400004353	GO:0009507	chloroplast	cellular_component
PGSC0003DMG401004423	GO:0006952	defense response	biological_process
PGSC0003DMG401004423	GO:0043531	ADP binding	molecular_function
PGSC0003DMG401004423	GO:0016020	membrane	cellular_component
PGSC0003DMG401004423	GO:0016021	integral component of membrane	cellular_component
PGSC0003DMG400026460	GO:0003677	DNA binding	molecular_function
PGSC0003DMG400026460	GO:0005634	nucleus	cellular_component
PGSC0003DMG400026460	GO:0008289	lipid binding	molecular_function
PGSC0003DMG400014452	GO:0003677	DNA binding	molecular_function
PGSC0003DMG400014452	GO:0005634	nucleus	cellular_component
PGSC0003DMG400014452	GO:0006351	transcription, DNA-templated	biological_process
PGSC0003DMG400014452	GO:0006355	regulation of transcription, DNA-templated	biological_process
PGSC0003DMG400014452	GO:0009734	auxin-activated signaling pathway	biological_process
PGSC0003DMG400014452	GO:0009725	response to hormone	biological_process
PGSC0003DMG400014452	GO:0005515	protein binding	molecular_function
PGSC0003DMG400004438	GO:0016020	membrane	cellular_component
PGSC0003DMG400004438	GO:0016021	integral component of membrane	cellular_component
PGSC0003DMG400004438	GO:0055085	transmembrane transport	biological_process
PGSC0003DMG400004438	GO:0015267	channel activity	molecular_function
PGSC0003DMG400014459	GO:0032259	methylation	biological_process
PGSC0003DMG400014459	GO:0008152	metabolic process	biological_process
PGSC0003DMG400014459	GO:0008168	methyltransferase activity	molecular_function
PGSC0003DMG400014459	GO:0000234	phosphoethanolamine N-methyltransferase activity	molecular_function
PGSC0003DMG400014459	GO:0006656	phosphatidylcholine biosynthetic process	biological_process
PGSC0003DMG400004659	GO:0016020	membrane	cellular_component
PGSC0003DMG400004659	GO:0016021	integral component of membrane	cellular_component
PGSC0003DMG400004659	GO:0005975	carbohydrate metabolic process	biological_process
PGSC0003DMG400004659	GO:0016857	racemase and epimerase activity, acting on carbohydrates and derivatives	molecular_function
PGSC0003DMG400004738	GO:0000166	nucleotide binding	molecular_function
PGSC0003DMG400004738	GO:0009507	chloroplast	cellular_component
PGSC0003DMG400004738	GO:0009536	plastid	cellular_component
PGSC0003DMG400004738	GO:0003924	GTPase activity	molecular_function
PGSC0003DMG400004738	GO:0005525	GTP binding	molecular_function
PGSC0003DMG400004738	GO:0005622	intracellular	cellular_component
PGSC0003DMG400004738	GO:0006412	translation	biological_process
PGSC0003DMG400004738	GO:0003746	translation elongation factor activity	molecular_function
PGSC0003DMG400004738	GO:0006414	translational elongation	biological_process
PGSC0003DMG400004795	GO:0005215	transporter activity	molecular_function
PGSC0003DMG400004795	GO:0016020	membrane	cellular_component
PGSC0003DMG400004795	GO:0016021	integral component of membrane	cellular_component
PGSC0003DMG400004795	GO:0022857	transmembrane transporter activity	molecular_function
PGSC0003DMG400004795	GO:0006857	oligopeptide transport	biological_process
PGSC0003DMG400004795	GO:0055085	transmembrane transport	biological_process
PGSC0003DMG400014954	GO:0055114	oxidation-reduction process	biological_process
PGSC0003DMG400014954	GO:0004497	monooxygenase activity	molecular_function
PGSC0003DMG400014954	GO:0016491	oxidoreductase activity	molecular_function
PGSC0003DMG400014954	GO:0046872	metal ion binding	molecular_function
PGSC0003DMG400014954	GO:0020037	heme binding	molecular_function
PGSC0003DMG400014954	GO:0005506	iron ion binding	molecular_function
PGSC0003DMG400014954	GO:0016705	oxidoreductase activity, acting on paired donors, with incorporation or reduction of molecular oxygen	molecular_function
PGSC0003DMG400027327	GO:0008138	protein tyrosine/serine/threonine phosphatase activity	molecular_function
PGSC0003DMG400027327	GO:0016791	phosphatase activity	molecular_function
PGSC0003DMG400027327	GO:0006470	protein dephosphorylation	biological_process
PGSC0003DMG400027327	GO:0016311	dephosphorylation	biological_process
PGSC0003DMG400027327	GO:0019203	carbohydrate phosphatase activity	molecular_function
PGSC0003DMG400027327	GO:0005982	starch metabolic process	biological_process
PGSC0003DMG400027327	GO:0007623	circadian rhythm	biological_process
PGSC0003DMG400027327	GO:0016020	membrane	cellular_component
PGSC0003DMG400027327	GO:0016021	integral component of membrane	cellular_component
PGSC0003DMG400005222	GO:0016831	carboxy-lyase activity	molecular_function
PGSC0003DMG400005222	GO:0016787	hydrolase activity	molecular_function
PGSC0003DMG400005222	GO:0009507	chloroplast	cellular_component
PGSC0003DMG400005327	GO:0006355	regulation of transcription, DNA-templated	biological_process
PGSC0003DMG400005327	GO:0005634	nucleus	cellular_component
PGSC0003DMG400005327	GO:0006351	transcription, DNA-templated	biological_process
PGSC0003DMG400005327	GO:0009734	auxin-activated signaling pathway	biological_process
PGSC0003DMG400005327	GO:0005515	protein binding	molecular_function
PGSC0003DMG400005335	GO:0016020	membrane	cellular_component
PGSC0003DMG400005335	GO:0016021	integral component of membrane	cellular_component
PGSC0003DMG400005335	GO:0009055	electron transfer activity	molecular_function
PGSC0003DMG400005335	GO:0022900	electron transport chain	biological_process
PGSC0003DMG400005335	GO:0055114	oxidation-reduction process	biological_process
PGSC0003DMG400005335	GO:0005623	cell	cellular_component
PGSC0003DMG400005335	GO:0015035	protein disulfide oxidoreductase activity	molecular_function
PGSC0003DMG400005335	GO:0045454	cell redox homeostasis	biological_process
PGSC0003DMG400015270	GO:0016020	membrane	cellular_component
PGSC0003DMG400015270	GO:0016021	integral component of membrane	cellular_component
PGSC0003DMG400015270	GO:0000166	nucleotide binding	molecular_function
PGSC0003DMG400015270	GO:0005524	ATP binding	molecular_function
PGSC0003DMG400015270	GO:0016887	ATPase activity	molecular_function
PGSC0003DMG400005409	GO:0016787	hydrolase activity	molecular_function
PGSC0003DMG400005409	GO:0004190	aspartic-type endopeptidase activity	molecular_function
PGSC0003DMG400005409	GO:0008233	peptidase activity	molecular_function
PGSC0003DMG400005409	GO:0006508	proteolysis	biological_process
PGSC0003DMG400005409	GO:0005618	cell wall	cellular_component
PGSC0003DMG400005409	GO:0009505	plant-type cell wall	cellular_component
PGSC0003DMG400005486	GO:0003676	nucleic acid binding	molecular_function
PGSC0003DMG400027912	GO:1902358	sulfate transmembrane transport	biological_process
PGSC0003DMG400027912	GO:0008271	secondary active sulfate transmembrane transporter activity	molecular_function
PGSC0003DMG400027912	GO:0016020	membrane	cellular_component
PGSC0003DMG400027912	GO:0016021	integral component of membrane	cellular_component
PGSC0003DMG400027912	GO:0055085	transmembrane transport	biological_process
PGSC0003DMG400027912	GO:0015116	sulfate transmembrane transporter activity	molecular_function
PGSC0003DMG400027912	GO:0008272	sulfate transport	biological_process
PGSC0003DMG400027968	GO:0004672	protein kinase activity	molecular_function
PGSC0003DMG400027968	GO:0005524	ATP binding	molecular_function
PGSC0003DMG400027968	GO:0006468	protein phosphorylation	biological_process
PGSC0003DMG400027968	GO:0016020	membrane	cellular_component
PGSC0003DMG400027968	GO:0016021	integral component of membrane	cellular_component
PGSC0003DMG400027968	GO:0005515	protein binding	molecular_function
PGSC0003DMG400015377	GO:0048826	cotyledon morphogenesis	biological_process
PGSC0003DMG400015377	GO:0003677	DNA binding	molecular_function
PGSC0003DMG400015377	GO:0005634	nucleus	cellular_component
PGSC0003DMG400015377	GO:0006351	transcription, DNA-templated	biological_process
PGSC0003DMG400015377	GO:0006355	regulation of transcription, DNA-templated	biological_process
PGSC0003DMG400015377	GO:0045962	positive regulation of development, heterochronic	biological_process
PGSC0003DMG400015377	GO:0030154	cell differentiation	biological_process
PGSC0003DMG400015377	GO:0009793	embryo development ending in seed dormancy	biological_process
PGSC0003DMG400015377	GO:0009965	leaf morphogenesis	biological_process
PGSC0003DMG400015377	GO:0048366	leaf development	biological_process
PGSC0003DMG400015414	GO:0005509	calcium ion binding	molecular_function
PGSC0003DMG400015575	GO:0003723	RNA binding	molecular_function
PGSC0003DMG400015575	GO:0003676	nucleic acid binding	molecular_function
PGSC0003DMG400015575	GO:0019843	rRNA binding	molecular_function
PGSC0003DMG400015575	GO:0006364	rRNA processing	biological_process
PGSC0003DMG400015575	GO:0009507	chloroplast	cellular_component
PGSC0003DMG400015575	GO:0032544	plastid translation	biological_process
PGSC0003DMG400015575	GO:0009409	response to cold	biological_process
PGSC0003DMG400015790	GO:0004672	protein kinase activity	molecular_function
PGSC0003DMG400015790	GO:0005524	ATP binding	molecular_function
PGSC0003DMG400015790	GO:0006468	protein phosphorylation	biological_process
PGSC0003DMG400015790	GO:0004842	ubiquitin-protein transferase activity	molecular_function
PGSC0003DMG400015790	GO:0016567	protein ubiquitination	biological_process
PGSC0003DMG400015790	GO:0006950	response to stress	biological_process
PGSC0003DMG400015790	GO:0005886	plasma membrane	cellular_component
PGSC0003DMG400015872	GO:0006952	defense response	biological_process
PGSC0003DMG400015872	GO:0043531	ADP binding	molecular_function
PGSC0003DMG400016147	GO:0006814	sodium ion transport	biological_process
PGSC0003DMG400016147	GO:0005215	transporter activity	molecular_function
PGSC0003DMG400016147	GO:0016020	membrane	cellular_component
PGSC0003DMG400016147	GO:0016021	integral component of membrane	cellular_component
PGSC0003DMG400016147	GO:0055085	transmembrane transport	biological_process
PGSC0003DMG400016162	GO:0008152	metabolic process	biological_process
PGSC0003DMG400016162	GO:0016787	hydrolase activity	molecular_function
PGSC0003DMG400016162	GO:0009507	chloroplast	cellular_component
PGSC0003DMG400016162	GO:0009570	chloroplast stroma	cellular_component
PGSC0003DMG400016162	GO:0009941	chloroplast envelope	cellular_component
PGSC0003DMG400016181	GO:0016311	dephosphorylation	biological_process
PGSC0003DMG400016181	GO:0008152	metabolic process	biological_process
PGSC0003DMG400016181	GO:0016791	phosphatase activity	molecular_function
PGSC0003DMG400016187	GO:0016020	membrane	cellular_component
PGSC0003DMG400016187	GO:0016021	integral component of membrane	cellular_component
PGSC0003DMG400016219	GO:0009231	riboflavin biosynthetic process	biological_process
PGSC0003DMG400016219	GO:0003935	GTP cyclohydrolase II activity	molecular_function
PGSC0003DMG400016219	GO:0008686	3,4-dihydroxy-2-butanone-4-phosphate synthase activity	molecular_function
PGSC0003DMG400016219	GO:0009507	chloroplast	cellular_component
PGSC0003DMG400016453	GO:0042744	hydrogen peroxide catabolic process	biological_process
PGSC0003DMG400016453	GO:0098869	cellular oxidant detoxification	biological_process
PGSC0003DMG400016453	GO:0004601	peroxidase activity	molecular_function
PGSC0003DMG400016453	GO:0055114	oxidation-reduction process	biological_process
PGSC0003DMG400016453	GO:0016491	oxidoreductase activity	molecular_function
PGSC0003DMG400016453	GO:0046872	metal ion binding	molecular_function
PGSC0003DMG400016453	GO:0005576	extracellular region	cellular_component
PGSC0003DMG400016453	GO:0020037	heme binding	molecular_function
PGSC0003DMG400016453	GO:0006979	response to oxidative stress	biological_process
PGSC0003DMG400016458	GO:0016020	membrane	cellular_component
PGSC0003DMG400016458	GO:0016021	integral component of membrane	cellular_component
PGSC0003DMG400016458	GO:0055085	transmembrane transport	biological_process
PGSC0003DMG400016458	GO:0015238	drug transmembrane transporter activity	molecular_function
PGSC0003DMG400016458	GO:0015297	antiporter activity	molecular_function
PGSC0003DMG400016458	GO:0006855	drug transmembrane transport	biological_process
PGSC0003DMG402016495	GO:0016311	dephosphorylation	biological_process
PGSC0003DMG402016495	GO:0003993	acid phosphatase activity	molecular_function

## Sheet: Downregulated
GeneID	GO.Accession	GO.term.name	GO.domain
PGSC0003DMG400036067	GO:0005840	ribosome	cellular_component
PGSC0003DMG400036067	GO:0003723	RNA binding	molecular_function
PGSC0003DMG400036067	GO:0009507	chloroplast	cellular_component
PGSC0003DMG400036067	GO:0009536	plastid	cellular_component
PGSC0003DMG400036067	GO:0005622	intracellular	cellular_component
PGSC0003DMG400036067	GO:0003735	structural constituent of ribosome	molecular_function
PGSC0003DMG400036067	GO:0019843	rRNA binding	molecular_function
PGSC0003DMG400036067	GO:0006412	translation	biological_process
PGSC0003DMG400036067	GO:0030529	intracellular ribonucleoprotein complex	cellular_component
PGSC0003DMG400036067	GO:0015935	small ribosomal subunit	cellular_component
PGSC0003DMG400045370	GO:0016787	hydrolase activity	molecular_function
PGSC0003DMG400045370	GO:0004190	aspartic-type endopeptidase activity	molecular_function
PGSC0003DMG400045370	GO:0008233	peptidase activity	molecular_function
PGSC0003DMG400045370	GO:0006508	proteolysis	biological_process
PGSC0003DMG400046726	GO:0005515	protein binding	molecular_function
PGSC0003DMG400047346	GO:0071219	cellular response to molecule of bacterial origin	biological_process
PGSC0003DMG400047346	GO:0071323	cellular response to chitin	biological_process
PGSC0003DMG400047346	GO:0004672	protein kinase activity	molecular_function
PGSC0003DMG400047346	GO:0005524	ATP binding	molecular_function
PGSC0003DMG400047346	GO:0006468	protein phosphorylation	biological_process
PGSC0003DMG400047346	GO:0016020	membrane	cellular_component
PGSC0003DMG400047346	GO:0016021	integral component of membrane	cellular_component
PGSC0003DMG400047346	GO:0008061	chitin binding	molecular_function
PGSC0003DMG400047346	GO:0045087	innate immune response	biological_process
PGSC0003DMG400047346	GO:0005886	plasma membrane	cellular_component
PGSC0003DMG400038332	GO:0016787	hydrolase activity	molecular_function
PGSC0003DMG400038332	GO:0008233	peptidase activity	molecular_function
PGSC0003DMG400038332	GO:0006508	proteolysis	biological_process
PGSC0003DMG400038332	GO:0004252	serine-type endopeptidase activity	molecular_function
PGSC0003DMG400038332	GO:0008236	serine-type peptidase activity	molecular_function
PGSC0003DMG400040260	GO:0006952	defense response	biological_process
PGSC0003DMG400040260	GO:0016798	hydrolase activity, acting on glycosyl bonds	molecular_function
PGSC0003DMG400040260	GO:0042973	glucan endo-1,3-beta-D-glucosidase activity	molecular_function
PGSC0003DMG400040260	GO:0016787	hydrolase activity	molecular_function
PGSC0003DMG400040260	GO:0005975	carbohydrate metabolic process	biological_process
PGSC0003DMG400040260	GO:0008152	metabolic process	biological_process
PGSC0003DMG400040260	GO:0004553	hydrolase activity, hydrolyzing O-glycosyl compounds	molecular_function
PGSC0003DMG400040260	GO:0005773	vacuole	cellular_component
PGSC0003DMG400041508	GO:0008299	isoprenoid biosynthetic process	biological_process
PGSC0003DMG400041508	GO:0016740	transferase activity	molecular_function
PGSC0003DMG402028027	GO:0003824	catalytic activity	molecular_function
PGSC0003DMG402028027	GO:0005975	carbohydrate metabolic process	biological_process
PGSC0003DMG402028027	GO:0005737	cytoplasm	cellular_component
PGSC0003DMG402028027	GO:0006098	pentose-phosphate shunt	biological_process
PGSC0003DMG402028027	GO:0004801	sedoheptulose-7-phosphate:D-glyceraldehyde-3-phosphate glyceronetransferase activity	molecular_function
PGSC0003DMG402028027	GO:0016740	transferase activity	molecular_function
PGSC0003DMG402028027	GO:0009809	lignin biosynthetic process	biological_process
PGSC0003DMG402028027	GO:0033587	shikimate biosynthetic process	biological_process
PGSC0003DMG402028027	GO:0046686	response to cadmium ion	biological_process
PGSC0003DMG402028027	GO:0005739	mitochondrion	cellular_component
PGSC0003DMG402028027	GO:0009507	chloroplast	cellular_component
PGSC0003DMG402028027	GO:0009536	plastid	cellular_component
PGSC0003DMG402028027	GO:0009570	chloroplast stroma	cellular_component
PGSC0003DMG400028152	GO:0016020	membrane	cellular_component
PGSC0003DMG400028152	GO:0016021	integral component of membrane	cellular_component
PGSC0003DMG400028173	GO:0008083	growth factor activity	molecular_function
PGSC0003DMG400028173	GO:0005576	extracellular region	cellular_component
PGSC0003DMG400028173	GO:0008283	cell proliferation	biological_process
PGSC0003DMG400028173	GO:0010469	regulation of signaling receptor activity	biological_process
PGSC0003DMG400028175	GO:0055114	oxidation-reduction process	biological_process
PGSC0003DMG400028175	GO:0016020	membrane	cellular_component
PGSC0003DMG400028175	GO:0016021	integral component of membrane	cellular_component
PGSC0003DMG400028175	GO:0004497	monooxygenase activity	molecular_function
PGSC0003DMG400028175	GO:0016491	oxidoreductase activity	molecular_function
PGSC0003DMG400028175	GO:0046872	metal ion binding	molecular_function
PGSC0003DMG400028175	GO:0020037	heme binding	molecular_function
PGSC0003DMG400028175	GO:0005506	iron ion binding	molecular_function
PGSC0003DMG400028175	GO:0016705	oxidoreductase activity, acting on paired donors, with incorporation or reduction of molecular oxygen	molecular_function
PGSC0003DMG400028245	GO:0016491	oxidoreductase activity	molecular_function
PGSC0003DMG400028245	GO:0055114	oxidation-reduction process	biological_process
PGSC0003DMG400028611	GO:0016020	membrane	cellular_component
PGSC0003DMG400028611	GO:0016021	integral component of membrane	cellular_component
PGSC0003DMG400028622	GO:0016787	hydrolase activity	molecular_function
PGSC0003DMG400029046	GO:0016829	lyase activity	molecular_function
PGSC0003DMG400029046	GO:0003824	catalytic activity	molecular_function
PGSC0003DMG400029046	GO:0030170	pyridoxal phosphate binding	molecular_function
PGSC0003DMG400029046	GO:0016831	carboxy-lyase activity	molecular_function
PGSC0003DMG400029046	GO:0019752	carboxylic acid metabolic process	biological_process
PGSC0003DMG400029074	GO:0005215	transporter activity	molecular_function
PGSC0003DMG400029074	GO:1904823	purine nucleobase transmembrane transport	biological_process
PGSC0003DMG400029074	GO:0016020	membrane	cellular_component
PGSC0003DMG400029074	GO:0016021	integral component of membrane	cellular_component
PGSC0003DMG400029074	GO:0022857	transmembrane transporter activity	molecular_function
PGSC0003DMG400029074	GO:0055085	transmembrane transport	biological_process
PGSC0003DMG400029074	GO:0006810	transport	biological_process
PGSC0003DMG400029074	GO:0005345	purine nucleobase transmembrane transporter activity	molecular_function
PGSC0003DMG400029074	GO:0006863	purine nucleobase transport	biological_process
PGSC0003DMG400029153	GO:0016020	membrane	cellular_component
PGSC0003DMG400029153	GO:0016021	integral component of membrane	cellular_component
PGSC0003DMG400029195	GO:0006879	cellular iron ion homeostasis	biological_process
PGSC0003DMG400029195	GO:0008199	ferric iron binding	molecular_function
PGSC0003DMG400029195	GO:0004322	ferroxidase activity	molecular_function
PGSC0003DMG400029195	GO:0016491	oxidoreductase activity	molecular_function
PGSC0003DMG400029195	GO:0046872	metal ion binding	molecular_function
PGSC0003DMG400029195	GO:0055114	oxidation-reduction process	biological_process
PGSC0003DMG400029195	GO:0006826	iron ion transport	biological_process
PGSC0003DMG400029195	GO:0005623	cell	cellular_component
PGSC0003DMG400029341	GO:0006952	defense response	biological_process
PGSC0003DMG400029341	GO:0009607	response to biotic stimulus	biological_process
PGSC0003DMG400029464	GO:0016740	transferase activity	molecular_function
PGSC0003DMG400029464	GO:0004842	ubiquitin-protein transferase activity	molecular_function
PGSC0003DMG400029464	GO:0016567	protein ubiquitination	biological_process
PGSC0003DMG400029464	GO:0005488	binding	molecular_function
PGSC0003DMG400029561	GO:0005840	ribosome	cellular_component
PGSC0003DMG400029561	GO:0005622	intracellular	cellular_component
PGSC0003DMG400029561	GO:0003735	structural constituent of ribosome	molecular_function
PGSC0003DMG400029561	GO:0006412	translation	biological_process
PGSC0003DMG402029631	GO:0000166	nucleotide binding	molecular_function
PGSC0003DMG402029631	GO:0005524	ATP binding	molecular_function
PGSC0003DMG402029631	GO:0016020	membrane	cellular_component
PGSC0003DMG402029631	GO:0016021	integral component of membrane	cellular_component
PGSC0003DMG402029631	GO:0016887	ATPase activity	molecular_function
PGSC0003DMG400029773	GO:0003677	DNA binding	molecular_function
PGSC0003DMG400029773	GO:0043565	sequence-specific DNA binding	molecular_function
PGSC0003DMG400029773	GO:0005730	nucleolus	cellular_component
PGSC0003DMG400029773	GO:0003713	transcription coactivator activity	molecular_function
PGSC0003DMG400029773	GO:0009408	response to heat	biological_process
PGSC0003DMG400029773	GO:0009737	response to abscisic acid	biological_process
PGSC0003DMG400029773	GO:0009414	response to water deprivation	biological_process
PGSC0003DMG400029773	GO:1903508	positive regulation of nucleic acid-templated transcription	biological_process
PGSC0003DMG400029967	GO:0055114	oxidation-reduction process	biological_process
PGSC0003DMG400029967	GO:0004497	monooxygenase activity	molecular_function
PGSC0003DMG400029967	GO:0016491	oxidoreductase activity	molecular_function
PGSC0003DMG400029967	GO:0046872	metal ion binding	molecular_function
PGSC0003DMG400029967	GO:0020037	heme binding	molecular_function
PGSC0003DMG400029967	GO:0005506	iron ion binding	molecular_function
PGSC0003DMG400029967	GO:0016705	oxidoreductase activity, acting on paired donors, with incorporation or reduction of molecular oxygen	molecular_function
PGSC0003DMG400029967	GO:0016020	membrane	cellular_component
PGSC0003DMG400029967	GO:0016021	integral component of membrane	cellular_component
PGSC0003DMG400030009	GO:0005102	signaling receptor binding	molecular_function
PGSC0003DMG400030009	GO:0004672	protein kinase activity	molecular_function
PGSC0003DMG400030009	GO:0016301	kinase activity	molecular_function
PGSC0003DMG400030009	GO:0007165	signal transduction	biological_process
PGSC0003DMG400030009	GO:0016310	phosphorylation	biological_process
PGSC0003DMG400030009	GO:0006468	protein phosphorylation	biological_process
PGSC0003DMG400030009	GO:0005515	protein binding	molecular_function
PGSC0003DMG400030134	GO:0016020	membrane	cellular_component
PGSC0003DMG400030134	GO:0016021	integral component of membrane	cellular_component
PGSC0003DMG400030134	GO:0006952	defense response	biological_process
PGSC0003DMG400030134	GO:0005516	calmodulin binding	molecular_function
PGSC0003DMG400030134	GO:0009607	response to biotic stimulus	biological_process
PGSC0003DMG400030364	GO:0043169	cation binding	molecular_function
PGSC0003DMG400030364	GO:0004722	protein serine/threonine phosphatase activity	molecular_function
PGSC0003DMG400030364	GO:0046872	metal ion binding	molecular_function
PGSC0003DMG400030364	GO:0016787	hydrolase activity	molecular_function
PGSC0003DMG400030364	GO:0003824	catalytic activity	molecular_function
PGSC0003DMG400030364	GO:0004721	phosphoprotein phosphatase activity	molecular_function
PGSC0003DMG400030364	GO:0006470	protein dephosphorylation	biological_process
PGSC0003DMG400030462	GO:0016740	transferase activity	molecular_function
PGSC0003DMG400030462	GO:0000166	nucleotide binding	molecular_function
PGSC0003DMG400030462	GO:0004672	protein kinase activity	molecular_function
PGSC0003DMG400030462	GO:0004674	protein serine/threonine kinase activity	molecular_function
PGSC0003DMG400030462	GO:0005524	ATP binding	molecular_function
PGSC0003DMG400030462	GO:0016301	kinase activity	molecular_function
PGSC0003DMG400030462	GO:0006468	protein phosphorylation	biological_process
PGSC0003DMG400030462	GO:0007165	signal transduction	biological_process
PGSC0003DMG400030462	GO:0016310	phosphorylation	biological_process
PGSC0003DMG400030462	GO:0016020	membrane	cellular_component
PGSC0003DMG400030462	GO:0016021	integral component of membrane	cellular_component
PGSC0003DMG400030462	GO:0043066	negative regulation of apoptotic process	biological_process
PGSC0003DMG401030469	GO:0055114	oxidation-reduction process	biological_process
PGSC0003DMG401030469	GO:0004497	monooxygenase activity	molecular_function
PGSC0003DMG401030469	GO:0016491	oxidoreductase activity	molecular_function
PGSC0003DMG401030469	GO:0046872	metal ion binding	molecular_function
PGSC0003DMG401030469	GO:0020037	heme binding	molecular_function
PGSC0003DMG401030469	GO:0005506	iron ion binding	molecular_function
PGSC0003DMG401030469	GO:0016705	oxidoreductase activity, acting on paired donors, with incorporation or reduction of molecular oxygen	molecular_function
PGSC0003DMG400030633	GO:0000287	magnesium ion binding	molecular_function
PGSC0003DMG400030633	GO:0003824	catalytic activity	molecular_function
PGSC0003DMG400030633	GO:0030976	thiamine pyrophosphate binding	molecular_function
PGSC0003DMG400030633	GO:0005829	cytosol	cellular_component
PGSC0003DMG400030771	GO:0055114	oxidation-reduction process	biological_process
PGSC0003DMG400030771	GO:0016491	oxidoreductase activity	molecular_function
PGSC0003DMG400030771	GO:0046872	metal ion binding	molecular_function
PGSC0003DMG400030771	GO:0008270	zinc ion binding	molecular_function
PGSC0003DMG400030771	GO:0005737	cytoplasm	cellular_component
PGSC0003DMG400030771	GO:0004022	alcohol dehydrogenase (NAD) activity	molecular_function
PGSC0003DMG400030812	GO:0016740	transferase activity	molecular_function
PGSC0003DMG400030812	GO:0009507	chloroplast	cellular_component
PGSC0003DMG400030812	GO:0009536	plastid	cellular_component
PGSC0003DMG400030812	GO:0003824	catalytic activity	molecular_function
PGSC0003DMG400030812	GO:0008652	cellular amino acid biosynthetic process	biological_process
PGSC0003DMG400030812	GO:0009073	aromatic amino acid family biosynthetic process	biological_process
PGSC0003DMG400030812	GO:0009423	chorismate biosynthetic process	biological_process
PGSC0003DMG400030812	GO:0003849	3-deoxy-7-phosphoheptulonate synthase activity	molecular_function
PGSC0003DMG400030812	GO:0016020	membrane	cellular_component
PGSC0003DMG400030843	GO:0016020	membrane	cellular_component
PGSC0003DMG400030843	GO:0016021	integral component of membrane	cellular_component
PGSC0003DMG400030891	GO:0003824	catalytic activity	molecular_function
PGSC0003DMG400030891	GO:0003729	mRNA binding	molecular_function
PGSC0003DMG400030891	GO:0006979	response to oxidative stress	biological_process
PGSC0003DMG400030891	GO:0009409	response to cold	biological_process
PGSC0003DMG400030891	GO:0080167	response to karrikin	biological_process
PGSC0003DMG400030891	GO:0009506	plasmodesma	cellular_component
PGSC0003DMG400030891	GO:0009507	chloroplast	cellular_component
PGSC0003DMG400030918	GO:0009055	electron transfer activity	molecular_function
PGSC0003DMG400030918	GO:0022900	electron transport chain	biological_process
PGSC0003DMG401030920	GO:0009055	electron transfer activity	molecular_function
PGSC0003DMG401030920	GO:0022900	electron transport chain	biological_process
PGSC0003DMG400030927	GO:0046872	metal ion binding	molecular_function
PGSC0003DMG400030927	GO:0020037	heme binding	molecular_function
PGSC0003DMG400030927	GO:0006810	transport	biological_process
PGSC0003DMG400030927	GO:0019825	oxygen binding	molecular_function
PGSC0003DMG400030927	GO:0005344	oxygen carrier activity	molecular_function
PGSC0003DMG400030927	GO:0015671	oxygen transport	biological_process
PGSC0003DMG400030928	GO:0005515	protein binding	molecular_function
PGSC0003DMG400031000	GO:0005623	cell	cellular_component
PGSC0003DMG400031000	GO:0045454	cell redox homeostasis	biological_process
PGSC0003DMG400031150	GO:0007275	multicellular organism development	biological_process
PGSC0003DMG400031150	GO:0009908	flower development	biological_process
PGSC0003DMG400031150	GO:0030154	cell differentiation	biological_process
PGSC0003DMG400031194	GO:0016311	dephosphorylation	biological_process
PGSC0003DMG400031194	GO:0016787	hydrolase activity	molecular_function
PGSC0003DMG400031194	GO:0003993	acid phosphatase activity	molecular_function
PGSC0003DMG400031194	GO:0046872	metal ion binding	molecular_function
PGSC0003DMG400031194	GO:0016020	membrane	cellular_component
PGSC0003DMG400031194	GO:0016021	integral component of membrane	cellular_component
PGSC0003DMG400031313	GO:0016020	membrane	cellular_component
PGSC0003DMG400031313	GO:0016021	integral component of membrane	cellular_component
PGSC0003DMG400031313	GO:0016788	hydrolase activity, acting on ester bonds	molecular_function
PGSC0003DMG400031326	GO:0055114	oxidation-reduction process	biological_process
PGSC0003DMG400031326	GO:0003824	catalytic activity	molecular_function
PGSC0003DMG400031326	GO:0050660	flavin adenine dinucleotide binding	molecular_function
PGSC0003DMG400031326	GO:0016491	oxidoreductase activity	molecular_function
PGSC0003DMG400031326	GO:0016614	oxidoreductase activity, acting on CH-OH group of donors	molecular_function
PGSC0003DMG400031326	GO:0071949	FAD binding	molecular_function
PGSC0003DMG400031777	GO:0003677	DNA binding	molecular_function
PGSC0003DMG400031777	GO:0006355	regulation of transcription, DNA-templated	biological_process
PGSC0003DMG400031777	GO:0005634	nucleus	cellular_component
PGSC0003DMG400031777	GO:0043565	sequence-specific DNA binding	molecular_function
PGSC0003DMG400031811	GO:0016020	membrane	cellular_component
PGSC0003DMG400031811	GO:0016021	integral component of membrane	cellular_component
PGSC0003DMG400031819	GO:0023014	signal transduction by protein phosphorylation	biological_process
PGSC0003DMG400031819	GO:0007165	signal transduction	biological_process
PGSC0003DMG400031819	GO:0005622	intracellular	cellular_component
PGSC0003DMG400031819	GO:0016310	phosphorylation	biological_process
PGSC0003DMG400031819	GO:0016772	transferase activity, transferring phosphorus-containing groups	molecular_function
PGSC0003DMG400031819	GO:0000155	phosphorelay sensor kinase activity	molecular_function
PGSC0003DMG400031819	GO:0000160	phosphorelay signal transduction system	biological_process
PGSC0003DMG400031819	GO:0016020	membrane	cellular_component
PGSC0003DMG400031819	GO:0016021	integral component of membrane	cellular_component
PGSC0003DMG400031819	GO:0005515	protein binding	molecular_function
PGSC0003DMG400031819	GO:0051740	ethylene binding	molecular_function
PGSC0003DMG400031819	GO:0005783	endoplasmic reticulum	cellular_component
PGSC0003DMG400031871	GO:0003677	DNA binding	molecular_function
PGSC0003DMG400031871	GO:0046872	metal ion binding	molecular_function
PGSC0003DMG400031871	GO:0008270	zinc ion binding	molecular_function
PGSC0003DMG400032136	GO:0016020	membrane	cellular_component
PGSC0003DMG400032136	GO:0016021	integral component of membrane	cellular_component
PGSC0003DMG400032136	GO:0005515	protein binding	molecular_function
PGSC0003DMG400032250	GO:0008289	lipid binding	molecular_function
PGSC0003DMG400032250	GO:0006869	lipid transport	biological_process
PGSC0003DMG400032498	GO:0004672	protein kinase activity	molecular_function
PGSC0003DMG400032498	GO:0005524	ATP binding	molecular_function
PGSC0003DMG400032498	GO:0006468	protein phosphorylation	biological_process
PGSC0003DMG400032498	GO:0000166	nucleotide binding	molecular_function
PGSC0003DMG400032498	GO:0004674	protein serine/threonine kinase activity	molecular_function
PGSC0003DMG402006315	GO:0005694	chromosome	cellular_component
PGSC0003DMG402006315	GO:0003677	DNA binding	molecular_function
PGSC0003DMG402006315	GO:0005634	nucleus	cellular_component
PGSC0003DMG402006315	GO:0046982	protein heterodimerization activity	molecular_function
PGSC0003DMG402006315	GO:0000786	nucleosome	cellular_component
PGSC0003DMG402006315	GO:0010369	chromocenter	cellular_component
PGSC0003DMG400006369	GO:0003700	DNA-binding transcription factor activity	molecular_function
PGSC0003DMG400006369	GO:0003677	DNA binding	molecular_function
PGSC0003DMG400006369	GO:0006355	regulation of transcription, DNA-templated	biological_process
PGSC0003DMG400006369	GO:0005634	nucleus	cellular_component
PGSC0003DMG400006369	GO:0006351	transcription, DNA-templated	biological_process
PGSC0003DMG400032555	GO:0003677	DNA binding	molecular_function
PGSC0003DMG400032555	GO:0006355	regulation of transcription, DNA-templated	biological_process
PGSC0003DMG400032555	GO:0005634	nucleus	cellular_component
PGSC0003DMG400032555	GO:0006351	transcription, DNA-templated	biological_process
PGSC0003DMG400006506	GO:0006534	cysteine metabolic process	biological_process
PGSC0003DMG400006506	GO:0016740	transferase activity	molecular_function
PGSC0003DMG400006506	GO:0016829	lyase activity	molecular_function
PGSC0003DMG400006506	GO:0008652	cellular amino acid biosynthetic process	biological_process
PGSC0003DMG400006506	GO:0005739	mitochondrion	cellular_component
PGSC0003DMG400006506	GO:0004124	cysteine synthase activity	molecular_function
PGSC0003DMG400006506	GO:0050017	L-3-cyanoalanine synthase activity	molecular_function
PGSC0003DMG400006506	GO:0006535	cysteine biosynthetic process from serine	biological_process
PGSC0003DMG400006506	GO:0019499	cyanide metabolic process	biological_process
PGSC0003DMG400006506	GO:0019344	cysteine biosynthetic process	biological_process
PGSC0003DMG400006622	GO:0007165	signal transduction	biological_process
PGSC0003DMG400006622	GO:0016787	hydrolase activity	molecular_function
PGSC0003DMG400006622	GO:0005622	intracellular	cellular_component
PGSC0003DMG400006622	GO:0006629	lipid metabolic process	biological_process
PGSC0003DMG400006622	GO:0004435	phosphatidylinositol phospholipase C activity	molecular_function
PGSC0003DMG400006622	GO:0008081	phosphoric diester hydrolase activity	molecular_function
PGSC0003DMG400006622	GO:0016042	lipid catabolic process	biological_process
PGSC0003DMG400006622	GO:0035556	intracellular signal transduction	biological_process
PGSC0003DMG400006622	GO:0004871	obsolete signal transducer activity	molecular_function
PGSC0003DMG400006639	GO:0016740	transferase activity	molecular_function
PGSC0003DMG400006639	GO:0000166	nucleotide binding	molecular_function
PGSC0003DMG400006639	GO:0004672	protein kinase activity	molecular_function
PGSC0003DMG400006639	GO:0004674	protein serine/threonine kinase activity	molecular_function
PGSC0003DMG400006639	GO:0005524	ATP binding	molecular_function
PGSC0003DMG400006639	GO:0016301	kinase activity	molecular_function
PGSC0003DMG400006639	GO:0006468	protein phosphorylation	biological_process
PGSC0003DMG400006639	GO:0016310	phosphorylation	biological_process
PGSC0003DMG400006709	GO:0008152	metabolic process	biological_process
PGSC0003DMG400006709	GO:0016787	hydrolase activity	molecular_function
PGSC0003DMG400033583	GO:0008152	metabolic process	biological_process
PGSC0003DMG400033583	GO:0003824	catalytic activity	molecular_function
PGSC0003DMG400006764	GO:0055114	oxidation-reduction process	biological_process
PGSC0003DMG400006764	GO:0016020	membrane	cellular_component
PGSC0003DMG400006764	GO:0016021	integral component of membrane	cellular_component
PGSC0003DMG400006764	GO:0003824	catalytic activity	molecular_function
PGSC0003DMG400006764	GO:0050660	flavin adenine dinucleotide binding	molecular_function
PGSC0003DMG400006764	GO:0016491	oxidoreductase activity	molecular_function
PGSC0003DMG400006764	GO:0016614	oxidoreductase activity, acting on CH-OH group of donors	molecular_function
PGSC0003DMG400006764	GO:0071949	FAD binding	molecular_function
PGSC0003DMG400006764	GO:0019139	cytokinin dehydrogenase activity	molecular_function
PGSC0003DMG400006764	GO:0009690	cytokinin metabolic process	biological_process
PGSC0003DMG400016814	GO:0005840	ribosome	cellular_component
PGSC0003DMG400016814	GO:0005622	intracellular	cellular_component
PGSC0003DMG400016814	GO:0003735	structural constituent of ribosome	molecular_function
PGSC0003DMG400016814	GO:0006412	translation	biological_process
PGSC0003DMG400016814	GO:0030529	intracellular ribonucleoprotein complex	cellular_component
PGSC0003DMG400033882	GO:0016798	hydrolase activity, acting on glycosyl bonds	molecular_function
PGSC0003DMG400033882	GO:0016787	hydrolase activity	molecular_function
PGSC0003DMG400033882	GO:0005975	carbohydrate metabolic process	biological_process
PGSC0003DMG400033882	GO:0008152	metabolic process	biological_process
PGSC0003DMG400033882	GO:0004553	hydrolase activity, hydrolyzing O-glycosyl compounds	molecular_function
PGSC0003DMG400033906	GO:0016491	oxidoreductase activity	molecular_function
PGSC0003DMG400033906	GO:0055114	oxidation-reduction process	biological_process
PGSC0003DMG400033906	GO:0005737	cytoplasm	cellular_component
PGSC0003DMG400034322	GO:0003676	nucleic acid binding	molecular_function
PGSC0003DMG400007081	GO:0016020	membrane	cellular_component
PGSC0003DMG400007081	GO:0016021	integral component of membrane	cellular_component
PGSC0003DMG400007081	GO:0008299	isoprenoid biosynthetic process	biological_process
PGSC0003DMG400007081	GO:0016740	transferase activity	molecular_function
PGSC0003DMG400007081	GO:0016765	transferase activity, transferring alkyl or aryl (other than methyl) groups	molecular_function
PGSC0003DMG400007081	GO:0015979	photosynthesis	biological_process
PGSC0003DMG400017115	GO:0016020	membrane	cellular_component
PGSC0003DMG400017115	GO:0016021	integral component of membrane	cellular_component
PGSC0003DMG400017180	GO:0009055	electron transfer activity	molecular_function
PGSC0003DMG400017180	GO:0022900	electron transport chain	biological_process
PGSC0003DMG400017186	GO:0018106	peptidyl-histidine phosphorylation	biological_process
PGSC0003DMG400017186	GO:0023014	signal transduction by protein phosphorylation	biological_process
PGSC0003DMG400017186	GO:0000160	phosphorelay signal transduction system	biological_process
PGSC0003DMG400017186	GO:0016740	transferase activity	molecular_function
PGSC0003DMG400017186	GO:0000166	nucleotide binding	molecular_function
PGSC0003DMG400017186	GO:0004672	protein kinase activity	molecular_function
PGSC0003DMG400017186	GO:0005524	ATP binding	molecular_function
PGSC0003DMG400017186	GO:0016301	kinase activity	molecular_function
PGSC0003DMG400017186	GO:0007165	signal transduction	biological_process
PGSC0003DMG400017186	GO:0016310	phosphorylation	biological_process
PGSC0003DMG400017186	GO:0016020	membrane	cellular_component
PGSC0003DMG400017186	GO:0016021	integral component of membrane	cellular_component
PGSC0003DMG400017186	GO:0046872	metal ion binding	molecular_function
PGSC0003DMG400017186	GO:0005783	endoplasmic reticulum	cellular_component
PGSC0003DMG400017186	GO:0005789	endoplasmic reticulum membrane	cellular_component
PGSC0003DMG400017186	GO:0006468	protein phosphorylation	biological_process
PGSC0003DMG400017186	GO:0000155	phosphorelay sensor kinase activity	molecular_function
PGSC0003DMG400017186	GO:0004673	protein histidine kinase activity	molecular_function
PGSC0003DMG400017186	GO:0038199	ethylene receptor activity	molecular_function
PGSC0003DMG400017186	GO:0051740	ethylene binding	molecular_function
PGSC0003DMG400017186	GO:0009873	ethylene-activated signaling pathway	biological_process
PGSC0003DMG400017186	GO:0010105	negative regulation of ethylene-activated signaling pathway	biological_process
PGSC0003DMG400017186	GO:0050896	response to stimulus	biological_process
PGSC0003DMG400017186	GO:0005515	protein binding	molecular_function
PGSC0003DMG400017186	GO:0009723	response to ethylene	biological_process
PGSC0003DMG400007233	GO:0008152	metabolic process	biological_process
PGSC0003DMG400007233	GO:0016787	hydrolase activity	molecular_function
PGSC0003DMG400017231	GO:0003700	DNA-binding transcription factor activity	molecular_function
PGSC0003DMG400017231	GO:0003677	DNA binding	molecular_function
PGSC0003DMG400017231	GO:0006355	regulation of transcription, DNA-templated	biological_process
PGSC0003DMG400017231	GO:0005634	nucleus	cellular_component
PGSC0003DMG400017231	GO:0006351	transcription, DNA-templated	biological_process
PGSC0003DMG400007295	GO:0000166	nucleotide binding	molecular_function
PGSC0003DMG400007295	GO:0005524	ATP binding	molecular_function
PGSC0003DMG400007295	GO:0016020	membrane	cellular_component
PGSC0003DMG400007295	GO:0016021	integral component of membrane	cellular_component
PGSC0003DMG400007295	GO:0055085	transmembrane transport	biological_process
PGSC0003DMG400007295	GO:0016887	ATPase activity	molecular_function
PGSC0003DMG400007295	GO:0042626	ATPase activity, coupled to transmembrane movement of substances	molecular_function
PGSC0003DMG400007331	GO:0016020	membrane	cellular_component
PGSC0003DMG400007331	GO:0008375	acetylglucosaminyltransferase activity	molecular_function
PGSC0003DMG400017281	GO:0055114	oxidation-reduction process	biological_process
PGSC0003DMG400017281	GO:0016020	membrane	cellular_component
PGSC0003DMG400017281	GO:0016021	integral component of membrane	cellular_component
PGSC0003DMG400017281	GO:0004497	monooxygenase activity	molecular_function
PGSC0003DMG400017281	GO:0016491	oxidoreductase activity	molecular_function
PGSC0003DMG400017281	GO:0046872	metal ion binding	molecular_function
PGSC0003DMG400017281	GO:0020037	heme binding	molecular_function
PGSC0003DMG400017281	GO:0005506	iron ion binding	molecular_function
PGSC0003DMG400017281	GO:0016705	oxidoreductase activity, acting on paired donors, with incorporation or reduction of molecular oxygen	molecular_function
PGSC0003DMG400007373	GO:0008152	metabolic process	biological_process
PGSC0003DMG400007373	GO:0003824	catalytic activity	molecular_function
PGSC0003DMG400007373	GO:0016020	membrane	cellular_component
PGSC0003DMG400007373	GO:0006633	fatty acid biosynthetic process	biological_process
PGSC0003DMG400007373	GO:0016747	transferase activity, transferring acyl groups other than amino-acyl groups	molecular_function
PGSC0003DMG400007373	GO:0016746	transferase activity, transferring acyl groups	molecular_function
PGSC0003DMG400007373	GO:0016740	transferase activity	molecular_function
PGSC0003DMG400007373	GO:0016021	integral component of membrane	cellular_component
PGSC0003DMG401017380	GO:0016746	transferase activity, transferring acyl groups	molecular_function
PGSC0003DMG401017380	GO:0016740	transferase activity	molecular_function
PGSC0003DMG401017380	GO:0008152	metabolic process	biological_process
PGSC0003DMG401017380	GO:0003824	catalytic activity	molecular_function
PGSC0003DMG401017380	GO:0016747	transferase activity, transferring acyl groups other than amino-acyl groups	molecular_function
PGSC0003DMG400017458	GO:0016020	membrane	cellular_component
PGSC0003DMG400017458	GO:0016021	integral component of membrane	cellular_component
PGSC0003DMG400007565	GO:0055114	oxidation-reduction process	biological_process
PGSC0003DMG400007565	GO:0016020	membrane	cellular_component
PGSC0003DMG400007565	GO:0016021	integral component of membrane	cellular_component
PGSC0003DMG400007565	GO:0004497	monooxygenase activity	molecular_function
PGSC0003DMG400007565	GO:0016491	oxidoreductase activity	molecular_function
PGSC0003DMG400007565	GO:0046872	metal ion binding	molecular_function
PGSC0003DMG400007565	GO:0020037	heme binding	molecular_function
PGSC0003DMG400007565	GO:0005506	iron ion binding	molecular_function
PGSC0003DMG400007565	GO:0016705	oxidoreductase activity, acting on paired donors, with incorporation or reduction of molecular oxygen	molecular_function
PGSC0003DMG400007613	GO:0055114	oxidation-reduction process	biological_process
PGSC0003DMG400007613	GO:0016020	membrane	cellular_component
PGSC0003DMG400007613	GO:0016021	integral component of membrane	cellular_component
PGSC0003DMG400007613	GO:0016491	oxidoreductase activity	molecular_function
PGSC0003DMG400007613	GO:0046872	metal ion binding	molecular_function
PGSC0003DMG400007613	GO:0070469	respiratory chain	cellular_component
PGSC0003DMG400007613	GO:0009916	alternative oxidase activity	molecular_function
PGSC0003DMG400007613	GO:0102721	ubiquinol:oxygen oxidoreductase activity	molecular_function
PGSC0003DMG400007786	GO:0046686	response to cadmium ion	biological_process
PGSC0003DMG400007786	GO:0005515	protein binding	molecular_function
PGSC0003DMG400007797	GO:0046912	transferase activity, transferring acyl groups, acyl groups converted into alkyl on transfer	molecular_function
PGSC0003DMG400007797	GO:0016740	transferase activity	molecular_function
PGSC0003DMG400007797	GO:0006099	tricarboxylic acid cycle	biological_process
PGSC0003DMG402007871	GO:0006952	defense response	biological_process
PGSC0003DMG402007871	GO:0043531	ADP binding	molecular_function
PGSC0003DMG400017842	GO:0055114	oxidation-reduction process	biological_process
PGSC0003DMG400017842	GO:0016020	membrane	cellular_component
PGSC0003DMG400017842	GO:0016021	integral component of membrane	cellular_component
PGSC0003DMG400017842	GO:0016616	oxidoreductase activity, acting on the CH-OH group of donors, NAD or NADP as acceptor	molecular_function
PGSC0003DMG400017842	GO:0003854	3-beta-hydroxy-delta5-steroid dehydrogenase activity	molecular_function
PGSC0003DMG400017842	GO:0006694	steroid biosynthetic process	biological_process
PGSC0003DMG400008091	GO:0005886	plasma membrane	cellular_component
PGSC0003DMG400008164	GO:0008152	metabolic process	biological_process
PGSC0003DMG400008164	GO:0016020	membrane	cellular_component
PGSC0003DMG400008164	GO:0016021	integral component of membrane	cellular_component
PGSC0003DMG400008164	GO:0016787	hydrolase activity	molecular_function
PGSC0003DMG400008164	GO:0006629	lipid metabolic process	biological_process
PGSC0003DMG400008164	GO:0016042	lipid catabolic process	biological_process
PGSC0003DMG400008164	GO:0004806	triglyceride lipase activity	molecular_function
PGSC0003DMG401008167	GO:0003700	DNA-binding transcription factor activity	molecular_function
PGSC0003DMG401008167	GO:0003677	DNA binding	molecular_function
PGSC0003DMG401008167	GO:0006355	regulation of transcription, DNA-templated	biological_process
PGSC0003DMG401008167	GO:0005634	nucleus	cellular_component
PGSC0003DMG401008167	GO:0043565	sequence-specific DNA binding	molecular_function
PGSC0003DMG400018150	GO:0089722	phosphoenolpyruvate transmembrane transport	biological_process
PGSC0003DMG400018150	GO:0015121	phosphoenolpyruvate:phosphate antiporter activity	molecular_function
PGSC0003DMG400018150	GO:0016020	membrane	cellular_component
PGSC0003DMG400018150	GO:0016021	integral component of membrane	cellular_component
PGSC0003DMG400018150	GO:0022857	transmembrane transporter activity	molecular_function
PGSC0003DMG400018150	GO:0055085	transmembrane transport	biological_process
PGSC0003DMG400018150	GO:0015120	phosphoglycerate transmembrane transporter activity	molecular_function
PGSC0003DMG400018150	GO:0015713	phosphoglycerate transmembrane transport	biological_process
PGSC0003DMG400018150	GO:0015714	phosphoenolpyruvate transport	biological_process
PGSC0003DMG400018150	GO:0005739	mitochondrion	cellular_component
PGSC0003DMG400018150	GO:0009507	chloroplast	cellular_component
PGSC0003DMG400018150	GO:0009536	plastid	cellular_component
PGSC0003DMG400018150	GO:0009941	chloroplast envelope	cellular_component
PGSC0003DMG400018150	GO:0009670	triose-phosphate:phosphate antiporter activity	molecular_function
PGSC0003DMG400018150	GO:0035436	triose phosphate transmembrane transport	biological_process
PGSC0003DMG400008345	GO:0030246	carbohydrate binding	molecular_function
PGSC0003DMG400008345	GO:0016798	hydrolase activity, acting on glycosyl bonds	molecular_function
PGSC0003DMG400008345	GO:0016787	hydrolase activity	molecular_function
PGSC0003DMG400008345	GO:0003824	catalytic activity	molecular_function
PGSC0003DMG400008345	GO:0005975	carbohydrate metabolic process	biological_process
PGSC0003DMG400008345	GO:0008152	metabolic process	biological_process
PGSC0003DMG400008345	GO:0004553	hydrolase activity, hydrolyzing O-glycosyl compounds	molecular_function
PGSC0003DMG400018517	GO:0046872	metal ion binding	molecular_function
PGSC0003DMG400008761	GO:0003677	DNA binding	molecular_function
PGSC0003DMG400018635	GO:0005576	extracellular region	cellular_component
PGSC0003DMG400018650	GO:0055114	oxidation-reduction process	biological_process
PGSC0003DMG400018650	GO:0016491	oxidoreductase activity	molecular_function
PGSC0003DMG400018650	GO:0005507	copper ion binding	molecular_function
PGSC0003DMG400018659	GO:0055114	oxidation-reduction process	biological_process
PGSC0003DMG400018659	GO:0004499	N,N-dimethylaniline monooxygenase activity	molecular_function
PGSC0003DMG400018659	GO:0004497	monooxygenase activity	molecular_function
PGSC0003DMG400018659	GO:0016491	oxidoreductase activity	molecular_function
PGSC0003DMG400018659	GO:0050660	flavin adenine dinucleotide binding	molecular_function
PGSC0003DMG400018659	GO:0050661	NADP binding	molecular_function
PGSC0003DMG400008829	GO:0008152	metabolic process	biological_process
PGSC0003DMG400008829	GO:0016787	hydrolase activity	molecular_function
PGSC0003DMG400018744	GO:0055114	oxidation-reduction process	biological_process
PGSC0003DMG400018744	GO:0016020	membrane	cellular_component
PGSC0003DMG400018744	GO:0016021	integral component of membrane	cellular_component
PGSC0003DMG400018744	GO:0020037	heme binding	molecular_function
PGSC0003DMG400018744	GO:0005506	iron ion binding	molecular_function
PGSC0003DMG400018744	GO:0016705	oxidoreductase activity, acting on paired donors, with incorporation or reduction of molecular oxygen	molecular_function
PGSC0003DMG400018916	GO:0055114	oxidation-reduction process	biological_process
PGSC0003DMG400018916	GO:0008152	metabolic process	biological_process
PGSC0003DMG400018916	GO:0046872	metal ion binding	molecular_function
PGSC0003DMG400018916	GO:0016491	oxidoreductase activity	molecular_function
PGSC0003DMG400018916	GO:0004097	catechol oxidase activity	molecular_function
PGSC0003DMG400018916	GO:0046148	pigment biosynthetic process	biological_process
PGSC0003DMG400009005	GO:0016020	membrane	cellular_component
PGSC0003DMG400009005	GO:0016021	integral component of membrane	cellular_component
PGSC0003DMG400009005	GO:0016787	hydrolase activity	molecular_function
PGSC0003DMG400009005	GO:0006629	lipid metabolic process	biological_process
PGSC0003DMG400009068	GO:0000166	nucleotide binding	molecular_function
PGSC0003DMG400009068	GO:0004672	protein kinase activity	molecular_function
PGSC0003DMG400009068	GO:0005524	ATP binding	molecular_function
PGSC0003DMG400009068	GO:0006468	protein phosphorylation	biological_process
PGSC0003DMG400009068	GO:0016020	membrane	cellular_component
PGSC0003DMG400009068	GO:0016021	integral component of membrane	cellular_component
PGSC0003DMG400009068	GO:0005515	protein binding	molecular_function
PGSC0003DMG400019294	GO:0003677	DNA binding	molecular_function
PGSC0003DMG400019294	GO:0006355	regulation of transcription, DNA-templated	biological_process
PGSC0003DMG400019294	GO:0005634	nucleus	cellular_component
PGSC0003DMG400019294	GO:0006351	transcription, DNA-templated	biological_process
PGSC0003DMG400019315	GO:1902358	sulfate transmembrane transport	biological_process
PGSC0003DMG400019315	GO:0008271	secondary active sulfate transmembrane transporter activity	molecular_function
PGSC0003DMG400019315	GO:0016020	membrane	cellular_component
PGSC0003DMG400019315	GO:0016021	integral component of membrane	cellular_component
PGSC0003DMG400019315	GO:0009507	chloroplast	cellular_component
PGSC0003DMG400019315	GO:0055085	transmembrane transport	biological_process
PGSC0003DMG400019315	GO:0015116	sulfate transmembrane transporter activity	molecular_function
PGSC0003DMG400019315	GO:0008272	sulfate transport	biological_process
PGSC0003DMG400009365	GO:0003680	AT DNA binding	molecular_function
PGSC0003DMG400009399	GO:0009055	electron transfer activity	molecular_function
PGSC0003DMG400009399	GO:0022900	electron transport chain	biological_process
PGSC0003DMG400009399	GO:0055114	oxidation-reduction process	biological_process
PGSC0003DMG400009399	GO:0005623	cell	cellular_component
PGSC0003DMG400009399	GO:0015035	protein disulfide oxidoreductase activity	molecular_function
PGSC0003DMG400009399	GO:0045454	cell redox homeostasis	biological_process
PGSC0003DMG400009414	GO:0016787	hydrolase activity	molecular_function
PGSC0003DMG400009414	GO:0006508	proteolysis	biological_process
PGSC0003DMG400009414	GO:0004252	serine-type endopeptidase activity	molecular_function
PGSC0003DMG400009472	GO:0008152	metabolic process	biological_process
PGSC0003DMG400009472	GO:0003824	catalytic activity	molecular_function
PGSC0003DMG400009472	GO:0006096	glycolytic process	biological_process
PGSC0003DMG400009472	GO:0004619	phosphoglycerate mutase activity	molecular_function
PGSC0003DMG400009472	GO:0016868	intramolecular transferase activity, phosphotransferases	molecular_function
PGSC0003DMG400019677	GO:0000166	nucleotide binding	molecular_function
PGSC0003DMG400019677	GO:0003924	GTPase activity	molecular_function
PGSC0003DMG400019677	GO:0005525	GTP binding	molecular_function
PGSC0003DMG400019677	GO:0005737	cytoplasm	cellular_component
PGSC0003DMG400019677	GO:0003746	translation elongation factor activity	molecular_function
PGSC0003DMG400019677	GO:0006414	translational elongation	biological_process
PGSC0003DMG400009513	GO:0010466	negative regulation of peptidase activity	biological_process
PGSC0003DMG400009513	GO:0030414	peptidase inhibitor activity	molecular_function
PGSC0003DMG400009513	GO:0010951	negative regulation of endopeptidase activity	biological_process
PGSC0003DMG400009513	GO:0019828	aspartic-type endopeptidase inhibitor activity	molecular_function
PGSC0003DMG400009513	GO:0004866	endopeptidase inhibitor activity	molecular_function
PGSC0003DMG400009513	GO:0008233	peptidase activity	molecular_function
PGSC0003DMG400009513	GO:0006508	proteolysis	biological_process
PGSC0003DMG400009513	GO:0005773	vacuole	cellular_component
PGSC0003DMG400009513	GO:0004867	serine-type endopeptidase inhibitor activity	molecular_function
PGSC0003DMG400009635	GO:0043531	ADP binding	molecular_function
PGSC0003DMG400019944	GO:0016020	membrane	cellular_component
PGSC0003DMG400019944	GO:0016021	integral component of membrane	cellular_component
PGSC0003DMG400020017	GO:0016798	hydrolase activity, acting on glycosyl bonds	molecular_function
PGSC0003DMG400020017	GO:0016787	hydrolase activity	molecular_function
PGSC0003DMG400020017	GO:0005975	carbohydrate metabolic process	biological_process
PGSC0003DMG400020017	GO:0008152	metabolic process	biological_process
PGSC0003DMG400020017	GO:0004553	hydrolase activity, hydrolyzing O-glycosyl compounds	molecular_function
PGSC0003DMG400020017	GO:0042973	glucan endo-1,3-beta-D-glucosidase activity	molecular_function
PGSC0003DMG400020017	GO:0016020	membrane	cellular_component
PGSC0003DMG400020017	GO:0016021	integral component of membrane	cellular_component
PGSC0003DMG400020112	GO:0046872	metal ion binding	molecular_function
PGSC0003DMG400020112	GO:0047429	nucleoside-triphosphate diphosphatase activity	molecular_function
PGSC0003DMG400020112	GO:0009143	nucleoside triphosphate catabolic process	biological_process
PGSC0003DMG400020209	GO:0016020	membrane	cellular_component
PGSC0003DMG400020209	GO:0016021	integral component of membrane	cellular_component
PGSC0003DMG403020240	GO:0008081	phosphoric diester hydrolase activity	molecular_function
PGSC0003DMG403020240	GO:0006629	lipid metabolic process	biological_process
PGSC0003DMG400020252	GO:0098869	cellular oxidant detoxification	biological_process
PGSC0003DMG400020252	GO:0004601	peroxidase activity	molecular_function
PGSC0003DMG400020252	GO:0055114	oxidation-reduction process	biological_process
PGSC0003DMG400020252	GO:0020037	heme binding	molecular_function
PGSC0003DMG400020252	GO:0006979	response to oxidative stress	biological_process
PGSC0003DMG400020252	GO:0042744	hydrogen peroxide catabolic process	biological_process
PGSC0003DMG400020252	GO:0016491	oxidoreductase activity	molecular_function
PGSC0003DMG400020252	GO:0046872	metal ion binding	molecular_function
PGSC0003DMG400020252	GO:0005576	extracellular region	cellular_component
PGSC0003DMG400020334	GO:0055114	oxidation-reduction process	biological_process
PGSC0003DMG400020334	GO:0006571	tyrosine biosynthetic process	biological_process
PGSC0003DMG400020334	GO:0009507	chloroplast	cellular_component
PGSC0003DMG400020334	GO:0004665	prephenate dehydrogenase (NADP+) activity	molecular_function
PGSC0003DMG400020334	GO:0008977	prephenate dehydrogenase (NAD+) activity	molecular_function
PGSC0003DMG400020343	GO:0016747	transferase activity, transferring acyl groups other than amino-acyl groups	molecular_function
PGSC0003DMG400020377	GO:0016020	membrane	cellular_component
PGSC0003DMG400020377	GO:0016021	integral component of membrane	cellular_component
PGSC0003DMG400010131	GO:0010951	negative regulation of endopeptidase activity	biological_process
PGSC0003DMG400010131	GO:0004866	endopeptidase inhibitor activity	molecular_function
PGSC0003DMG400010136	GO:0010951	negative regulation of endopeptidase activity	biological_process
PGSC0003DMG400010136	GO:0004866	endopeptidase inhibitor activity	molecular_function
PGSC0003DMG400010137	GO:0010951	negative regulation of endopeptidase activity	biological_process
PGSC0003DMG400010137	GO:0004866	endopeptidase inhibitor activity	molecular_function
PGSC0003DMG400010149	GO:0010951	negative regulation of endopeptidase activity	biological_process
PGSC0003DMG400010149	GO:0004866	endopeptidase inhibitor activity	molecular_function
PGSC0003DMG400020636	GO:0005840	ribosome	cellular_component
PGSC0003DMG400020636	GO:0005622	intracellular	cellular_component
PGSC0003DMG400020636	GO:0003735	structural constituent of ribosome	molecular_function
PGSC0003DMG400020636	GO:0006412	translation	biological_process
PGSC0003DMG401010423	GO:0005960	glycine cleavage complex	cellular_component
PGSC0003DMG401010423	GO:0005739	mitochondrion	cellular_component
PGSC0003DMG401010423	GO:0019464	glycine decarboxylation via glycine cleavage system	biological_process
PGSC0003DMG401010423	GO:0005524	ATP binding	molecular_function
PGSC0003DMG400020708	GO:0016020	membrane	cellular_component
PGSC0003DMG400020708	GO:0016021	integral component of membrane	cellular_component
PGSC0003DMG400020708	GO:0022857	transmembrane transporter activity	molecular_function
PGSC0003DMG400020708	GO:0055085	transmembrane transport	biological_process
PGSC0003DMG400020708	GO:0009624	response to nematode	biological_process
PGSC0003DMG400020708	GO:0005886	plasma membrane	cellular_component
PGSC0003DMG400020809	GO:0055114	oxidation-reduction process	biological_process
PGSC0003DMG400020809	GO:0004497	monooxygenase activity	molecular_function
PGSC0003DMG400020809	GO:0016491	oxidoreductase activity	molecular_function
PGSC0003DMG400020809	GO:0046872	metal ion binding	molecular_function
PGSC0003DMG400020809	GO:0020037	heme binding	molecular_function
PGSC0003DMG400020809	GO:0005506	iron ion binding	molecular_function
PGSC0003DMG400020809	GO:0016705	oxidoreductase activity, acting on paired donors, with incorporation or reduction of molecular oxygen	molecular_function
PGSC0003DMG400020829	GO:0016020	membrane	cellular_component
PGSC0003DMG400020829	GO:0016021	integral component of membrane	cellular_component
PGSC0003DMG400020829	GO:0005375	copper ion transmembrane transporter activity	molecular_function
PGSC0003DMG400020829	GO:0035434	copper ion transmembrane transport	biological_process
PGSC0003DMG400010728	GO:0008970	phosphatidylcholine 1-acylhydrolase activity	molecular_function
PGSC0003DMG400020950	GO:0016020	membrane	cellular_component
PGSC0003DMG400020950	GO:0016021	integral component of membrane	cellular_component
PGSC0003DMG400010815	GO:0043086	negative regulation of catalytic activity	biological_process
PGSC0003DMG400010815	GO:0016020	membrane	cellular_component
PGSC0003DMG400010815	GO:0016021	integral component of membrane	cellular_component
PGSC0003DMG400010815	GO:0004857	enzyme inhibitor activity	molecular_function
PGSC0003DMG400010833	GO:0016020	membrane	cellular_component
PGSC0003DMG400010833	GO:0016021	integral component of membrane	cellular_component
PGSC0003DMG400010859	GO:0046872	metal ion binding	molecular_function
PGSC0003DMG400010859	GO:0051213	dioxygenase activity	molecular_function
PGSC0003DMG400010859	GO:0055114	oxidation-reduction process	biological_process
PGSC0003DMG400010859	GO:0016491	oxidoreductase activity	molecular_function
PGSC0003DMG400010859	GO:0006633	fatty acid biosynthetic process	biological_process
PGSC0003DMG400010859	GO:0016702	oxidoreductase activity, acting on single donors with incorporation of molecular oxygen, incorporation of two atoms of oxygen	molecular_function
PGSC0003DMG400010859	GO:0031408	oxylipin biosynthetic process	biological_process
PGSC0003DMG400010859	GO:0005737	cytoplasm	cellular_component
PGSC0003DMG400010859	GO:0006629	lipid metabolic process	biological_process
PGSC0003DMG400010859	GO:0006631	fatty acid metabolic process	biological_process
PGSC0003DMG400010859	GO:0005515	protein binding	molecular_function
PGSC0003DMG400021039	GO:0005524	ATP binding	molecular_function
PGSC0003DMG400021039	GO:0019538	protein metabolic process	biological_process
PGSC0003DMG400021039	GO:0005515	protein binding	molecular_function
PGSC0003DMG400021109	GO:0055114	oxidation-reduction process	biological_process
PGSC0003DMG400021109	GO:0003824	catalytic activity	molecular_function
PGSC0003DMG400021109	GO:0050660	flavin adenine dinucleotide binding	molecular_function
PGSC0003DMG400021109	GO:0016491	oxidoreductase activity	molecular_function
PGSC0003DMG400021109	GO:0016614	oxidoreductase activity, acting on CH-OH group of donors	molecular_function
PGSC0003DMG400021109	GO:0071949	FAD binding	molecular_function
PGSC0003DMG400011015	GO:0004672	protein kinase activity	molecular_function
PGSC0003DMG400011015	GO:0005524	ATP binding	molecular_function
PGSC0003DMG400011015	GO:0006468	protein phosphorylation	biological_process
PGSC0003DMG400011015	GO:0005515	protein binding	molecular_function
PGSC0003DMG400021247	GO:0005515	protein binding	molecular_function
PGSC0003DMG400021264	GO:0015977	carbon fixation	biological_process
PGSC0003DMG400021264	GO:0003824	catalytic activity	molecular_function
PGSC0003DMG400021264	GO:0008964	phosphoenolpyruvate carboxylase activity	molecular_function
PGSC0003DMG400021264	GO:0006099	tricarboxylic acid cycle	biological_process
PGSC0003DMG400021422	GO:0006355	regulation of transcription, DNA-templated	biological_process
PGSC0003DMG400021422	GO:0005634	nucleus	cellular_component
PGSC0003DMG400021422	GO:0008270	zinc ion binding	molecular_function
PGSC0003DMG400021422	GO:0003712	transcription coregulator activity	molecular_function
PGSC0003DMG400021422	GO:0016573	histone acetylation	biological_process
PGSC0003DMG400021422	GO:0004402	histone acetyltransferase activity	molecular_function
PGSC0003DMG400021422	GO:0005515	protein binding	molecular_function
PGSC0003DMG400021454	GO:0016020	membrane	cellular_component
PGSC0003DMG400021454	GO:0016021	integral component of membrane	cellular_component
PGSC0003DMG400021508	GO:0003676	nucleic acid binding	molecular_function
PGSC0003DMG400021512	GO:0016020	membrane	cellular_component
PGSC0003DMG400021512	GO:0016021	integral component of membrane	cellular_component
PGSC0003DMG400021512	GO:0000062	fatty-acyl-CoA binding	molecular_function
PGSC0003DMG400022490	GO:0006814	sodium ion transport	biological_process
PGSC0003DMG400022490	GO:1902600	proton transmembrane transport	biological_process
PGSC0003DMG400022490	GO:0055075	potassium ion homeostasis	biological_process
PGSC0003DMG400022490	GO:0016021	integral component of membrane	cellular_component
PGSC0003DMG400022490	GO:0005886	plasma membrane	cellular_component
PGSC0003DMG400022490	GO:0006812	cation transport	biological_process
PGSC0003DMG400022490	GO:0015299	solute:proton antiporter activity	molecular_function
PGSC0003DMG400022490	GO:0009651	response to salt stress	biological_process
PGSC0003DMG400022490	GO:0005774	vacuolar membrane	cellular_component
PGSC0003DMG400022490	GO:0035725	sodium ion transmembrane transport	biological_process
PGSC0003DMG400022490	GO:0016020	membrane	cellular_component
PGSC0003DMG400022490	GO:0055085	transmembrane transport	biological_process
PGSC0003DMG400022490	GO:0015297	antiporter activity	molecular_function
PGSC0003DMG400022490	GO:0015385	sodium:proton antiporter activity	molecular_function
PGSC0003DMG400022490	GO:0006885	regulation of pH	biological_process
PGSC0003DMG400021877	GO:0006073	cellular glucan metabolic process	biological_process
PGSC0003DMG400021877	GO:0016798	hydrolase activity, acting on glycosyl bonds	molecular_function
PGSC0003DMG400021877	GO:0016740	transferase activity	molecular_function
PGSC0003DMG400021877	GO:0016787	hydrolase activity	molecular_function
PGSC0003DMG400021877	GO:0005975	carbohydrate metabolic process	biological_process
PGSC0003DMG400021877	GO:0008152	metabolic process	biological_process
PGSC0003DMG400021877	GO:0071555	cell wall organization	biological_process
PGSC0003DMG400021877	GO:0005576	extracellular region	cellular_component
PGSC0003DMG400021877	GO:0004553	hydrolase activity, hydrolyzing O-glycosyl compounds	molecular_function
PGSC0003DMG400021877	GO:0005618	cell wall	cellular_component
PGSC0003DMG400021877	GO:0048046	apoplast	cellular_component
PGSC0003DMG400021877	GO:0016762	xyloglucan:xyloglucosyl transferase activity	molecular_function
PGSC0003DMG400021877	GO:0010411	xyloglucan metabolic process	biological_process
PGSC0003DMG400021877	GO:0042546	cell wall biogenesis	biological_process
PGSC0003DMG400021895	GO:0003700	DNA-binding transcription factor activity	molecular_function
PGSC0003DMG400021895	GO:0003677	DNA binding	molecular_function
PGSC0003DMG400021895	GO:0006355	regulation of transcription, DNA-templated	biological_process
PGSC0003DMG400021895	GO:0005634	nucleus	cellular_component
PGSC0003DMG400021895	GO:0043565	sequence-specific DNA binding	molecular_function
PGSC0003DMG400021895	GO:0006351	transcription, DNA-templated	biological_process
PGSC0003DMG400021966	GO:0055114	oxidation-reduction process	biological_process
PGSC0003DMG400021966	GO:0016491	oxidoreductase activity	molecular_function
PGSC0003DMG400021966	GO:0046872	metal ion binding	molecular_function
PGSC0003DMG400021966	GO:0005507	copper ion binding	molecular_function
PGSC0003DMG400021966	GO:0005576	extracellular region	cellular_component
PGSC0003DMG400021966	GO:0048046	apoplast	cellular_component
PGSC0003DMG400021966	GO:0052716	hydroquinone:oxygen oxidoreductase activity	molecular_function
PGSC0003DMG400021966	GO:0046274	lignin catabolic process	biological_process
PGSC0003DMG401022737	GO:0005509	calcium ion binding	molecular_function
PGSC0003DMG401022737	GO:0016787	hydrolase activity	molecular_function
PGSC0003DMG401022737	GO:0003824	catalytic activity	molecular_function
PGSC0003DMG401022737	GO:0016020	membrane	cellular_component
PGSC0003DMG401022737	GO:0016042	lipid catabolic process	biological_process
PGSC0003DMG401022737	GO:0004630	phospholipase D activity	molecular_function
PGSC0003DMG401022737	GO:0070290	N-acylphosphatidylethanolamine-specific phospholipase D activity	molecular_function
PGSC0003DMG401022737	GO:0046470	phosphatidylcholine metabolic process	biological_process
PGSC0003DMG400022061	GO:0016020	membrane	cellular_component
PGSC0003DMG400022061	GO:0016021	integral component of membrane	cellular_component
PGSC0003DMG400022061	GO:0005783	endoplasmic reticulum	cellular_component
PGSC0003DMG400022061	GO:0006886	intracellular protein transport	biological_process
PGSC0003DMG400022062	GO:0016787	hydrolase activity	molecular_function
PGSC0003DMG400022062	GO:0004190	aspartic-type endopeptidase activity	molecular_function
PGSC0003DMG400022062	GO:0008233	peptidase activity	molecular_function
PGSC0003DMG400022062	GO:0006508	proteolysis	biological_process
PGSC0003DMG400022062	GO:0006629	lipid metabolic process	biological_process
PGSC0003DMG400022063	GO:0003700	DNA-binding transcription factor activity	molecular_function
PGSC0003DMG400022063	GO:0003677	DNA binding	molecular_function
PGSC0003DMG400022063	GO:0006355	regulation of transcription, DNA-templated	biological_process
PGSC0003DMG400022063	GO:0005634	nucleus	cellular_component
PGSC0003DMG400022063	GO:0043565	sequence-specific DNA binding	molecular_function
PGSC0003DMG400022063	GO:0006351	transcription, DNA-templated	biological_process
PGSC0003DMG400022134	GO:0003677	DNA binding	molecular_function
PGSC0003DMG400022134	GO:0006355	regulation of transcription, DNA-templated	biological_process
PGSC0003DMG400022134	GO:0005634	nucleus	cellular_component
PGSC0003DMG400022134	GO:0006351	transcription, DNA-templated	biological_process
PGSC0003DMG400000142	GO:0009055	electron transfer activity	molecular_function
PGSC0003DMG400000142	GO:0022900	electron transport chain	biological_process
PGSC0003DMG400000193	GO:0016847	1-aminocyclopropane-1-carboxylate synthase activity	molecular_function
PGSC0003DMG400000193	GO:0042218	1-aminocyclopropane-1-carboxylate biosynthetic process	biological_process
PGSC0003DMG400000193	GO:0016829	lyase activity	molecular_function
PGSC0003DMG400000193	GO:0009058	biosynthetic process	biological_process
PGSC0003DMG400000193	GO:0003824	catalytic activity	molecular_function
PGSC0003DMG400000193	GO:0030170	pyridoxal phosphate binding	molecular_function
PGSC0003DMG400000227	GO:0000166	nucleotide binding	molecular_function
PGSC0003DMG400000227	GO:0003924	GTPase activity	molecular_function
PGSC0003DMG400000227	GO:0005525	GTP binding	molecular_function
PGSC0003DMG400022258	GO:0003824	catalytic activity	molecular_function
PGSC0003DMG400022929	GO:0009862	systemic acquired resistance, salicylic acid mediated signaling pathway	biological_process
PGSC0003DMG400022929	GO:0030170	pyridoxal phosphate binding	molecular_function
PGSC0003DMG400022929	GO:0009058	biosynthetic process	biological_process
PGSC0003DMG400022929	GO:0003824	catalytic activity	molecular_function
PGSC0003DMG400022929	GO:0008483	transaminase activity	molecular_function
PGSC0003DMG400022929	GO:0010150	leaf senescence	biological_process
PGSC0003DMG400022929	GO:0042742	defense response to bacterium	biological_process
PGSC0003DMG400022929	GO:0062045	L-lysine alpha-aminotransferase	molecular_function
PGSC0003DMG400022929	GO:0009627	systemic acquired resistance	biological_process
PGSC0003DMG400022929	GO:0062034	L-pipecolic acid biosynthetic process	biological_process
PGSC0003DMG400022929	GO:0009536	plastid	cellular_component
PGSC0003DMG400022933	GO:0005975	carbohydrate metabolic process	biological_process
PGSC0003DMG400022933	GO:0004553	hydrolase activity, hydrolyzing O-glycosyl compounds	molecular_function
PGSC0003DMG400022933	GO:0010214	seed coat development	biological_process
PGSC0003DMG400022933	GO:0046556	alpha-L-arabinofuranosidase activity	molecular_function
PGSC0003DMG400022933	GO:0016787	hydrolase activity	molecular_function
PGSC0003DMG400022933	GO:0009505	plant-type cell wall	cellular_component
PGSC0003DMG400022933	GO:0048046	apoplast	cellular_component
PGSC0003DMG400011640	GO:0042744	hydrogen peroxide catabolic process	biological_process
PGSC0003DMG400011640	GO:0098869	cellular oxidant detoxification	biological_process
PGSC0003DMG400011640	GO:0004601	peroxidase activity	molecular_function
PGSC0003DMG400011640	GO:0055114	oxidation-reduction process	biological_process
PGSC0003DMG400011640	GO:0016491	oxidoreductase activity	molecular_function
PGSC0003DMG400011640	GO:0046872	metal ion binding	molecular_function
PGSC0003DMG400011640	GO:0005576	extracellular region	cellular_component
PGSC0003DMG400011640	GO:0020037	heme binding	molecular_function
PGSC0003DMG400011640	GO:0006979	response to oxidative stress	biological_process
PGSC0003DMG400000339	GO:0005975	carbohydrate metabolic process	biological_process
PGSC0003DMG400000339	GO:0004553	hydrolase activity, hydrolyzing O-glycosyl compounds	molecular_function
PGSC0003DMG400000339	GO:0016798	hydrolase activity, acting on glycosyl bonds	molecular_function
PGSC0003DMG400000339	GO:0016787	hydrolase activity	molecular_function
PGSC0003DMG400000339	GO:0008152	metabolic process	biological_process
PGSC0003DMG400000339	GO:0004565	beta-galactosidase activity	molecular_function
PGSC0003DMG400022361	GO:0008152	metabolic process	biological_process
PGSC0003DMG400022361	GO:0016301	kinase activity	molecular_function
PGSC0003DMG400022361	GO:0016310	phosphorylation	biological_process
PGSC0003DMG400022361	GO:0003951	NAD+ kinase activity	molecular_function
PGSC0003DMG400023050	GO:0005515	protein binding	molecular_function
PGSC0003DMG400022405	GO:0055114	oxidation-reduction process	biological_process
PGSC0003DMG400022405	GO:0005509	calcium ion binding	molecular_function
PGSC0003DMG400022405	GO:0016491	oxidoreductase activity	molecular_function
PGSC0003DMG400022430	GO:0055114	oxidation-reduction process	biological_process
PGSC0003DMG400022430	GO:0008152	metabolic process	biological_process
PGSC0003DMG400022430	GO:0046872	metal ion binding	molecular_function
PGSC0003DMG400022430	GO:0016491	oxidoreductase activity	molecular_function
PGSC0003DMG400022430	GO:0004097	catechol oxidase activity	molecular_function
PGSC0003DMG400022430	GO:0046148	pigment biosynthetic process	biological_process
PGSC0003DMG400023144	GO:0016787	hydrolase activity	molecular_function
PGSC0003DMG400023144	GO:0004190	aspartic-type endopeptidase activity	molecular_function
PGSC0003DMG400023144	GO:0008233	peptidase activity	molecular_function
PGSC0003DMG400023144	GO:0006508	proteolysis	biological_process
PGSC0003DMG400000496	GO:0042183	formate catabolic process	biological_process
PGSC0003DMG400000496	GO:0055114	oxidation-reduction process	biological_process
PGSC0003DMG400000496	GO:0051287	NAD binding	molecular_function
PGSC0003DMG400000496	GO:0008152	metabolic process	biological_process
PGSC0003DMG400000496	GO:0016491	oxidoreductase activity	molecular_function
PGSC0003DMG400000496	GO:0005739	mitochondrion	cellular_component
PGSC0003DMG400000496	GO:0016616	oxidoreductase activity, acting on the CH-OH group of donors, NAD or NADP as acceptor	molecular_function
PGSC0003DMG400000496	GO:0008863	formate dehydrogenase (NAD+) activity	molecular_function
PGSC0003DMG400000505	GO:0098869	cellular oxidant detoxification	biological_process
PGSC0003DMG400000505	GO:0004601	peroxidase activity	molecular_function
PGSC0003DMG400000505	GO:0055114	oxidation-reduction process	biological_process
PGSC0003DMG400000505	GO:0016491	oxidoreductase activity	molecular_function
PGSC0003DMG400000505	GO:0020037	heme binding	molecular_function
PGSC0003DMG400000505	GO:0006979	response to oxidative stress	biological_process
PGSC0003DMG400000512	GO:0046872	metal ion binding	molecular_function
PGSC0003DMG400000512	GO:0008270	zinc ion binding	molecular_function
PGSC0003DMG400000545	GO:0033554	cellular response to stress	biological_process
PGSC0003DMG400000545	GO:0098869	cellular oxidant detoxification	biological_process
PGSC0003DMG400023359	GO:0008299	isoprenoid biosynthetic process	biological_process
PGSC0003DMG400023359	GO:0016787	hydrolase activity	molecular_function
PGSC0003DMG400023359	GO:0004452	isopentenyl-diphosphate delta-isomerase activity	molecular_function
PGSC0003DMG400023435	GO:0006952	defense response	biological_process
PGSC0003DMG400023435	GO:0009607	response to biotic stimulus	biological_process
PGSC0003DMG400023445	GO:0016740	transferase activity	molecular_function
PGSC0003DMG400023445	GO:0004842	ubiquitin-protein transferase activity	molecular_function
PGSC0003DMG400023445	GO:0016567	protein ubiquitination	biological_process
PGSC0003DMG400023445	GO:0005488	binding	molecular_function
PGSC0003DMG400000731	GO:0006950	response to stress	biological_process
PGSC0003DMG400000731	GO:0005886	plasma membrane	cellular_component
PGSC0003DMG400000776	GO:0009664	plant-type cell wall organization	biological_process
PGSC0003DMG400000776	GO:0005199	structural constituent of cell wall	molecular_function
PGSC0003DMG400000951	GO:0009058	biosynthetic process	biological_process
PGSC0003DMG400000951	GO:0003824	catalytic activity	molecular_function
PGSC0003DMG400023680	GO:0016020	membrane	cellular_component
PGSC0003DMG400023680	GO:0016021	integral component of membrane	cellular_component
PGSC0003DMG400011971	GO:0016740	transferase activity	molecular_function
PGSC0003DMG400011971	GO:0008152	metabolic process	biological_process
PGSC0003DMG400011971	GO:0016757	transferase activity, transferring glycosyl groups	molecular_function
PGSC0003DMG400011971	GO:0016758	transferase activity, transferring hexosyl groups	molecular_function
PGSC0003DMG400001100	GO:0050660	flavin adenine dinucleotide binding	molecular_function
PGSC0003DMG400001100	GO:0009055	electron transfer activity	molecular_function
PGSC0003DMG400001100	GO:0022900	electron transport chain	biological_process
PGSC0003DMG400001100	GO:0005507	copper ion binding	molecular_function
PGSC0003DMG400001100	GO:0005739	mitochondrion	cellular_component
PGSC0003DMG400012019	GO:0043086	negative regulation of catalytic activity	biological_process
PGSC0003DMG400012019	GO:0004857	enzyme inhibitor activity	molecular_function
PGSC0003DMG400012020	GO:0043086	negative regulation of catalytic activity	biological_process
PGSC0003DMG400012020	GO:0004857	enzyme inhibitor activity	molecular_function
PGSC0003DMG400001127	GO:0005694	chromosome	cellular_component
PGSC0003DMG400001127	GO:0003677	DNA binding	molecular_function
PGSC0003DMG400001127	GO:0005634	nucleus	cellular_component
PGSC0003DMG400001127	GO:0006334	nucleosome assembly	biological_process
PGSC0003DMG400001127	GO:0000786	nucleosome	cellular_component
PGSC0003DMG402023841	GO:0055114	oxidation-reduction process	biological_process
PGSC0003DMG402023841	GO:0016020	membrane	cellular_component
PGSC0003DMG402023841	GO:0016021	integral component of membrane	cellular_component
PGSC0003DMG402023841	GO:0016491	oxidoreductase activity	molecular_function
PGSC0003DMG402023841	GO:0005506	iron ion binding	molecular_function
PGSC0003DMG402023841	GO:0008610	lipid biosynthetic process	biological_process
PGSC0003DMG400001181	GO:0016020	membrane	cellular_component
PGSC0003DMG400001181	GO:0016021	integral component of membrane	cellular_component
PGSC0003DMG400001181	GO:0005739	mitochondrion	cellular_component
PGSC0003DMG400001181	GO:0051560	mitochondrial calcium ion homeostasis	biological_process
PGSC0003DMG400001204	GO:0005509	calcium ion binding	molecular_function
PGSC0003DMG400001204	GO:0042538	hyperosmotic salinity response	biological_process
PGSC0003DMG400001204	GO:0005829	cytosol	cellular_component
PGSC0003DMG400023922	GO:0005576	extracellular region	cellular_component
PGSC0003DMG400023978	GO:0008299	isoprenoid biosynthetic process	biological_process
PGSC0003DMG400023978	GO:0016126	sterol biosynthetic process	biological_process
PGSC0003DMG400023978	GO:0000166	nucleotide binding	molecular_function
PGSC0003DMG400023978	GO:0005524	ATP binding	molecular_function
PGSC0003DMG400023978	GO:0016829	lyase activity	molecular_function
PGSC0003DMG400023978	GO:0006629	lipid metabolic process	biological_process
PGSC0003DMG400023978	GO:0016831	carboxy-lyase activity	molecular_function
PGSC0003DMG400023978	GO:0005829	cytosol	cellular_component
PGSC0003DMG400023978	GO:0006694	steroid biosynthetic process	biological_process
PGSC0003DMG400023978	GO:0008202	steroid metabolic process	biological_process
PGSC0003DMG400023978	GO:0004163	diphosphomevalonate decarboxylase activity	molecular_function
PGSC0003DMG400023978	GO:0019287	isopentenyl diphosphate biosynthetic process, mevalonate pathway	biological_process
PGSC0003DMG400023985	GO:0009507	chloroplast	cellular_component
PGSC0003DMG400023985	GO:0009536	plastid	cellular_component
PGSC0003DMG400023985	GO:0046872	metal ion binding	molecular_function
PGSC0003DMG400023985	GO:0055114	oxidation-reduction process	biological_process
PGSC0003DMG400023985	GO:0009055	electron transfer activity	molecular_function
PGSC0003DMG400023985	GO:0051536	iron-sulfur cluster binding	molecular_function
PGSC0003DMG400023985	GO:0022900	electron transport chain	biological_process
PGSC0003DMG400023985	GO:0051537	2 iron, 2 sulfur cluster binding	molecular_function
PGSC0003DMG400023995	GO:0003824	catalytic activity	molecular_function
PGSC0003DMG400023995	GO:0005992	trehalose biosynthetic process	biological_process
PGSC0003DMG400012100	GO:0006952	defense response	biological_process
PGSC0003DMG400012100	GO:0009607	response to biotic stimulus	biological_process
PGSC0003DMG400024120	GO:0016020	membrane	cellular_component
PGSC0003DMG400024120	GO:0016021	integral component of membrane	cellular_component
PGSC0003DMG400024120	GO:0022857	transmembrane transporter activity	molecular_function
PGSC0003DMG400024120	GO:0055085	transmembrane transport	biological_process
PGSC0003DMG402001531	GO:0005975	carbohydrate metabolic process	biological_process
PGSC0003DMG402001531	GO:0004568	chitinase activity	molecular_function
PGSC0003DMG402001531	GO:0006032	chitin catabolic process	biological_process
PGSC0003DMG402001531	GO:0016998	cell wall macromolecule catabolic process	biological_process
PGSC0003DMG400001598	GO:0006952	defense response	biological_process
PGSC0003DMG400001598	GO:0005576	extracellular region	cellular_component
PGSC0003DMG400001598	GO:0005618	cell wall	cellular_component
PGSC0003DMG402024222	GO:0004672	protein kinase activity	molecular_function
PGSC0003DMG402024222	GO:0005524	ATP binding	molecular_function
PGSC0003DMG402024222	GO:0006468	protein phosphorylation	biological_process
PGSC0003DMG402024222	GO:0016020	membrane	cellular_component
PGSC0003DMG402024222	GO:0016021	integral component of membrane	cellular_component
PGSC0003DMG400012239	GO:0003824	catalytic activity	molecular_function
PGSC0003DMG400012239	GO:0030170	pyridoxal phosphate binding	molecular_function
PGSC0003DMG400001801	GO:0016020	membrane	cellular_component
PGSC0003DMG400001801	GO:0016021	integral component of membrane	cellular_component
PGSC0003DMG400001801	GO:0005515	protein binding	molecular_function
PGSC0003DMG400001848	GO:0005576	extracellular region	cellular_component
PGSC0003DMG400012274	GO:0005975	carbohydrate metabolic process	biological_process
PGSC0003DMG400012274	GO:0016853	isomerase activity	molecular_function
PGSC0003DMG400012274	GO:0006012	galactose metabolic process	biological_process
PGSC0003DMG400012274	GO:0003978	UDP-glucose 4-epimerase activity	molecular_function
PGSC0003DMG400012274	GO:0016857	racemase and epimerase activity, acting on carbohydrates and derivatives	molecular_function
PGSC0003DMG400001937	GO:0016788	hydrolase activity, acting on ester bonds	molecular_function
PGSC0003DMG400001937	GO:0051499	D-aminoacyl-tRNA deacylase activity	molecular_function
PGSC0003DMG400001937	GO:0006450	regulation of translational fidelity	biological_process
PGSC0003DMG400001937	GO:0106074	aminoacyl-tRNA metabolism involved in translational fidelity	biological_process
PGSC0003DMG400001937	GO:0019478	D-amino acid catabolic process	biological_process
PGSC0003DMG400001948	GO:0008152	metabolic process	biological_process
PGSC0003DMG400001948	GO:0000287	magnesium ion binding	molecular_function
PGSC0003DMG400001948	GO:0010333	terpene synthase activity	molecular_function
PGSC0003DMG400001948	GO:0016829	lyase activity	molecular_function
PGSC0003DMG401024510	GO:0000015	phosphopyruvate hydratase complex	cellular_component
PGSC0003DMG401024510	GO:0004634	phosphopyruvate hydratase activity	molecular_function
PGSC0003DMG401024510	GO:0046872	metal ion binding	molecular_function
PGSC0003DMG401024510	GO:0000287	magnesium ion binding	molecular_function
PGSC0003DMG401024510	GO:0006096	glycolytic process	biological_process
PGSC0003DMG401024510	GO:0009735	response to cytokinin	biological_process
PGSC0003DMG401024510	GO:0010090	trichome morphogenesis	biological_process
PGSC0003DMG401024510	GO:0009507	chloroplast	cellular_component
PGSC0003DMG401024510	GO:0009570	chloroplast stroma	cellular_component
PGSC0003DMG400002028	GO:0005576	extracellular region	cellular_component
PGSC0003DMG400002038	GO:0004672	protein kinase activity	molecular_function
PGSC0003DMG400002038	GO:0005524	ATP binding	molecular_function
PGSC0003DMG400002038	GO:0006468	protein phosphorylation	biological_process
PGSC0003DMG400002038	GO:0016020	membrane	cellular_component
PGSC0003DMG400002038	GO:0016021	integral component of membrane	cellular_component
PGSC0003DMG400002038	GO:0030247	polysaccharide binding	molecular_function
PGSC0003DMG400024594	GO:0016740	transferase activity	molecular_function
PGSC0003DMG400024594	GO:0008152	metabolic process	biological_process
PGSC0003DMG400024594	GO:0016757	transferase activity, transferring glycosyl groups	molecular_function
PGSC0003DMG400024594	GO:0016758	transferase activity, transferring hexosyl groups	molecular_function
PGSC0003DMG400024600	GO:0003950	NAD+ ADP-ribosyltransferase activity	molecular_function
PGSC0003DMG400002202	GO:0033177	proton-transporting two-sector ATPase complex, proton-transporting domain	cellular_component
PGSC0003DMG400002202	GO:0045263	proton-transporting ATP synthase complex, coupling factor F(o)	cellular_component
PGSC0003DMG400002202	GO:0000166	nucleotide binding	molecular_function
PGSC0003DMG400002202	GO:0005524	ATP binding	molecular_function
PGSC0003DMG400002202	GO:0016020	membrane	cellular_component
PGSC0003DMG400002202	GO:0016021	integral component of membrane	cellular_component
PGSC0003DMG400002202	GO:0006811	ion transport	biological_process
PGSC0003DMG400002202	GO:0015986	ATP synthesis coupled proton transport	biological_process
PGSC0003DMG400002202	GO:0015992	proton transport	biological_process
PGSC0003DMG400002202	GO:0008289	lipid binding	molecular_function
PGSC0003DMG400002202	GO:0005739	mitochondrion	cellular_component
PGSC0003DMG400002202	GO:0015078	proton transmembrane transporter activity	molecular_function
PGSC0003DMG400002202	GO:0015991	ATP hydrolysis coupled proton transport	biological_process
PGSC0003DMG400002202	GO:0031966	mitochondrial membrane	cellular_component
PGSC0003DMG400012522	GO:0008299	isoprenoid biosynthetic process	biological_process
PGSC0003DMG400012522	GO:0016126	sterol biosynthetic process	biological_process
PGSC0003DMG400012522	GO:0016740	transferase activity	molecular_function
PGSC0003DMG400012522	GO:0008152	metabolic process	biological_process
PGSC0003DMG400012522	GO:0003824	catalytic activity	molecular_function
PGSC0003DMG400012522	GO:0006629	lipid metabolic process	biological_process
PGSC0003DMG400012522	GO:0004421	hydroxymethylglutaryl-CoA synthase activity	molecular_function
PGSC0003DMG400012522	GO:0006694	steroid biosynthetic process	biological_process
PGSC0003DMG400012522	GO:0008202	steroid metabolic process	biological_process
PGSC0003DMG400024627	GO:0016866	intramolecular transferase activity	molecular_function
PGSC0003DMG400024627	GO:0030244	cellulose biosynthetic process	biological_process
PGSC0003DMG400024627	GO:0071669	plant-type cell wall organization or biogenesis	biological_process
PGSC0003DMG400024661	GO:0016740	transferase activity	molecular_function
PGSC0003DMG400024661	GO:0000166	nucleotide binding	molecular_function
PGSC0003DMG400024661	GO:0004672	protein kinase activity	molecular_function
PGSC0003DMG400024661	GO:0004674	protein serine/threonine kinase activity	molecular_function
PGSC0003DMG400024661	GO:0005524	ATP binding	molecular_function
PGSC0003DMG400024661	GO:0016301	kinase activity	molecular_function
PGSC0003DMG400024661	GO:0006468	protein phosphorylation	biological_process
PGSC0003DMG400024661	GO:0016310	phosphorylation	biological_process
PGSC0003DMG400024661	GO:0016020	membrane	cellular_component
PGSC0003DMG400024661	GO:0016021	integral component of membrane	cellular_component
PGSC0003DMG400024661	GO:0005515	protein binding	molecular_function
PGSC0003DMG400012578	GO:0016740	transferase activity	molecular_function
PGSC0003DMG400012578	GO:0008152	metabolic process	biological_process
PGSC0003DMG400012578	GO:0016757	transferase activity, transferring glycosyl groups	molecular_function
PGSC0003DMG400012578	GO:0016758	transferase activity, transferring hexosyl groups	molecular_function
PGSC0003DMG400012589	GO:0042744	hydrogen peroxide catabolic process	biological_process
PGSC0003DMG400012589	GO:0098869	cellular oxidant detoxification	biological_process
PGSC0003DMG400012589	GO:0004601	peroxidase activity	molecular_function
PGSC0003DMG400012589	GO:0055114	oxidation-reduction process	biological_process
PGSC0003DMG400012589	GO:0016491	oxidoreductase activity	molecular_function
PGSC0003DMG400012589	GO:0046872	metal ion binding	molecular_function
PGSC0003DMG400012589	GO:0005576	extracellular region	cellular_component
PGSC0003DMG400012589	GO:0020037	heme binding	molecular_function
PGSC0003DMG400012589	GO:0006979	response to oxidative stress	biological_process
PGSC0003DMG400002327	GO:0004672	protein kinase activity	molecular_function
PGSC0003DMG400002327	GO:0005524	ATP binding	molecular_function
PGSC0003DMG400002327	GO:0006468	protein phosphorylation	biological_process
PGSC0003DMG400002387	GO:0032259	methylation	biological_process
PGSC0003DMG400002387	GO:0008171	O-methyltransferase activity	molecular_function
PGSC0003DMG400024771	GO:0005515	protein binding	molecular_function
PGSC0003DMG400024781	GO:0006351	transcription, DNA-templated	biological_process
PGSC0003DMG400024781	GO:0006355	regulation of transcription, DNA-templated	biological_process
PGSC0003DMG400024860	GO:0008152	metabolic process	biological_process
PGSC0003DMG400024860	GO:0055114	oxidation-reduction process	biological_process
PGSC0003DMG400024860	GO:0016624	oxidoreductase activity, acting on the aldehyde or oxo group of donors, disulfide as acceptor	molecular_function
PGSC0003DMG400002566	GO:0005515	protein binding	molecular_function
PGSC0003DMG400002590	GO:0030246	carbohydrate binding	molecular_function
PGSC0003DMG400002590	GO:0005975	carbohydrate metabolic process	biological_process
PGSC0003DMG400002590	GO:0004553	hydrolase activity, hydrolyzing O-glycosyl compounds	molecular_function
PGSC0003DMG401024894	GO:0016020	membrane	cellular_component
PGSC0003DMG401024894	GO:0016021	integral component of membrane	cellular_component
PGSC0003DMG400002590	GO:0016798	hydrolase activity, acting on glycosyl bonds	molecular_function
PGSC0003DMG400002590	GO:0016787	hydrolase activity	molecular_function
PGSC0003DMG400002590	GO:0008152	metabolic process	biological_process
PGSC0003DMG400002590	GO:0004565	beta-galactosidase activity	molecular_function
PGSC0003DMG400024961	GO:0003700	DNA-binding transcription factor activity	molecular_function
PGSC0003DMG400024961	GO:0006355	regulation of transcription, DNA-templated	biological_process
PGSC0003DMG400024961	GO:0043565	sequence-specific DNA binding	molecular_function
PGSC0003DMG400024961	GO:0003677	DNA binding	molecular_function
PGSC0003DMG400024961	GO:0005634	nucleus	cellular_component
PGSC0003DMG400024961	GO:0006351	transcription, DNA-templated	biological_process
PGSC0003DMG400024967	GO:0098869	cellular oxidant detoxification	biological_process
PGSC0003DMG400024967	GO:0004601	peroxidase activity	molecular_function
PGSC0003DMG400024967	GO:0055114	oxidation-reduction process	biological_process
PGSC0003DMG400024967	GO:0020037	heme binding	molecular_function
PGSC0003DMG400024967	GO:0006979	response to oxidative stress	biological_process
PGSC0003DMG400024967	GO:0042744	hydrogen peroxide catabolic process	biological_process
PGSC0003DMG400024967	GO:0016491	oxidoreductase activity	molecular_function
PGSC0003DMG400024967	GO:0046872	metal ion binding	molecular_function
PGSC0003DMG400024967	GO:0005576	extracellular region	cellular_component
PGSC0003DMG400012953	GO:0055114	oxidation-reduction process	biological_process
PGSC0003DMG400012953	GO:0004497	monooxygenase activity	molecular_function
PGSC0003DMG400012953	GO:0016491	oxidoreductase activity	molecular_function
PGSC0003DMG400012953	GO:0046872	metal ion binding	molecular_function
PGSC0003DMG400012953	GO:0020037	heme binding	molecular_function
PGSC0003DMG400012953	GO:0005506	iron ion binding	molecular_function
PGSC0003DMG400012953	GO:0016705	oxidoreductase activity, acting on paired donors, with incorporation or reduction of molecular oxygen	molecular_function
PGSC0003DMG400002826	GO:0005515	protein binding	molecular_function
PGSC0003DMG400002890	GO:0016036	cellular response to phosphate starvation	biological_process
PGSC0003DMG401025083	GO:0098869	cellular oxidant detoxification	biological_process
PGSC0003DMG401025083	GO:0004601	peroxidase activity	molecular_function
PGSC0003DMG401025083	GO:0055114	oxidation-reduction process	biological_process
PGSC0003DMG401025083	GO:0020037	heme binding	molecular_function
PGSC0003DMG401025083	GO:0006979	response to oxidative stress	biological_process
PGSC0003DMG401025083	GO:0042744	hydrogen peroxide catabolic process	biological_process
PGSC0003DMG401025083	GO:0016491	oxidoreductase activity	molecular_function
PGSC0003DMG401025083	GO:0046872	metal ion binding	molecular_function
PGSC0003DMG401025083	GO:0005576	extracellular region	cellular_component
PGSC0003DMG402025083	GO:0042744	hydrogen peroxide catabolic process	biological_process
PGSC0003DMG402025083	GO:0098869	cellular oxidant detoxification	biological_process
PGSC0003DMG402025083	GO:0004601	peroxidase activity	molecular_function
PGSC0003DMG402025083	GO:0055114	oxidation-reduction process	biological_process
PGSC0003DMG402025083	GO:0016020	membrane	cellular_component
PGSC0003DMG402025083	GO:0016021	integral component of membrane	cellular_component
PGSC0003DMG402025083	GO:0016491	oxidoreductase activity	molecular_function
PGSC0003DMG402025083	GO:0046872	metal ion binding	molecular_function
PGSC0003DMG402025083	GO:0005576	extracellular region	cellular_component
PGSC0003DMG402025083	GO:0020037	heme binding	molecular_function
PGSC0003DMG402025083	GO:0006979	response to oxidative stress	biological_process
PGSC0003DMG401013112	GO:0000166	nucleotide binding	molecular_function
PGSC0003DMG401013112	GO:0005524	ATP binding	molecular_function
PGSC0003DMG401013112	GO:0016020	membrane	cellular_component
PGSC0003DMG401013112	GO:0016021	integral component of membrane	cellular_component
PGSC0003DMG401013112	GO:0016887	ATPase activity	molecular_function
PGSC0003DMG400025158	GO:0055114	oxidation-reduction process	biological_process
PGSC0003DMG400025158	GO:0102895	colneleate synthase activity	molecular_function
PGSC0003DMG400025158	GO:0016829	lyase activity	molecular_function
PGSC0003DMG400025158	GO:0046872	metal ion binding	molecular_function
PGSC0003DMG400025158	GO:0020037	heme binding	molecular_function
PGSC0003DMG400025158	GO:0004497	monooxygenase activity	molecular_function
PGSC0003DMG400025158	GO:0005506	iron ion binding	molecular_function
PGSC0003DMG400025158	GO:0016705	oxidoreductase activity, acting on paired donors, with incorporation or reduction of molecular oxygen	molecular_function
PGSC0003DMG400025160	GO:0042631	cellular response to water deprivation	biological_process
PGSC0003DMG400025160	GO:0016020	membrane	cellular_component
PGSC0003DMG400025160	GO:0016021	integral component of membrane	cellular_component
PGSC0003DMG400025160	GO:0009631	cold acclimation	biological_process
PGSC0003DMG400025160	GO:0009737	response to abscisic acid	biological_process
PGSC0003DMG400025160	GO:0005773	vacuole	cellular_component
PGSC0003DMG400003056	GO:0010951	negative regulation of endopeptidase activity	biological_process
PGSC0003DMG400003056	GO:0004867	serine-type endopeptidase inhibitor activity	molecular_function
PGSC0003DMG400003056	GO:0009611	response to wounding	biological_process
PGSC0003DMG400025240	GO:0016740	transferase activity	molecular_function
PGSC0003DMG400025240	GO:0016020	membrane	cellular_component
PGSC0003DMG400025240	GO:0016021	integral component of membrane	cellular_component
PGSC0003DMG400025240	GO:0016757	transferase activity, transferring glycosyl groups	molecular_function
PGSC0003DMG400025240	GO:0005975	carbohydrate metabolic process	biological_process
PGSC0003DMG400025240	GO:0006004	fucose metabolic process	biological_process
PGSC0003DMG400003228	GO:0009733	response to auxin	biological_process
PGSC0003DMG400003257	GO:0055114	oxidation-reduction process	biological_process
PGSC0003DMG400003257	GO:0016020	membrane	cellular_component
PGSC0003DMG400003257	GO:0016021	integral component of membrane	cellular_component
PGSC0003DMG400003257	GO:0004497	monooxygenase activity	molecular_function
PGSC0003DMG400003257	GO:0016491	oxidoreductase activity	molecular_function
PGSC0003DMG400003257	GO:0046872	metal ion binding	molecular_function
PGSC0003DMG400003257	GO:0020037	heme binding	molecular_function
PGSC0003DMG400003257	GO:0005506	iron ion binding	molecular_function
PGSC0003DMG400003257	GO:0016705	oxidoreductase activity, acting on paired donors, with incorporation or reduction of molecular oxygen	molecular_function
PGSC0003DMG400013485	GO:0005524	ATP binding	molecular_function
PGSC0003DMG400013485	GO:0003824	catalytic activity	molecular_function
PGSC0003DMG400025487	GO:0008152	metabolic process	biological_process
PGSC0003DMG400025487	GO:0016829	lyase activity	molecular_function
PGSC0003DMG400025487	GO:0046872	metal ion binding	molecular_function
PGSC0003DMG400025487	GO:0003824	catalytic activity	molecular_function
PGSC0003DMG400025487	GO:0019752	carboxylic acid metabolic process	biological_process
PGSC0003DMG400025487	GO:0004451	isocitrate lyase activity	molecular_function
PGSC0003DMG400025487	GO:0009514	glyoxysome	cellular_component
PGSC0003DMG400013546	GO:0016740	transferase activity	molecular_function
PGSC0003DMG400013546	GO:0016757	transferase activity, transferring glycosyl groups	molecular_function
PGSC0003DMG400013546	GO:0016157	sucrose synthase activity	molecular_function
PGSC0003DMG400013546	GO:0005985	sucrose metabolic process	biological_process
PGSC0003DMG400025495	GO:0016020	membrane	cellular_component
PGSC0003DMG400025495	GO:0016021	integral component of membrane	cellular_component
PGSC0003DMG400025495	GO:0022857	transmembrane transporter activity	molecular_function
PGSC0003DMG400025495	GO:0055085	transmembrane transport	biological_process
PGSC0003DMG400013577	GO:0055114	oxidation-reduction process	biological_process
PGSC0003DMG400013577	GO:0004499	N,N-dimethylaniline monooxygenase activity	molecular_function
PGSC0003DMG400013577	GO:0004497	monooxygenase activity	molecular_function
PGSC0003DMG400013577	GO:0016491	oxidoreductase activity	molecular_function
PGSC0003DMG400013577	GO:0050660	flavin adenine dinucleotide binding	molecular_function
PGSC0003DMG400013577	GO:0050661	NADP binding	molecular_function
PGSC0003DMG400003526	GO:0000166	nucleotide binding	molecular_function
PGSC0003DMG400003526	GO:0005524	ATP binding	molecular_function
PGSC0003DMG400003531	GO:0006950	response to stress	biological_process
PGSC0003DMG400003531	GO:0009415	response to water	biological_process
PGSC0003DMG400013649	GO:0016020	membrane	cellular_component
PGSC0003DMG400013649	GO:0016021	integral component of membrane	cellular_component
PGSC0003DMG400013649	GO:0055085	transmembrane transport	biological_process
PGSC0003DMG400013763	GO:0016020	membrane	cellular_component
PGSC0003DMG400013763	GO:0016021	integral component of membrane	cellular_component
PGSC0003DMG400013763	GO:0005515	protein binding	molecular_function
PGSC0003DMG400013879	GO:0016491	oxidoreductase activity	molecular_function
PGSC0003DMG400013879	GO:0055114	oxidation-reduction process	biological_process
PGSC0003DMG400013879	GO:0010181	FMN binding	molecular_function
PGSC0003DMG400013879	GO:0003955	NAD(P)H dehydrogenase (quinone) activity	molecular_function
PGSC0003DMG400003848	GO:0005215	transporter activity	molecular_function
PGSC0003DMG400003848	GO:0016020	membrane	cellular_component
PGSC0003DMG400003848	GO:0016021	integral component of membrane	cellular_component
PGSC0003DMG400003848	GO:0022857	transmembrane transporter activity	molecular_function
PGSC0003DMG400003848	GO:0055085	transmembrane transport	biological_process
PGSC0003DMG400003848	GO:0006829	zinc ion transport	biological_process
PGSC0003DMG400003848	GO:0005773	vacuole	cellular_component
PGSC0003DMG400003848	GO:0005774	vacuolar membrane	cellular_component
PGSC0003DMG400003848	GO:0009507	chloroplast	cellular_component
PGSC0003DMG400003848	GO:0009705	plant-type vacuole membrane	cellular_component
PGSC0003DMG400013975	GO:0006073	cellular glucan metabolic process	biological_process
PGSC0003DMG400013975	GO:0016798	hydrolase activity, acting on glycosyl bonds	molecular_function
PGSC0003DMG400013975	GO:0016740	transferase activity	molecular_function
PGSC0003DMG400013975	GO:0016787	hydrolase activity	molecular_function
PGSC0003DMG400013975	GO:0005975	carbohydrate metabolic process	biological_process
PGSC0003DMG400013975	GO:0008152	metabolic process	biological_process
PGSC0003DMG400013975	GO:0071555	cell wall organization	biological_process
PGSC0003DMG400013975	GO:0005576	extracellular region	cellular_component
PGSC0003DMG400013975	GO:0004553	hydrolase activity, hydrolyzing O-glycosyl compounds	molecular_function
PGSC0003DMG400013975	GO:0005618	cell wall	cellular_component
PGSC0003DMG400013975	GO:0048046	apoplast	cellular_component
PGSC0003DMG400013975	GO:0016762	xyloglucan:xyloglucosyl transferase activity	molecular_function
PGSC0003DMG400013975	GO:0010411	xyloglucan metabolic process	biological_process
PGSC0003DMG400013975	GO:0042546	cell wall biogenesis	biological_process
PGSC0003DMG400013984	GO:0005515	protein binding	molecular_function
PGSC0003DMG400025877	GO:0016740	transferase activity	molecular_function
PGSC0003DMG400025877	GO:0008152	metabolic process	biological_process
PGSC0003DMG400025877	GO:0016757	transferase activity, transferring glycosyl groups	molecular_function
PGSC0003DMG400025877	GO:0016758	transferase activity, transferring hexosyl groups	molecular_function
PGSC0003DMG400025878	GO:0016740	transferase activity	molecular_function
PGSC0003DMG400025878	GO:0008152	metabolic process	biological_process
PGSC0003DMG400025878	GO:0016757	transferase activity, transferring glycosyl groups	molecular_function
PGSC0003DMG400025878	GO:0016758	transferase activity, transferring hexosyl groups	molecular_function
PGSC0003DMG400025932	GO:0005515	protein binding	molecular_function
PGSC0003DMG400014178	GO:0008446	GDP-mannose 4,6-dehydratase activity	molecular_function
PGSC0003DMG400014178	GO:0019673	GDP-mannose metabolic process	biological_process
PGSC0003DMG400004170	GO:0006529	asparagine biosynthetic process	biological_process
PGSC0003DMG400004170	GO:0000166	nucleotide binding	molecular_function
PGSC0003DMG400004170	GO:0005524	ATP binding	molecular_function
PGSC0003DMG400004170	GO:0016874	ligase activity	molecular_function
PGSC0003DMG400004170	GO:0004066	asparagine synthase (glutamine-hydrolyzing) activity	molecular_function
PGSC0003DMG400004170	GO:0006541	glutamine metabolic process	biological_process
PGSC0003DMG400004170	GO:0043617	cellular response to sucrose starvation	biological_process
PGSC0003DMG400004170	GO:0009744	response to sucrose	biological_process
PGSC0003DMG400004170	GO:0009749	response to glucose	biological_process
PGSC0003DMG400004170	GO:0009750	response to fructose	biological_process
PGSC0003DMG400004170	GO:0008652	cellular amino acid biosynthetic process	biological_process
PGSC0003DMG400026128	GO:0008080	N-acetyltransferase activity	molecular_function
PGSC0003DMG400014248	GO:0005524	ATP binding	molecular_function
PGSC0003DMG400014248	GO:0000166	nucleotide binding	molecular_function
PGSC0003DMG400014248	GO:0019538	protein metabolic process	biological_process
PGSC0003DMG400014248	GO:0005515	protein binding	molecular_function
PGSC0003DMG400026220	GO:0005576	extracellular region	cellular_component
PGSC0003DMG400026222	GO:0005576	extracellular region	cellular_component
PGSC0003DMG400026226	GO:0003924	GTPase activity	molecular_function
PGSC0003DMG400026226	GO:0005525	GTP binding	molecular_function
PGSC0003DMG400026280	GO:0003824	catalytic activity	molecular_function
PGSC0003DMG400026280	GO:0016829	lyase activity	molecular_function
PGSC0003DMG400026280	GO:0030170	pyridoxal phosphate binding	molecular_function
PGSC0003DMG400026280	GO:0016831	carboxy-lyase activity	molecular_function
PGSC0003DMG400026280	GO:0019752	carboxylic acid metabolic process	biological_process
PGSC0003DMG400014342	GO:0046872	metal ion binding	molecular_function
PGSC0003DMG400014342	GO:0030001	metal ion transport	biological_process
PGSC0003DMG400026360	GO:0009507	chloroplast	cellular_component
PGSC0003DMG400026360	GO:0009536	plastid	cellular_component
PGSC0003DMG400026360	GO:0046872	metal ion binding	molecular_function
PGSC0003DMG400026360	GO:0055114	oxidation-reduction process	biological_process
PGSC0003DMG400026360	GO:0009055	electron transfer activity	molecular_function
PGSC0003DMG400026360	GO:0051536	iron-sulfur cluster binding	molecular_function
PGSC0003DMG400026360	GO:0022900	electron transport chain	biological_process
PGSC0003DMG400026360	GO:0051537	2 iron, 2 sulfur cluster binding	molecular_function
PGSC0003DMG400026382	GO:0006541	glutamine metabolic process	biological_process
PGSC0003DMG400026382	GO:0016787	hydrolase activity	molecular_function
PGSC0003DMG400004440	GO:0016853	isomerase activity	molecular_function
PGSC0003DMG400004440	GO:0003755	peptidyl-prolyl cis-trans isomerase activity	molecular_function
PGSC0003DMG400004440	GO:0000413	protein peptidyl-prolyl isomerization	biological_process
PGSC0003DMG400004440	GO:0006457	protein folding	biological_process
PGSC0003DMG400004547	GO:0010466	negative regulation of peptidase activity	biological_process
PGSC0003DMG400004547	GO:0030414	peptidase inhibitor activity	molecular_function
PGSC0003DMG400004547	GO:0010951	negative regulation of endopeptidase activity	biological_process
PGSC0003DMG400004547	GO:0031640	killing of cells of other organism	biological_process
PGSC0003DMG400004547	GO:0050830	defense response to Gram-positive bacterium	biological_process
PGSC0003DMG400004547	GO:0005575	cellular_component	cellular_component
PGSC0003DMG400004547	GO:0004867	serine-type endopeptidase inhibitor activity	molecular_function
PGSC0003DMG400004547	GO:0005576	extracellular region	cellular_component
PGSC0003DMG400004547	GO:0050832	defense response to fungus	biological_process
PGSC0003DMG400004547	GO:0042742	defense response to bacterium	biological_process
PGSC0003DMG401004570	GO:0003676	nucleic acid binding	molecular_function
PGSC0003DMG401004570	GO:0005515	protein binding	molecular_function
PGSC0003DMG400014594	GO:0003700	DNA-binding transcription factor activity	molecular_function
PGSC0003DMG400014594	GO:0003677	DNA binding	molecular_function
PGSC0003DMG400014594	GO:0006355	regulation of transcription, DNA-templated	biological_process
PGSC0003DMG400014594	GO:0005634	nucleus	cellular_component
PGSC0003DMG400014594	GO:0006351	transcription, DNA-templated	biological_process
PGSC0003DMG400026853	GO:0016798	hydrolase activity, acting on glycosyl bonds	molecular_function
PGSC0003DMG400026853	GO:0004568	chitinase activity	molecular_function
PGSC0003DMG400026853	GO:0016787	hydrolase activity	molecular_function
PGSC0003DMG400026853	GO:0005975	carbohydrate metabolic process	biological_process
PGSC0003DMG400026853	GO:0008152	metabolic process	biological_process
PGSC0003DMG400026853	GO:0008061	chitin binding	molecular_function
PGSC0003DMG400026853	GO:0006032	chitin catabolic process	biological_process
PGSC0003DMG400026853	GO:0016998	cell wall macromolecule catabolic process	biological_process
PGSC0003DMG400026855	GO:0005975	carbohydrate metabolic process	biological_process
PGSC0003DMG400026855	GO:0008061	chitin binding	molecular_function
PGSC0003DMG400026855	GO:0004568	chitinase activity	molecular_function
PGSC0003DMG400026855	GO:0006032	chitin catabolic process	biological_process
PGSC0003DMG400026855	GO:0016998	cell wall macromolecule catabolic process	biological_process
PGSC0003DMG400004703	GO:0006950	response to stress	biological_process
PGSC0003DMG400026871	GO:0055114	oxidation-reduction process	biological_process
PGSC0003DMG400026871	GO:0004497	monooxygenase activity	molecular_function
PGSC0003DMG400026871	GO:0016491	oxidoreductase activity	molecular_function
PGSC0003DMG400026871	GO:0046872	metal ion binding	molecular_function
PGSC0003DMG400026871	GO:0020037	heme binding	molecular_function
PGSC0003DMG400026871	GO:0005506	iron ion binding	molecular_function
PGSC0003DMG400026871	GO:0016705	oxidoreductase activity, acting on paired donors, with incorporation or reduction of molecular oxygen	molecular_function
PGSC0003DMG400014778	GO:0016746	transferase activity, transferring acyl groups	molecular_function
PGSC0003DMG400014778	GO:0050366	tyramine N-feruloyltransferase activity	molecular_function
PGSC0003DMG400014778	GO:0016740	transferase activity	molecular_function
PGSC0003DMG400014778	GO:0008080	N-acetyltransferase activity	molecular_function
PGSC0003DMG400014779	GO:0003824	catalytic activity	molecular_function
PGSC0003DMG400014779	GO:0016829	lyase activity	molecular_function
PGSC0003DMG400014779	GO:0030170	pyridoxal phosphate binding	molecular_function
PGSC0003DMG400014779	GO:0016831	carboxy-lyase activity	molecular_function
PGSC0003DMG400014779	GO:0019752	carboxylic acid metabolic process	biological_process
PGSC0003DMG400004822	GO:0055114	oxidation-reduction process	biological_process
PGSC0003DMG400004822	GO:0008152	metabolic process	biological_process
PGSC0003DMG400004822	GO:0016491	oxidoreductase activity	molecular_function
PGSC0003DMG402004840	GO:0016311	dephosphorylation	biological_process
PGSC0003DMG402004840	GO:0016791	phosphatase activity	molecular_function
PGSC0003DMG400004860	GO:0004672	protein kinase activity	molecular_function
PGSC0003DMG400004860	GO:0005524	ATP binding	molecular_function
PGSC0003DMG400004860	GO:0006468	protein phosphorylation	biological_process
PGSC0003DMG400004860	GO:0018108	peptidyl-tyrosine phosphorylation	biological_process
PGSC0003DMG400004860	GO:0004713	protein tyrosine kinase activity	molecular_function
PGSC0003DMG400014867	GO:0042744	hydrogen peroxide catabolic process	biological_process
PGSC0003DMG400014867	GO:0098869	cellular oxidant detoxification	biological_process
PGSC0003DMG400014867	GO:0004601	peroxidase activity	molecular_function
PGSC0003DMG400014867	GO:0055114	oxidation-reduction process	biological_process
PGSC0003DMG400014867	GO:0016491	oxidoreductase activity	molecular_function
PGSC0003DMG400014867	GO:0046872	metal ion binding	molecular_function
PGSC0003DMG400014867	GO:0005576	extracellular region	cellular_component
PGSC0003DMG400014867	GO:0020037	heme binding	molecular_function
PGSC0003DMG400014867	GO:0006979	response to oxidative stress	biological_process
PGSC0003DMG400004899	GO:0009058	biosynthetic process	biological_process
PGSC0003DMG400004899	GO:0003824	catalytic activity	molecular_function
PGSC0003DMG400004899	GO:0030170	pyridoxal phosphate binding	molecular_function
PGSC0003DMG400014902	GO:0055114	oxidation-reduction process	biological_process
PGSC0003DMG400014902	GO:0004497	monooxygenase activity	molecular_function
PGSC0003DMG400014902	GO:0016491	oxidoreductase activity	molecular_function
PGSC0003DMG400014902	GO:0046872	metal ion binding	molecular_function
PGSC0003DMG400014902	GO:0020037	heme binding	molecular_function
PGSC0003DMG400014902	GO:0005506	iron ion binding	molecular_function
PGSC0003DMG400014902	GO:0016705	oxidoreductase activity, acting on paired donors, with incorporation or reduction of molecular oxygen	molecular_function
PGSC0003DMG400014902	GO:0080132	fatty acid alpha-hydroxylase activity	molecular_function
PGSC0003DMG400014902	GO:0016132	brassinosteroid biosynthetic process	biological_process
PGSC0003DMG400014902	GO:0016020	membrane	cellular_component
PGSC0003DMG400014902	GO:0016021	integral component of membrane	cellular_component
PGSC0003DMG400014902	GO:0048366	leaf development	biological_process
PGSC0003DMG400004996	GO:0006012	galactose metabolic process	biological_process
PGSC0003DMG400004996	GO:0003978	UDP-glucose 4-epimerase activity	molecular_function
PGSC0003DMG400004996	GO:0016853	isomerase activity	molecular_function
PGSC0003DMG400027283	GO:0003700	DNA-binding transcription factor activity	molecular_function
PGSC0003DMG400027283	GO:0003677	DNA binding	molecular_function
PGSC0003DMG400027283	GO:0006355	regulation of transcription, DNA-templated	biological_process
PGSC0003DMG400027283	GO:0005634	nucleus	cellular_component
PGSC0003DMG400027283	GO:0043565	sequence-specific DNA binding	molecular_function
PGSC0003DMG400005113	GO:0005576	extracellular region	cellular_component
PGSC0003DMG400027449	GO:0003824	catalytic activity	molecular_function
PGSC0003DMG400027449	GO:0005992	trehalose biosynthetic process	biological_process
PGSC0003DMG400027449	GO:0005739	mitochondrion	cellular_component
PGSC0003DMG400027449	GO:0005829	cytosol	cellular_component
PGSC0003DMG400027477	GO:0006098	pentose-phosphate shunt	biological_process
PGSC0003DMG400027477	GO:0042732	D-xylose metabolic process	biological_process
PGSC0003DMG400027477	GO:0046872	metal ion binding	molecular_function
PGSC0003DMG400027477	GO:0005975	carbohydrate metabolic process	biological_process
PGSC0003DMG400027477	GO:0016853	isomerase activity	molecular_function
PGSC0003DMG400027477	GO:0009045	xylose isomerase activity	molecular_function
PGSC0003DMG400027477	GO:0005773	vacuole	cellular_component
PGSC0003DMG400027477	GO:0005774	vacuolar membrane	cellular_component
PGSC0003DMG400027477	GO:0005783	endoplasmic reticulum	cellular_component
PGSC0003DMG400027477	GO:0005794	Golgi apparatus	cellular_component
PGSC0003DMG400005261	GO:0055114	oxidation-reduction process	biological_process
PGSC0003DMG400005261	GO:0004497	monooxygenase activity	molecular_function
PGSC0003DMG400005261	GO:0016491	oxidoreductase activity	molecular_function
PGSC0003DMG400005261	GO:0046872	metal ion binding	molecular_function
PGSC0003DMG400005261	GO:0020037	heme binding	molecular_function
PGSC0003DMG400005261	GO:0005506	iron ion binding	molecular_function
PGSC0003DMG400005261	GO:0016705	oxidoreductase activity, acting on paired donors, with incorporation or reduction of molecular oxygen	molecular_function
PGSC0003DMG400005261	GO:0016020	membrane	cellular_component
PGSC0003DMG400005261	GO:0016021	integral component of membrane	cellular_component
PGSC0003DMG400005284	GO:0055114	oxidation-reduction process	biological_process
PGSC0003DMG400005284	GO:0003824	catalytic activity	molecular_function
PGSC0003DMG400005284	GO:0003855	3-dehydroquinate dehydratase activity	molecular_function
PGSC0003DMG400005284	GO:0004764	shikimate 3-dehydrogenase (NADP+) activity	molecular_function
PGSC0003DMG400027703	GO:0016020	membrane	cellular_component
PGSC0003DMG400027703	GO:0016021	integral component of membrane	cellular_component
PGSC0003DMG400027736	GO:0005694	chromosome	cellular_component
PGSC0003DMG400027736	GO:0003677	DNA binding	molecular_function
PGSC0003DMG400027736	GO:0005634	nucleus	cellular_component
PGSC0003DMG400027736	GO:0006334	nucleosome assembly	biological_process
PGSC0003DMG400027736	GO:0046982	protein heterodimerization activity	molecular_function
PGSC0003DMG400027736	GO:0000786	nucleosome	cellular_component
PGSC0003DMG400027748	GO:0016020	membrane	cellular_component
PGSC0003DMG400027748	GO:0016021	integral component of membrane	cellular_component
PGSC0003DMG400027748	GO:0005886	plasma membrane	cellular_component
PGSC0003DMG400015219	GO:0010951	negative regulation of endopeptidase activity	biological_process
PGSC0003DMG400015219	GO:0004866	endopeptidase inhibitor activity	molecular_function
PGSC0003DMG400015267	GO:0010951	negative regulation of endopeptidase activity	biological_process
PGSC0003DMG400015267	GO:0004866	endopeptidase inhibitor activity	molecular_function
PGSC0003DMG400015267	GO:0008233	peptidase activity	molecular_function
PGSC0003DMG400015267	GO:0006508	proteolysis	biological_process
PGSC0003DMG400027856	GO:0008299	isoprenoid biosynthetic process	biological_process
PGSC0003DMG400027856	GO:0016740	transferase activity	molecular_function
PGSC0003DMG400015327	GO:0016740	transferase activity	molecular_function
PGSC0003DMG400015327	GO:0008152	metabolic process	biological_process
PGSC0003DMG400015327	GO:0016757	transferase activity, transferring glycosyl groups	molecular_function
PGSC0003DMG400015327	GO:0016758	transferase activity, transferring hexosyl groups	molecular_function
PGSC0003DMG400015327	GO:0016020	membrane	cellular_component
PGSC0003DMG400015327	GO:0016021	integral component of membrane	cellular_component
PGSC0003DMG400015342	GO:0003677	DNA binding	molecular_function
PGSC0003DMG400015342	GO:0006355	regulation of transcription, DNA-templated	biological_process
PGSC0003DMG400015342	GO:0005634	nucleus	cellular_component
PGSC0003DMG400015342	GO:0006351	transcription, DNA-templated	biological_process
PGSC0003DMG400005494	GO:0055114	oxidation-reduction process	biological_process
PGSC0003DMG400005494	GO:0003824	catalytic activity	molecular_function
PGSC0003DMG400005494	GO:0016020	membrane	cellular_component
PGSC0003DMG400005494	GO:0050660	flavin adenine dinucleotide binding	molecular_function
PGSC0003DMG400005494	GO:0016491	oxidoreductase activity	molecular_function
PGSC0003DMG400005494	GO:0016614	oxidoreductase activity, acting on CH-OH group of donors	molecular_function
PGSC0003DMG400005494	GO:0071949	FAD binding	molecular_function
PGSC0003DMG400005494	GO:0003885	D-arabinono-1,4-lactone oxidase activity	molecular_function
PGSC0003DMG400015463	GO:0006591	ornithine metabolic process	biological_process
PGSC0003DMG400015463	GO:0006520	cellular amino acid metabolic process	biological_process
PGSC0003DMG400015463	GO:0016740	transferase activity	molecular_function
PGSC0003DMG400015463	GO:0016597	amino acid binding	molecular_function
PGSC0003DMG400015463	GO:0016743	carboxyl- or carbamoyltransferase activity	molecular_function
PGSC0003DMG400015463	GO:0004585	ornithine carbamoyltransferase activity	molecular_function
PGSC0003DMG400015464	GO:0090305	nucleic acid phosphodiester bond hydrolysis	biological_process
PGSC0003DMG400015464	GO:0004518	nuclease activity	molecular_function
PGSC0003DMG400015464	GO:0016020	membrane	cellular_component
PGSC0003DMG400015464	GO:0016021	integral component of membrane	cellular_component
PGSC0003DMG400015525	GO:0005694	chromosome	cellular_component
PGSC0003DMG400015525	GO:0003677	DNA binding	molecular_function
PGSC0003DMG400015525	GO:0005634	nucleus	cellular_component
PGSC0003DMG400015525	GO:0006334	nucleosome assembly	biological_process
PGSC0003DMG400015525	GO:0046982	protein heterodimerization activity	molecular_function
PGSC0003DMG400015525	GO:0000786	nucleosome	cellular_component
PGSC0003DMG400015545	GO:0005694	chromosome	cellular_component
PGSC0003DMG400015545	GO:0003677	DNA binding	molecular_function
PGSC0003DMG400015545	GO:0005634	nucleus	cellular_component
PGSC0003DMG400015545	GO:0006334	nucleosome assembly	biological_process
PGSC0003DMG400015545	GO:0046982	protein heterodimerization activity	molecular_function
PGSC0003DMG400015545	GO:0000786	nucleosome	cellular_component
PGSC0003DMG400015670	GO:0016787	hydrolase activity	molecular_function
PGSC0003DMG400015670	GO:0006629	lipid metabolic process	biological_process
PGSC0003DMG400015670	GO:0016042	lipid catabolic process	biological_process
PGSC0003DMG400015673	GO:0008299	isoprenoid biosynthetic process	biological_process
PGSC0003DMG400015673	GO:0016740	transferase activity	molecular_function
PGSC0003DMG400015678	GO:0055114	oxidation-reduction process	biological_process
PGSC0003DMG400015678	GO:0046872	metal ion binding	molecular_function
PGSC0003DMG400015678	GO:0016491	oxidoreductase activity	molecular_function
PGSC0003DMG400015678	GO:0008270	zinc ion binding	molecular_function
PGSC0003DMG400015709	GO:0016020	membrane	cellular_component
PGSC0003DMG400015709	GO:0016021	integral component of membrane	cellular_component
PGSC0003DMG400015850	GO:0016036	cellular response to phosphate starvation	biological_process
PGSC0003DMG402015935	GO:0055114	oxidation-reduction process	biological_process
PGSC0003DMG402015935	GO:0016020	membrane	cellular_component
PGSC0003DMG402015935	GO:0016021	integral component of membrane	cellular_component
PGSC0003DMG402015935	GO:0016491	oxidoreductase activity	molecular_function
PGSC0003DMG400016221	GO:0019904	protein domain specific binding	molecular_function
PGSC0003DMG400016247	GO:0055114	oxidation-reduction process	biological_process
PGSC0003DMG400016247	GO:0102786	stearoyl-[acp] desaturase activity	molecular_function
PGSC0003DMG400016247	GO:0009507	chloroplast	cellular_component
PGSC0003DMG400016247	GO:0009536	plastid	cellular_component
PGSC0003DMG400016247	GO:0016491	oxidoreductase activity	molecular_function
PGSC0003DMG400016247	GO:0046872	metal ion binding	molecular_function
PGSC0003DMG400016247	GO:0045300	acyl-[acyl-carrier-protein] desaturase activity	molecular_function
PGSC0003DMG400016247	GO:0006631	fatty acid metabolic process	biological_process
PGSC0003DMG400016247	GO:0006633	fatty acid biosynthetic process	biological_process
PGSC0003DMG400016247	GO:0006629	lipid metabolic process	biological_process
PGSC0003DMG400016284	GO:0018106	peptidyl-histidine phosphorylation	biological_process
PGSC0003DMG400016284	GO:0023014	signal transduction by protein phosphorylation	biological_process
PGSC0003DMG400016284	GO:0000160	phosphorelay signal transduction system	biological_process
PGSC0003DMG400016284	GO:0016740	transferase activity	molecular_function
PGSC0003DMG400016284	GO:0000166	nucleotide binding	molecular_function
PGSC0003DMG400016284	GO:0004672	protein kinase activity	molecular_function
PGSC0003DMG400016284	GO:0005524	ATP binding	molecular_function
PGSC0003DMG400016284	GO:0016301	kinase activity	molecular_function
PGSC0003DMG400016284	GO:0007165	signal transduction	biological_process
PGSC0003DMG400016284	GO:0016310	phosphorylation	biological_process
PGSC0003DMG400016284	GO:0016020	membrane	cellular_component
PGSC0003DMG400016284	GO:0016021	integral component of membrane	cellular_component
PGSC0003DMG400016284	GO:0046872	metal ion binding	molecular_function
PGSC0003DMG400016284	GO:0005783	endoplasmic reticulum	cellular_component
PGSC0003DMG400016284	GO:0005789	endoplasmic reticulum membrane	cellular_component
PGSC0003DMG400016284	GO:0006468	protein phosphorylation	biological_process
PGSC0003DMG400016284	GO:0000155	phosphorelay sensor kinase activity	molecular_function
PGSC0003DMG400016284	GO:0004673	protein histidine kinase activity	molecular_function
PGSC0003DMG400016284	GO:0038199	ethylene receptor activity	molecular_function
PGSC0003DMG400016284	GO:0051740	ethylene binding	molecular_function
PGSC0003DMG400016284	GO:0009873	ethylene-activated signaling pathway	biological_process
PGSC0003DMG400016284	GO:0010105	negative regulation of ethylene-activated signaling pathway	biological_process
PGSC0003DMG400016284	GO:0050896	response to stimulus	biological_process
PGSC0003DMG400016284	GO:0005515	protein binding	molecular_function
PGSC0003DMG400016284	GO:0009723	response to ethylene	biological_process
PGSC0003DMG400016284	GO:0005622	intracellular	cellular_component
PGSC0003DMG400016441	GO:0003700	DNA-binding transcription factor activity	molecular_function
PGSC0003DMG400016441	GO:0003677	DNA binding	molecular_function
PGSC0003DMG400016441	GO:0006355	regulation of transcription, DNA-templated	biological_process
PGSC0003DMG400016441	GO:0005634	nucleus	cellular_component
PGSC0003DMG400016441	GO:0043565	sequence-specific DNA binding	molecular_function
PGSC0003DMG400016441	GO:0006351	transcription, DNA-templated	biological_process
PGSC0003DMG400016522	GO:0005634	nucleus	cellular_component
PGSC0003DMG400016522	GO:0000166	nucleotide binding	molecular_function
PGSC0003DMG400016522	GO:0005524	ATP binding	molecular_function
PGSC0003DMG400016522	GO:0046872	metal ion binding	molecular_function
PGSC0003DMG400016522	GO:0016779	nucleotidyltransferase activity	molecular_function
PGSC0003DMG400016522	GO:0004652	polynucleotide adenylyltransferase activity	molecular_function
PGSC0003DMG400016522	GO:0043631	RNA polyadenylation	biological_process
PGSC0003DMG400016522	GO:0003723	RNA binding	molecular_function
PGSC0003DMG400016522	GO:0031123	RNA 3'-end processing	biological_process
PGSC0003DMG400016749	GO:0005515	protein binding	molecular_function
PGSC0003DMG400016776	GO:0055114	oxidation-reduction process	biological_process
PGSC0003DMG400016776	GO:0004497	monooxygenase activity	molecular_function
PGSC0003DMG400016776	GO:0016491	oxidoreductase activity	molecular_function
PGSC0003DMG400016776	GO:0046872	metal ion binding	molecular_function
PGSC0003DMG400016776	GO:0020037	heme binding	molecular_function
PGSC0003DMG400016776	GO:0005506	iron ion binding	molecular_function
PGSC0003DMG400016776	GO:0016705	oxidoreductase activity, acting on paired donors, with incorporation or reduction of molecular oxygen	molecular_function
