# Supplementary material for: Transcriptome analysis reveals genes associated with late blight resistance in potato
Source: Sci Rep. 2024 Jul 5;14:15501. doi: 10.1038/s41598-024-60608-3 (PMC11226683; doi:10.1038/s41598-024-60608-3)
Supplement: Supplementary file 9 — Dataset S9. [file 41598_2024_60608_MOESM9_ESM.xlsx]

## Sheet: Pathway_Annotation
Metabolism	KO IDs	Enzyme Names
Carbohydrate metabolism
00010 Glycolysis / Gluconeogenesis [PATH:ko00010]
PGSC0003DMG400002525	K00844 HK	hexokinase [EC:2.7.1.1]
PGSC0003DMG400009861	K00844 HK	hexokinase [EC:2.7.1.1]
PGSC0003DMG400013187	K00844 HK	hexokinase [EC:2.7.1.1]
PGSC0003DMG400016521	K00844 HK	hexokinase [EC:2.7.1.1]
PGSC0003DMG400030624	K00844 HK	hexokinase [EC:2.7.1.1]
PGSC0003DMG400012910	K01810 GPI, pgi	glucose-6-phosphate isomerase [EC:5.3.1.9]
PGSC0003DMG400015341	K01810 GPI, pgi	glucose-6-phosphate isomerase [EC:5.3.1.9]
PGSC0003DMG400016208	K00850 pfkA, PFK	6-phosphofructokinase 1 [EC:2.7.1.11]
PGSC0003DMG400017413	K00850 pfkA, PFK	6-phosphofructokinase 1 [EC:2.7.1.11]
PGSC0003DMG400019734	K00850 pfkA, PFK	6-phosphofructokinase 1 [EC:2.7.1.11]
PGSC0003DMG400025455	K00850 pfkA, PFK	6-phosphofructokinase 1 [EC:2.7.1.11]
PGSC0003DMG402023631	K00850 pfkA, PFK	6-phosphofructokinase 1 [EC:2.7.1.11]
PGSC0003DMG400010007	K00895 pfp, PFP	diphosphate-dependent phosphofructokinase [EC:2.7.1.90]
PGSC0003DMG400016726	K00895 pfp, PFP	diphosphate-dependent phosphofructokinase [EC:2.7.1.90]
PGSC0003DMG400029309	K00895 pfp, PFP	diphosphate-dependent phosphofructokinase [EC:2.7.1.90]
PGSC0003DMG400019188	K03841 FBP, fbp	fructose-1,6-bisphosphatase I [EC:3.1.3.11]
PGSC0003DMG400019189	K03841 FBP, fbp	fructose-1,6-bisphosphatase I [EC:3.1.3.11]
PGSC0003DMG400020363	K03841 FBP, fbp	fructose-1,6-bisphosphatase I [EC:3.1.3.11]
PGSC0003DMG400033584	K03841 FBP, fbp	fructose-1,6-bisphosphatase I [EC:3.1.3.11]
PGSC0003DMG400002675	K01623 ALDO	fructose-bisphosphate aldolase, class I [EC:4.1.2.13]
PGSC0003DMG400003548	K01623 ALDO	fructose-bisphosphate aldolase, class I [EC:4.1.2.13]
PGSC0003DMG400028261	K01623 ALDO	fructose-bisphosphate aldolase, class I [EC:4.1.2.13]
PGSC0003DMG400001595	K01803 TPI, tpiA	triosephosphate isomerase (TIM) [EC:5.3.1.1]
PGSC0003DMG400004436	K01803 TPI, tpiA	triosephosphate isomerase (TIM) [EC:5.3.1.1]
PGSC0003DMG400027745	K01803 TPI, tpiA	triosephosphate isomerase (TIM) [EC:5.3.1.1]
PGSC0003DMG400011246	K00134 GAPDH, gapA	glyceraldehyde 3-phosphate dehydrogenase (phosphorylating) [EC:1.2.1.12]
PGSC0003DMG400015253	K00134 GAPDH, gapA	glyceraldehyde 3-phosphate dehydrogenase (phosphorylating) [EC:1.2.1.12]
PGSC0003DMG400017433	K00134 GAPDH, gapA	glyceraldehyde 3-phosphate dehydrogenase (phosphorylating) [EC:1.2.1.12]
PGSC0003DMG400026978	K00134 GAPDH, gapA	glyceraldehyde 3-phosphate dehydrogenase (phosphorylating) [EC:1.2.1.12]
PGSC0003DMG400003882	K00927 PGK, pgk	phosphoglycerate kinase [EC:2.7.2.3]
PGSC0003DMG400022118	K00927 PGK, pgk	phosphoglycerate kinase [EC:2.7.2.3]
PGSC0003DMG400009472	K01834 PGAM, gpmA	2,3-bisphosphoglycerate-dependent phosphoglycerate mutase [EC:5.4.2.11]
PGSC0003DMG400020629	K01834 PGAM, gpmA	2,3-bisphosphoglycerate-dependent phosphoglycerate mutase [EC:5.4.2.11]
PGSC0003DMG400000753	K15634 gpmB	2,3-bisphosphoglycerate-dependent phosphoglycerate mutase [EC:5.4.2.11]
PGSC0003DMG400000935	K15633 gpmI	2,3-bisphosphoglycerate-independent phosphoglycerate mutase [EC:5.4.2.12]
PGSC0003DMG400030344	K01689 ENO, eno	enolase [EC:4.2.1.11]
PGSC0003DMG401024510	K01689 ENO, eno	enolase [EC:4.2.1.11]
PGSC0003DMG400006590	K00873 PK, pyk	pyruvate kinase [EC:2.7.1.40]
PGSC0003DMG400010913	K00873 PK, pyk	pyruvate kinase [EC:2.7.1.40]
PGSC0003DMG400019605	K00873 PK, pyk	pyruvate kinase [EC:2.7.1.40]
PGSC0003DMG400024220	K00873 PK, pyk	pyruvate kinase [EC:2.7.1.40]
PGSC0003DMG400025298	K00873 PK, pyk	pyruvate kinase [EC:2.7.1.40]
PGSC0003DMG400025734	K00873 PK, pyk	pyruvate kinase [EC:2.7.1.40]
PGSC0003DMG400032107	K01006 ppdK	pyruvate, orthophosphate dikinase [EC:2.7.9.1]
PGSC0003DMG400001927	K00161 PDHA, pdhA	pyruvate dehydrogenase E1 component alpha subunit [EC:1.2.4.1]
PGSC0003DMG400002921	K00161 PDHA, pdhA	pyruvate dehydrogenase E1 component alpha subunit [EC:1.2.4.1]
PGSC0003DMG400022607	K00161 PDHA, pdhA	pyruvate dehydrogenase E1 component alpha subunit [EC:1.2.4.1]
PGSC0003DMG402013561	K00161 PDHA, pdhA	pyruvate dehydrogenase E1 component alpha subunit [EC:1.2.4.1]
PGSC0003DMG400007488	K00162 PDHB, pdhB	pyruvate dehydrogenase E1 component beta subunit [EC:1.2.4.1]
PGSC0003DMG400031370	K00162 PDHB, pdhB	pyruvate dehydrogenase E1 component beta subunit [EC:1.2.4.1]
PGSC0003DMG400009219	K00627 DLAT, aceF, pdhC	pyruvate dehydrogenase E2 component (dihydrolipoamide acetyltransferase) [EC:2.3.1.12]
PGSC0003DMG400012966	K00627 DLAT, aceF, pdhC	pyruvate dehydrogenase E2 component (dihydrolipoamide acetyltransferase) [EC:2.3.1.12]
PGSC0003DMG400018735	K00627 DLAT, aceF, pdhC	pyruvate dehydrogenase E2 component (dihydrolipoamide acetyltransferase) [EC:2.3.1.12]
PGSC0003DMG400002777	K00382 DLD, lpd, pdhD	dihydrolipoamide dehydrogenase [EC:1.8.1.4]
PGSC0003DMG400004608	K00382 DLD, lpd, pdhD	dihydrolipoamide dehydrogenase [EC:1.8.1.4]
PGSC0003DMG400027156	K00382 DLD, lpd, pdhD	dihydrolipoamide dehydrogenase [EC:1.8.1.4]
PGSC0003DMG400004800	K00016 LDH, ldh	L-lactate dehydrogenase [EC:1.1.1.27]
PGSC0003DMG400012478	K00016 LDH, ldh	L-lactate dehydrogenase [EC:1.1.1.27]
PGSC0003DMG400006270	K01568 PDC, pdc	pyruvate decarboxylase [EC:4.1.1.1]
PGSC0003DMG400007717	K00121 frmA, ADH5, adhC	S-(hydroxymethyl)glutathione dehydrogenase / alcohol dehydrogenase [EC:1.1.1.284 1.1.1.1]
PGSC0003DMG400014870	K00121 frmA, ADH5, adhC	S-(hydroxymethyl)glutathione dehydrogenase / alcohol dehydrogenase [EC:1.1.1.284 1.1.1.1]
PGSC0003DMG400018565	K00121 frmA, ADH5, adhC	S-(hydroxymethyl)glutathione dehydrogenase / alcohol dehydrogenase [EC:1.1.1.284 1.1.1.1]
PGSC0003DMG400029412	K00121 frmA, ADH5, adhC	S-(hydroxymethyl)glutathione dehydrogenase / alcohol dehydrogenase [EC:1.1.1.284 1.1.1.1]
PGSC0003DMG401030815	K00121 frmA, ADH5, adhC	S-(hydroxymethyl)glutathione dehydrogenase / alcohol dehydrogenase [EC:1.1.1.284 1.1.1.1]
PGSC0003DMG400030771	K18857 ADH1	alcohol dehydrogenase class-P [EC:1.1.1.1]
PGSC0003DMG400012228	K00001 E1.1.1.1, adh	alcohol dehydrogenase [EC:1.1.1.1]
PGSC0003DMG401008890	K00002 AKR1A1, adh	alcohol dehydrogenase (NADP+) [EC:1.1.1.2]
PGSC0003DMG402008890	K00002 AKR1A1, adh	alcohol dehydrogenase (NADP+) [EC:1.1.1.2]
PGSC0003DMG400003617	K00128 ALDH	aldehyde dehydrogenase (NAD+) [EC:1.2.1.3]
PGSC0003DMG400003619	K00128 ALDH	aldehyde dehydrogenase (NAD+) [EC:1.2.1.3]
PGSC0003DMG400017568	K00128 ALDH	aldehyde dehydrogenase (NAD+) [EC:1.2.1.3]
PGSC0003DMG400019991	K00128 ALDH	aldehyde dehydrogenase (NAD+) [EC:1.2.1.3]
PGSC0003DMG400022885	K14085 ALDH7A1	aldehyde dehydrogenase family 7 member A1 [EC:1.2.1.31 1.2.1.8 1.2.1.3]
PGSC0003DMG400004100	K01895 ACSS1_2, acs	acetyl-CoA synthetase [EC:6.2.1.1]
PGSC0003DMG400020231	K01895 ACSS1_2, acs	acetyl-CoA synthetase [EC:6.2.1.1]
PGSC0003DMG400004623	K01913 AAE7, ACN1	acetate/butyrate---CoA ligase [EC:6.2.1.1 6.2.1.2]
PGSC0003DMG400007556	K01913 AAE7, ACN1	acetate/butyrate---CoA ligase [EC:6.2.1.1 6.2.1.2]
PGSC0003DMG400005754	K01785 galM, GALM	aldose 1-epimerase [EC:5.1.3.3]
PGSC0003DMG400018084	K01785 galM, GALM	aldose 1-epimerase [EC:5.1.3.3]
PGSC0003DMG401001316	K01785 galM, GALM	aldose 1-epimerase [EC:5.1.3.3]
PGSC0003DMG402001316	K01785 galM, GALM	aldose 1-epimerase [EC:5.1.3.3]
PGSC0003DMG400000089	K01792 E5.1.3.15	glucose-6-phosphate 1-epimerase [EC:5.1.3.15]
PGSC0003DMG400003513	K01792 E5.1.3.15	glucose-6-phosphate 1-epimerase [EC:5.1.3.15]
PGSC0003DMG400006918	K01792 E5.1.3.15	glucose-6-phosphate 1-epimerase [EC:5.1.3.15]
PGSC0003DMG400012308	K01792 E5.1.3.15	glucose-6-phosphate 1-epimerase [EC:5.1.3.15]
PGSC0003DMG400027120	K03103 MINPP1	multiple inositol-polyphosphate phosphatase / 2,3-bisphosphoglycerate 3-phosphatase [EC:3.1.3.62 3.1.3.80]
PGSC0003DMG400030038	K03103 MINPP1	multiple inositol-polyphosphate phosphatase / 2,3-bisphosphoglycerate 3-phosphatase [EC:3.1.3.62 3.1.3.80]
PGSC0003DMG400011132	K00131 gapN	glyceraldehyde-3-phosphate dehydrogenase (NADP+) [EC:1.2.1.9]
PGSC0003DMG400006391	K01610 E4.1.1.49, pckA	phosphoenolpyruvate carboxykinase (ATP) [EC:4.1.1.49]
00020 Citrate cycle (TCA cycle) [PATH:ko00020]
PGSC0003DMG400007797	K01647 CS, gltA	citrate synthase [EC:2.3.3.1]
PGSC0003DMG400017338	K01647 CS, gltA	citrate synthase [EC:2.3.3.1]
PGSC0003DMG400028982	K01647 CS, gltA	citrate synthase [EC:2.3.3.1]
PGSC0003DMG400013485	K01648 ACLY	ATP citrate (pro-S)-lyase [EC:2.3.3.8]
PGSC0003DMG400024016	K01648 ACLY	ATP citrate (pro-S)-lyase [EC:2.3.3.8]
PGSC0003DMG400025587	K01648 ACLY	ATP citrate (pro-S)-lyase [EC:2.3.3.8]
PGSC0003DMG400008740	K01681 ACO, acnA	aconitate hydratase [EC:4.2.1.3]
PGSC0003DMG400028951	K01681 ACO, acnA	aconitate hydratase [EC:4.2.1.3]
PGSC0003DMG402022215	K01681 ACO, acnA	aconitate hydratase [EC:4.2.1.3]
PGSC0003DMG400000481	K00031 IDH1, IDH2, icd	isocitrate dehydrogenase [EC:1.1.1.42]
PGSC0003DMG400032124	K00031 IDH1, IDH2, icd	isocitrate dehydrogenase [EC:1.1.1.42]
PGSC0003DMG400001525	K00030 IDH3	isocitrate dehydrogenase (NAD+) [EC:1.1.1.41]
PGSC0003DMG400016826	K00030 IDH3	isocitrate dehydrogenase (NAD+) [EC:1.1.1.41]
PGSC0003DMG400026246	K00030 IDH3	isocitrate dehydrogenase (NAD+) [EC:1.1.1.41]
PGSC0003DMG400023519	K00164 OGDH, sucA	2-oxoglutarate dehydrogenase E1 component [EC:1.2.4.2]
PGSC0003DMG400027739	K00164 OGDH, sucA	2-oxoglutarate dehydrogenase E1 component [EC:1.2.4.2]
PGSC0003DMG400022308	K00658 DLST, sucB	2-oxoglutarate dehydrogenase E2 component (dihydrolipoamide succinyltransferase) [EC:2.3.1.61]
PGSC0003DMG400027873	K00658 DLST, sucB	2-oxoglutarate dehydrogenase E2 component (dihydrolipoamide succinyltransferase) [EC:2.3.1.61]
PGSC0003DMG400002777	K00382 DLD, lpd, pdhD	dihydrolipoamide dehydrogenase [EC:1.8.1.4]
PGSC0003DMG400004608	K00382 DLD, lpd, pdhD	dihydrolipoamide dehydrogenase [EC:1.8.1.4]
PGSC0003DMG400027156	K00382 DLD, lpd, pdhD	dihydrolipoamide dehydrogenase [EC:1.8.1.4]
PGSC0003DMG400016412	K01899 LSC1	succinyl-CoA synthetase alpha subunit [EC:6.2.1.4 6.2.1.5]
PGSC0003DMG400020149	K01900 LSC2	succinyl-CoA synthetase beta subunit [EC:6.2.1.4 6.2.1.5]
PGSC0003DMG400014901	K00234 SDHA, SDH1	succinate dehydrogenase (ubiquinone) flavoprotein subunit [EC:1.3.5.1]
PGSC0003DMG400012624	K00235 SDHB, SDH2	succinate dehydrogenase (ubiquinone) iron-sulfur subunit [EC:1.3.5.1]
PGSC0003DMG400026029	K00025 MDH1	malate dehydrogenase [EC:1.1.1.37]
PGSC0003DMG400019511	K00026 MDH2	malate dehydrogenase [EC:1.1.1.37]
PGSC0003DMG400006391	K01610 E4.1.1.49, pckA	phosphoenolpyruvate carboxykinase (ATP) [EC:4.1.1.49]
PGSC0003DMG400001927	K00161 PDHA, pdhA	pyruvate dehydrogenase E1 component alpha subunit [EC:1.2.4.1]
PGSC0003DMG400002921	K00161 PDHA, pdhA	pyruvate dehydrogenase E1 component alpha subunit [EC:1.2.4.1]
PGSC0003DMG400022607	K00161 PDHA, pdhA	pyruvate dehydrogenase E1 component alpha subunit [EC:1.2.4.1]
PGSC0003DMG402013561	K00161 PDHA, pdhA	pyruvate dehydrogenase E1 component alpha subunit [EC:1.2.4.1]
PGSC0003DMG400007488	K00162 PDHB, pdhB	pyruvate dehydrogenase E1 component beta subunit [EC:1.2.4.1]
PGSC0003DMG400031370	K00162 PDHB, pdhB	pyruvate dehydrogenase E1 component beta subunit [EC:1.2.4.1]
PGSC0003DMG400009219	K00627 DLAT, aceF, pdhC	pyruvate dehydrogenase E2 component (dihydrolipoamide acetyltransferase) [EC:2.3.1.12]
PGSC0003DMG400012966	K00627 DLAT, aceF, pdhC	pyruvate dehydrogenase E2 component (dihydrolipoamide acetyltransferase) [EC:2.3.1.12]
PGSC0003DMG400018735	K00627 DLAT, aceF, pdhC	pyruvate dehydrogenase E2 component (dihydrolipoamide acetyltransferase) [EC:2.3.1.12]
00030 Pentose phosphate pathway [PATH:ko00030]
PGSC0003DMG400012910	K01810 GPI, pgi	glucose-6-phosphate isomerase [EC:5.3.1.9]
PGSC0003DMG400015341	K01810 GPI, pgi	glucose-6-phosphate isomerase [EC:5.3.1.9]
PGSC0003DMG400002750	K00036 G6PD, zwf	glucose-6-phosphate 1-dehydrogenase [EC:1.1.1.49 1.1.1.363]
PGSC0003DMG400017394	K00036 G6PD, zwf	glucose-6-phosphate 1-dehydrogenase [EC:1.1.1.49 1.1.1.363]
PGSC0003DMG400020269	K00036 G6PD, zwf	glucose-6-phosphate 1-dehydrogenase [EC:1.1.1.49 1.1.1.363]
PGSC0003DMG400005471	K01057 PGLS, pgl, devB	6-phosphogluconolactonase [EC:3.1.1.31]
PGSC0003DMG400018511	K01057 PGLS, pgl, devB	6-phosphogluconolactonase [EC:3.1.1.31]
PGSC0003DMG400021890	K01057 PGLS, pgl, devB	6-phosphogluconolactonase [EC:3.1.1.31]
PGSC0003DMG400028363	K01057 PGLS, pgl, devB	6-phosphogluconolactonase [EC:3.1.1.31]
PGSC0003DMG401026150	K01057 PGLS, pgl, devB	6-phosphogluconolactonase [EC:3.1.1.31]
PGSC0003DMG402026150	K01057 PGLS, pgl, devB	6-phosphogluconolactonase [EC:3.1.1.31]
PGSC0003DMG400001932	K00033 PGD, gnd, gntZ	6-phosphogluconate dehydrogenase [EC:1.1.1.44 1.1.1.343]
PGSC0003DMG400025121	K00033 PGD, gnd, gntZ	6-phosphogluconate dehydrogenase [EC:1.1.1.44 1.1.1.343]
PGSC0003DMG400043373	K00033 PGD, gnd, gntZ	6-phosphogluconate dehydrogenase [EC:1.1.1.44 1.1.1.343]
PGSC0003DMG400019521	K01783 rpe, RPE	ribulose-phosphate 3-epimerase [EC:5.1.3.1]
PGSC0003DMG400023059	K01783 rpe, RPE	ribulose-phosphate 3-epimerase [EC:5.1.3.1]
PGSC0003DMG400007019	K00615 E2.2.1.1, tktA, tktB	transketolase [EC:2.2.1.1]
PGSC0003DMG400022088	K00615 E2.2.1.1, tktA, tktB	transketolase [EC:2.2.1.1]
PGSC0003DMG400004791	K00616 E2.2.1.2, talA, talB	transaldolase [EC:2.2.1.2]
PGSC0003DMG402028027	K00616 E2.2.1.2, talA, talB	transaldolase [EC:2.2.1.2]
PGSC0003DMG400005961	K01807 rpiA	ribose 5-phosphate isomerase A [EC:5.3.1.6]
PGSC0003DMG400019448	K01807 rpiA	ribose 5-phosphate isomerase A [EC:5.3.1.6]
PGSC0003DMG400021135	K01807 rpiA	ribose 5-phosphate isomerase A [EC:5.3.1.6]
PGSC0003DMG400030509	K01807 rpiA	ribose 5-phosphate isomerase A [EC:5.3.1.6]
PGSC0003DMG400007057	K00852 rbsK, RBKS	ribokinase [EC:2.7.1.15]
PGSC0003DMG400024226	K00948 PRPS, prsA	ribose-phosphate pyrophosphokinase [EC:2.7.6.1]
PGSC0003DMG400026596	K00948 PRPS, prsA	ribose-phosphate pyrophosphokinase [EC:2.7.6.1]
PGSC0003DMG402021921	K00948 PRPS, prsA	ribose-phosphate pyrophosphokinase [EC:2.7.6.1]
PGSC0003DMG400011132	K00131 gapN	glyceraldehyde-3-phosphate dehydrogenase (NADP+) [EC:1.2.1.9]
PGSC0003DMG400024993	K00851 idnK, gntK	gluconokinase [EC:2.7.1.12]
PGSC0003DMG400002675	K01623 ALDO	fructose-bisphosphate aldolase, class I [EC:4.1.2.13]
PGSC0003DMG400003548	K01623 ALDO	fructose-bisphosphate aldolase, class I [EC:4.1.2.13]
PGSC0003DMG400028261	K01623 ALDO	fructose-bisphosphate aldolase, class I [EC:4.1.2.13]
PGSC0003DMG400019188	K03841 FBP, fbp	fructose-1,6-bisphosphatase I [EC:3.1.3.11]
PGSC0003DMG400019189	K03841 FBP, fbp	fructose-1,6-bisphosphatase I [EC:3.1.3.11]
PGSC0003DMG400020363	K03841 FBP, fbp	fructose-1,6-bisphosphatase I [EC:3.1.3.11]
PGSC0003DMG400033584	K03841 FBP, fbp	fructose-1,6-bisphosphatase I [EC:3.1.3.11]
PGSC0003DMG400016208	K00850 pfkA, PFK	6-phosphofructokinase 1 [EC:2.7.1.11]
PGSC0003DMG400017413	K00850 pfkA, PFK	6-phosphofructokinase 1 [EC:2.7.1.11]
PGSC0003DMG400019734	K00850 pfkA, PFK	6-phosphofructokinase 1 [EC:2.7.1.11]
PGSC0003DMG400025455	K00850 pfkA, PFK	6-phosphofructokinase 1 [EC:2.7.1.11]
PGSC0003DMG402023631	K00850 pfkA, PFK	6-phosphofructokinase 1 [EC:2.7.1.11]
PGSC0003DMG400010007	K00895 pfp, PFP	diphosphate-dependent phosphofructokinase [EC:2.7.1.90]
PGSC0003DMG400016726	K00895 pfp, PFP	diphosphate-dependent phosphofructokinase [EC:2.7.1.90]
PGSC0003DMG400029309	K00895 pfp, PFP	diphosphate-dependent phosphofructokinase [EC:2.7.1.90]
00040 Pentose and glucuronate interconversions [PATH:ko00040]
PGSC0003DMG400002074	K01051 E3.1.1.11	pectinesterase [EC:3.1.1.11]
PGSC0003DMG400002085	K01051 E3.1.1.11	pectinesterase [EC:3.1.1.11]
PGSC0003DMG400005206	K01051 E3.1.1.11	pectinesterase [EC:3.1.1.11]
PGSC0003DMG400009178	K01051 E3.1.1.11	pectinesterase [EC:3.1.1.11]
PGSC0003DMG400015933	K01051 E3.1.1.11	pectinesterase [EC:3.1.1.11]
PGSC0003DMG400017929	K01051 E3.1.1.11	pectinesterase [EC:3.1.1.11]
PGSC0003DMG400018560	K01051 E3.1.1.11	pectinesterase [EC:3.1.1.11]
PGSC0003DMG400019256	K01051 E3.1.1.11	pectinesterase [EC:3.1.1.11]
PGSC0003DMG400025967	K01051 E3.1.1.11	pectinesterase [EC:3.1.1.11]
PGSC0003DMG400031816	K01051 E3.1.1.11	pectinesterase [EC:3.1.1.11]
PGSC0003DMG402017934	K01051 E3.1.1.11	pectinesterase [EC:3.1.1.11]
PGSC0003DMG402019255	K01051 E3.1.1.11	pectinesterase [EC:3.1.1.11]
PGSC0003DMG402024767	K01051 E3.1.1.11	pectinesterase [EC:3.1.1.11]
PGSC0003DMG403024767	K01051 E3.1.1.11	pectinesterase [EC:3.1.1.11]
PGSC0003DMG400012640	K01728 pel	pectate lyase [EC:4.2.2.2]
PGSC0003DMG400015230	K01728 pel	pectate lyase [EC:4.2.2.2]
PGSC0003DMG400023931	K01728 pel	pectate lyase [EC:4.2.2.2]
PGSC0003DMG400029645	K01728 pel	pectate lyase [EC:4.2.2.2]
PGSC0003DMG400030180	K01728 pel	pectate lyase [EC:4.2.2.2]
PGSC0003DMG400031065	K01728 pel	pectate lyase [EC:4.2.2.2]
PGSC0003DMG400033038	K01728 pel	pectate lyase [EC:4.2.2.2]
PGSC0003DMG402017626	K01728 pel	pectate lyase [EC:4.2.2.2]
PGSC0003DMG402023481	K01728 pel	pectate lyase [EC:4.2.2.2]
PGSC0003DMG400003490	K01184 E3.2.1.15	polygalacturonase [EC:3.2.1.15]
PGSC0003DMG400006862	K01184 E3.2.1.15	polygalacturonase [EC:3.2.1.15]
PGSC0003DMG400006944	K01184 E3.2.1.15	polygalacturonase [EC:3.2.1.15]
PGSC0003DMG400022104	K01184 E3.2.1.15	polygalacturonase [EC:3.2.1.15]
PGSC0003DMG403006909	K01184 E3.2.1.15	polygalacturonase [EC:3.2.1.15]
PGSC0003DMG400000608	K01213 E3.2.1.67	galacturan 1,4-alpha-galacturonidase [EC:3.2.1.67]
PGSC0003DMG400028541	K01213 E3.2.1.67	galacturan 1,4-alpha-galacturonidase [EC:3.2.1.67]
PGSC0003DMG400012608	K16190 GLCAK	glucuronokinase [EC:2.7.1.43]
PGSC0003DMG400023024	K12447 USP	UDP-sugar pyrophosphorylase [EC:2.7.7.64]
PGSC0003DMG400001448	K00012 UGDH, ugd	UDPglucose 6-dehydrogenase [EC:1.1.1.22]
PGSC0003DMG400025137	K00012 UGDH, ugd	UDPglucose 6-dehydrogenase [EC:1.1.1.22]
PGSC0003DMG400036966	K00012 UGDH, ugd	UDPglucose 6-dehydrogenase [EC:1.1.1.22]
PGSC0003DMG401013333	K00963 UGP2, galU, galF	UTP--glucose-1-phosphate uridylyltransferase [EC:2.7.7.9]
PGSC0003DMG401031123	K00963 UGP2, galU, galF	UTP--glucose-1-phosphate uridylyltransferase [EC:2.7.7.9]
PGSC0003DMG401008890	K00002 AKR1A1, adh	alcohol dehydrogenase (NADP+) [EC:1.1.1.2]
PGSC0003DMG402008890	K00002 AKR1A1, adh	alcohol dehydrogenase (NADP+) [EC:1.1.1.2]
PGSC0003DMG400019521	K01783 rpe, RPE	ribulose-phosphate 3-epimerase [EC:5.1.3.1]
PGSC0003DMG400023059	K01783 rpe, RPE	ribulose-phosphate 3-epimerase [EC:5.1.3.1]
PGSC0003DMG400004938	K00854 xylB, XYLB	xylulokinase [EC:2.7.1.17]
PGSC0003DMG400027477	K01805 xylA	xylose isomerase [EC:5.3.1.5]
PGSC0003DMG400025281	K00008 SORD, gutB	L-iditol 2-dehydrogenase [EC:1.1.1.14]
PGSC0003DMG400009584	K22935 XK1, psk	D-ribulokinase [EC:2.7.1.47]
00051 Fructose and mannose metabolism [PATH:ko00051]
PGSC0003DMG400003521	K19355 MAN	mannan endo-1,4-beta-mannosidase [EC:3.2.1.78]
PGSC0003DMG400013146	K19355 MAN	mannan endo-1,4-beta-mannosidase [EC:3.2.1.78]
PGSC0003DMG400013275	K19355 MAN	mannan endo-1,4-beta-mannosidase [EC:3.2.1.78]
PGSC0003DMG400018338	K19355 MAN	mannan endo-1,4-beta-mannosidase [EC:3.2.1.78]
PGSC0003DMG400026916	K00847 E2.7.1.4, scrK	fructokinase [EC:2.7.1.4]
PGSC0003DMG400010399	K01809 manA, MPI	mannose-6-phosphate isomerase [EC:5.3.1.8]
PGSC0003DMG400011772	K01809 manA, MPI	mannose-6-phosphate isomerase [EC:5.3.1.8]
PGSC0003DMG400026392	K01809 manA, MPI	mannose-6-phosphate isomerase [EC:5.3.1.8]
PGSC0003DMG400021636	K17497 PMM	phosphomannomutase [EC:5.4.2.8]
PGSC0003DMG400015645	K00966 GMPP	mannose-1-phosphate guanylyltransferase [EC:2.7.7.13]
PGSC0003DMG400014178	K01711 gmd, GMDS	GDPmannose 4,6-dehydratase [EC:4.2.1.47]
PGSC0003DMG400011158	K02377 TSTA3, fcl	GDP-L-fucose synthase [EC:1.1.1.271]
PGSC0003DMG400002525	K00844 HK	hexokinase [EC:2.7.1.1]
PGSC0003DMG400009861	K00844 HK	hexokinase [EC:2.7.1.1]
PGSC0003DMG400013187	K00844 HK	hexokinase [EC:2.7.1.1]
PGSC0003DMG400016521	K00844 HK	hexokinase [EC:2.7.1.1]
PGSC0003DMG400030624	K00844 HK	hexokinase [EC:2.7.1.1]
PGSC0003DMG400016208	K00850 pfkA, PFK	6-phosphofructokinase 1 [EC:2.7.1.11]
PGSC0003DMG400017413	K00850 pfkA, PFK	6-phosphofructokinase 1 [EC:2.7.1.11]
PGSC0003DMG400019734	K00850 pfkA, PFK	6-phosphofructokinase 1 [EC:2.7.1.11]
PGSC0003DMG400025455	K00850 pfkA, PFK	6-phosphofructokinase 1 [EC:2.7.1.11]
PGSC0003DMG402023631	K00850 pfkA, PFK	6-phosphofructokinase 1 [EC:2.7.1.11]
PGSC0003DMG400010007	K00895 pfp, PFP	diphosphate-dependent phosphofructokinase [EC:2.7.1.90]
PGSC0003DMG400016726	K00895 pfp, PFP	diphosphate-dependent phosphofructokinase [EC:2.7.1.90]
PGSC0003DMG400029309	K00895 pfp, PFP	diphosphate-dependent phosphofructokinase [EC:2.7.1.90]
PGSC0003DMG400019188	K03841 FBP, fbp	fructose-1,6-bisphosphatase I [EC:3.1.3.11]
PGSC0003DMG400019189	K03841 FBP, fbp	fructose-1,6-bisphosphatase I [EC:3.1.3.11]
PGSC0003DMG400020363	K03841 FBP, fbp	fructose-1,6-bisphosphatase I [EC:3.1.3.11]
PGSC0003DMG400033584	K03841 FBP, fbp	fructose-1,6-bisphosphatase I [EC:3.1.3.11]
PGSC0003DMG400030370	K01103 PFKFB3	6-phosphofructo-2-kinase / fructose-2,6-biphosphatase 3 [EC:2.7.1.105 3.1.3.46]
PGSC0003DMG400025281	K00008 SORD, gutB	L-iditol 2-dehydrogenase [EC:1.1.1.14]
PGSC0003DMG400027477	K01805 xylA	xylose isomerase [EC:5.3.1.5]
PGSC0003DMG400002675	K01623 ALDO	fructose-bisphosphate aldolase, class I [EC:4.1.2.13]
PGSC0003DMG400003548	K01623 ALDO	fructose-bisphosphate aldolase, class I [EC:4.1.2.13]
PGSC0003DMG400028261	K01623 ALDO	fructose-bisphosphate aldolase, class I [EC:4.1.2.13]
PGSC0003DMG400001595	K01803 TPI, tpiA	triosephosphate isomerase (TIM) [EC:5.3.1.1]
PGSC0003DMG400004436	K01803 TPI, tpiA	triosephosphate isomerase (TIM) [EC:5.3.1.1]
PGSC0003DMG400027745	K01803 TPI, tpiA	triosephosphate isomerase (TIM) [EC:5.3.1.1]
PGSC0003DMG400026957	K00863 DAK, TKFC	triose/dihydroxyacetone kinase / FAD-AMP lyase (cyclizing) [EC:2.7.1.28 2.7.1.29 4.6.1.15]
00052 Galactose metabolism [PATH:ko00052]
PGSC0003DMG400005754	K01785 galM, GALM	aldose 1-epimerase [EC:5.1.3.3]
PGSC0003DMG400018084	K01785 galM, GALM	aldose 1-epimerase [EC:5.1.3.3]
PGSC0003DMG401001316	K01785 galM, GALM	aldose 1-epimerase [EC:5.1.3.3]
PGSC0003DMG402001316	K01785 galM, GALM	aldose 1-epimerase [EC:5.1.3.3]
PGSC0003DMG400008259	K00965 galT, GALT	UDPglucose--hexose-1-phosphate uridylyltransferase [EC:2.7.7.12]
PGSC0003DMG400003054	K01784 galE, GALE	UDP-glucose 4-epimerase [EC:5.1.3.2]
PGSC0003DMG400012274	K01784 galE, GALE	UDP-glucose 4-epimerase [EC:5.1.3.2]
PGSC0003DMG401013333	K00963 UGP2, galU, galF	UTP--glucose-1-phosphate uridylyltransferase [EC:2.7.7.9]
PGSC0003DMG401031123	K00963 UGP2, galU, galF	UTP--glucose-1-phosphate uridylyltransferase [EC:2.7.7.9]
PGSC0003DMG400002525	K00844 HK	hexokinase [EC:2.7.1.1]
PGSC0003DMG400009861	K00844 HK	hexokinase [EC:2.7.1.1]
PGSC0003DMG400013187	K00844 HK	hexokinase [EC:2.7.1.1]
PGSC0003DMG400016521	K00844 HK	hexokinase [EC:2.7.1.1]
PGSC0003DMG400030624	K00844 HK	hexokinase [EC:2.7.1.1]
PGSC0003DMG400004881	K12309 GLB1, ELNR1	beta-galactosidase [EC:3.2.1.23]
PGSC0003DMG400023024	K12447 USP	UDP-sugar pyrophosphorylase [EC:2.7.7.64]
PGSC0003DMG400003522	K18819 GOLS	inositol 3-alpha-galactosyltransferase [EC:2.4.1.123]
PGSC0003DMG400005216	K18819 GOLS	inositol 3-alpha-galactosyltransferase [EC:2.4.1.123]
PGSC0003DMG400000513	K06617 E2.4.1.82	raffinose synthase [EC:2.4.1.82]
PGSC0003DMG400022258	K06617 E2.4.1.82	raffinose synthase [EC:2.4.1.82]
PGSC0003DMG400030891	K06617 E2.4.1.82	raffinose synthase [EC:2.4.1.82]
PGSC0003DMG400003465	K07407 E3.2.1.22B, galA, rafA	alpha-galactosidase [EC:3.2.1.22]
PGSC0003DMG400015273	K07407 E3.2.1.22B, galA, rafA	alpha-galactosidase [EC:3.2.1.22]
PGSC0003DMG400025299	K07407 E3.2.1.22B, galA, rafA	alpha-galactosidase [EC:3.2.1.22]
PGSC0003DMG400016208	K00850 pfkA, PFK	6-phosphofructokinase 1 [EC:2.7.1.11]
PGSC0003DMG400017413	K00850 pfkA, PFK	6-phosphofructokinase 1 [EC:2.7.1.11]
PGSC0003DMG400019734	K00850 pfkA, PFK	6-phosphofructokinase 1 [EC:2.7.1.11]
PGSC0003DMG400025455	K00850 pfkA, PFK	6-phosphofructokinase 1 [EC:2.7.1.11]
PGSC0003DMG402023631	K00850 pfkA, PFK	6-phosphofructokinase 1 [EC:2.7.1.11]
PGSC0003DMG400004790	K01193 INV, sacA	beta-fructofuranosidase [EC:3.2.1.26]
PGSC0003DMG400013856	K01193 INV, sacA	beta-fructofuranosidase [EC:3.2.1.26]
PGSC0003DMG400033142	K01193 INV, sacA	beta-fructofuranosidase [EC:3.2.1.26]
PGSC0003DMG402028252	K01193 INV, sacA	beta-fructofuranosidase [EC:3.2.1.26]
00053 Ascorbate and aldarate metabolism [PATH:ko00053]
PGSC0003DMG400001448	K00012 UGDH, ugd	UDPglucose 6-dehydrogenase [EC:1.1.1.22]
PGSC0003DMG400025137	K00012 UGDH, ugd	UDPglucose 6-dehydrogenase [EC:1.1.1.22]
PGSC0003DMG400036966	K00012 UGDH, ugd	UDPglucose 6-dehydrogenase [EC:1.1.1.22]
PGSC0003DMG400023024	K12447 USP	UDP-sugar pyrophosphorylase [EC:2.7.7.64]
PGSC0003DMG400012608	K16190 GLCAK	glucuronokinase [EC:2.7.1.43]
PGSC0003DMG400001976	K00469 MIOX	inositol oxygenase [EC:1.13.99.1]
PGSC0003DMG401000287	K00469 MIOX	inositol oxygenase [EC:1.13.99.1]
PGSC0003DMG401008890	K00002 AKR1A1, adh	alcohol dehydrogenase (NADP+) [EC:1.1.1.2]
PGSC0003DMG402008890	K00002 AKR1A1, adh	alcohol dehydrogenase (NADP+) [EC:1.1.1.2]
PGSC0003DMG400005494	K00103 GULO	L-gulonolactone oxidase [EC:1.1.3.8]
PGSC0003DMG400024003	K00103 GULO	L-gulonolactone oxidase [EC:1.1.3.8]
PGSC0003DMG400006097	K10046 GME	GDP-D-mannose 3', 5'-epimerase [EC:5.1.3.18 5.1.3.-]
PGSC0003DMG400019454	K10046 GME	GDP-D-mannose 3', 5'-epimerase [EC:5.1.3.18 5.1.3.-]
PGSC0003DMG400027012	K14190 VTC2_5	GDP-L-galactose phosphorylase [EC:2.7.7.69]
PGSC0003DMG400022917	K10047 VTC4	inositol-phosphate phosphatase / L-galactose 1-phosphate phosphatase [EC:3.1.3.25 3.1.3.93]
PGSC0003DMG402022924	K10047 VTC4	inositol-phosphate phosphatase / L-galactose 1-phosphate phosphatase [EC:3.1.3.25 3.1.3.93]
PGSC0003DMG400030950	K18649 IMPL2	inositol-phosphate phosphatase / L-galactose 1-phosphate phosphatase / histidinol-phosphatase [EC:3.1.3.25 3.1.3.93 3.1.3.15]
PGSC0003DMG400003102	K17744 GalDH	L-galactose dehydrogenase [EC:1.1.1.316]
PGSC0003DMG400008132	K00225 GLDH	L-galactono-1,4-lactone dehydrogenase [EC:1.3.2.3]
PGSC0003DMG400003960	K08679 GAE, cap1J	UDP-glucuronate 4-epimerase [EC:5.1.3.6]
PGSC0003DMG400004659	K08679 GAE, cap1J	UDP-glucuronate 4-epimerase [EC:5.1.3.6]
PGSC0003DMG400007017	K08679 GAE, cap1J	UDP-glucuronate 4-epimerase [EC:5.1.3.6]
PGSC0003DMG400007816	K08679 GAE, cap1J	UDP-glucuronate 4-epimerase [EC:5.1.3.6]
PGSC0003DMG400009591	K08679 GAE, cap1J	UDP-glucuronate 4-epimerase [EC:5.1.3.6]
PGSC0003DMG400011222	K08679 GAE, cap1J	UDP-glucuronate 4-epimerase [EC:5.1.3.6]
PGSC0003DMG400020589	K08679 GAE, cap1J	UDP-glucuronate 4-epimerase [EC:5.1.3.6]
PGSC0003DMG400026005	K08679 GAE, cap1J	UDP-glucuronate 4-epimerase [EC:5.1.3.6]
PGSC0003DMG400000486	K08232 E1.6.5.4	monodehydroascorbate reductase (NADH) [EC:1.6.5.4]
PGSC0003DMG400002703	K08232 E1.6.5.4	monodehydroascorbate reductase (NADH) [EC:1.6.5.4]
PGSC0003DMG400012322	K08232 E1.6.5.4	monodehydroascorbate reductase (NADH) [EC:1.6.5.4]
PGSC0003DMG400006175	K00434 E1.11.1.11	L-ascorbate peroxidase [EC:1.11.1.11]
PGSC0003DMG400030056	K00434 E1.11.1.11	L-ascorbate peroxidase [EC:1.11.1.11]
PGSC0003DMG400030063	K00434 E1.11.1.11	L-ascorbate peroxidase [EC:1.11.1.11]
PGSC0003DMG400030834	K00434 E1.11.1.11	L-ascorbate peroxidase [EC:1.11.1.11]
PGSC0003DMG400032777	K00434 E1.11.1.11	L-ascorbate peroxidase [EC:1.11.1.11]
PGSC0003DMG401001731	K00434 E1.11.1.11	L-ascorbate peroxidase [EC:1.11.1.11]
PGSC0003DMG402003646	K00434 E1.11.1.11	L-ascorbate peroxidase [EC:1.11.1.11]
PGSC0003DMG400015691	K21888 DHAR	glutathione dehydrogenase/transferase [EC:1.8.5.1 2.5.1.18]
PGSC0003DMG400023416	K21888 DHAR	glutathione dehydrogenase/transferase [EC:1.8.5.1 2.5.1.18]
PGSC0003DMG400000977	K00423 E1.10.3.3	L-ascorbate oxidase [EC:1.10.3.3]
PGSC0003DMG400032510	K00423 E1.10.3.3	L-ascorbate oxidase [EC:1.10.3.3]
PGSC0003DMG400003617	K00128 ALDH	aldehyde dehydrogenase (NAD+) [EC:1.2.1.3]
PGSC0003DMG400003619	K00128 ALDH	aldehyde dehydrogenase (NAD+) [EC:1.2.1.3]
PGSC0003DMG400017568	K00128 ALDH	aldehyde dehydrogenase (NAD+) [EC:1.2.1.3]
PGSC0003DMG400019991	K00128 ALDH	aldehyde dehydrogenase (NAD+) [EC:1.2.1.3]
PGSC0003DMG400022885	K14085 ALDH7A1	aldehyde dehydrogenase family 7 member A1 [EC:1.2.1.31 1.2.1.8 1.2.1.3]
00500 Starch and sucrose metabolism [PATH:ko00500]
PGSC0003DMG400004790	K01193 INV, sacA	beta-fructofuranosidase [EC:3.2.1.26]
PGSC0003DMG400013856	K01193 INV, sacA	beta-fructofuranosidase [EC:3.2.1.26]
PGSC0003DMG400033142	K01193 INV, sacA	beta-fructofuranosidase [EC:3.2.1.26]
PGSC0003DMG402028252	K01193 INV, sacA	beta-fructofuranosidase [EC:3.2.1.26]
PGSC0003DMG400026428	K00696 E2.4.1.14	sucrose-phosphate synthase [EC:2.4.1.14]
PGSC0003DMG400027936	K00696 E2.4.1.14	sucrose-phosphate synthase [EC:2.4.1.14]
PGSC0003DMG402019060	K00696 E2.4.1.14	sucrose-phosphate synthase [EC:2.4.1.14]
PGSC0003DMG400021341	K07024 SPP	sucrose-6-phosphatase [EC:3.1.3.24]
PGSC0003DMG400013546	K00695 SUS	sucrose synthase [EC:2.4.1.13]
PGSC0003DMG400013547	K00695 SUS	sucrose synthase [EC:2.4.1.13]
PGSC0003DMG400031046	K00695 SUS	sucrose synthase [EC:2.4.1.13]
PGSC0003DMG401013333	K00963 UGP2, galU, galF	UTP--glucose-1-phosphate uridylyltransferase [EC:2.7.7.9]
PGSC0003DMG401031123	K00963 UGP2, galU, galF	UTP--glucose-1-phosphate uridylyltransferase [EC:2.7.7.9]
PGSC0003DMG400030123	K01513 ENPP1_3, CD203	ectonucleotide pyrophosphatase/phosphodiesterase family member 1/3 [EC:3.1.4.1 3.6.1.9]
PGSC0003DMG400029476	K19891 GN1_2_3	glucan endo-1,3-beta-glucosidase 1/2/3 [EC:3.2.1.39]
PGSC0003DMG401015669	K19891 GN1_2_3	glucan endo-1,3-beta-glucosidase 1/2/3 [EC:3.2.1.39]
PGSC0003DMG402016475	K19891 GN1_2_3	glucan endo-1,3-beta-glucosidase 1/2/3 [EC:3.2.1.39]
PGSC0003DMG400032133	K19892 GN4	glucan endo-1,3-beta-glucosidase 4 [EC:3.2.1.39]
PGSC0003DMG400029596	K19893 GN5_6	glucan endo-1,3-beta-glucosidase 5/6 [EC:3.2.1.39]
PGSC0003DMG400001209	K01188 E3.2.1.21	beta-glucosidase [EC:3.2.1.21]
PGSC0003DMG400006319	K01188 E3.2.1.21	beta-glucosidase [EC:3.2.1.21]
PGSC0003DMG400019235	K01188 E3.2.1.21	beta-glucosidase [EC:3.2.1.21]
PGSC0003DMG401011400	K01188 E3.2.1.21	beta-glucosidase [EC:3.2.1.21]
PGSC0003DMG401016246	K01188 E3.2.1.21	beta-glucosidase [EC:3.2.1.21]
PGSC0003DMG400004162	K05349 bglX	beta-glucosidase [EC:3.2.1.21]
PGSC0003DMG400027520	K05349 bglX	beta-glucosidase [EC:3.2.1.21]
PGSC0003DMG400030439	K05349 bglX	beta-glucosidase [EC:3.2.1.21]
PGSC0003DMG401005942	K05349 bglX	beta-glucosidase [EC:3.2.1.21]
PGSC0003DMG400002462	K05350 bglB	beta-glucosidase [EC:3.2.1.21]
PGSC0003DMG400005082	K05350 bglB	beta-glucosidase [EC:3.2.1.21]
PGSC0003DMG400005656	K05350 bglB	beta-glucosidase [EC:3.2.1.21]
PGSC0003DMG400003124	K01179 E3.2.1.4	endoglucanase [EC:3.2.1.4]
PGSC0003DMG400013523	K01179 E3.2.1.4	endoglucanase [EC:3.2.1.4]
PGSC0003DMG400016169	K01179 E3.2.1.4	endoglucanase [EC:3.2.1.4]
PGSC0003DMG400031792	K01179 E3.2.1.4	endoglucanase [EC:3.2.1.4]
PGSC0003DMG402003636	K01179 E3.2.1.4	endoglucanase [EC:3.2.1.4]
PGSC0003DMG400015952	K00975 glgC	glucose-1-phosphate adenylyltransferase [EC:2.7.7.27]
PGSC0003DMG400031084	K00975 glgC	glucose-1-phosphate adenylyltransferase [EC:2.7.7.27]
PGSC0003DMG400001328	K00703 glgA	starch synthase [EC:2.4.1.21]
PGSC0003DMG400008322	K00703 glgA	starch synthase [EC:2.4.1.21]
PGSC0003DMG402013540	K00703 glgA	starch synthase [EC:2.4.1.21]
PGSC0003DMG400012111	K13679 WAXY	granule-bound starch synthase [EC:2.4.1.242]
PGSC0003DMG400009981	K00700 GBE1, glgB	1,4-alpha-glucan branching enzyme [EC:2.4.1.18]
PGSC0003DMG400007782	K00688 PYG, glgP	glycogen phosphorylase [EC:2.4.1.1]
PGSC0003DMG400028382	K00688 PYG, glgP	glycogen phosphorylase [EC:2.4.1.1]
PGSC0003DMG400031765	K00688 PYG, glgP	glycogen phosphorylase [EC:2.4.1.1]
PGSC0003DMG400007974	K01176 AMY, amyA, malS	alpha-amylase [EC:3.2.1.1]
PGSC0003DMG400020603	K01176 AMY, amyA, malS	alpha-amylase [EC:3.2.1.1]
PGSC0003DMG400000169	K01177 E3.2.1.2	beta-amylase [EC:3.2.1.2]
PGSC0003DMG400001549	K01177 E3.2.1.2	beta-amylase [EC:3.2.1.2]
PGSC0003DMG400001855	K01177 E3.2.1.2	beta-amylase [EC:3.2.1.2]
PGSC0003DMG400012129	K01177 E3.2.1.2	beta-amylase [EC:3.2.1.2]
PGSC0003DMG400026199	K01177 E3.2.1.2	beta-amylase [EC:3.2.1.2]
PGSC0003DMG402020509	K01177 E3.2.1.2	beta-amylase [EC:3.2.1.2]
PGSC0003DMG400016589	K00705 malQ	4-alpha-glucanotransferase [EC:2.4.1.25]
PGSC0003DMG400000954	K01214 ISA, treX	isoamylase [EC:3.2.1.68]
PGSC0003DMG400009109	K01087 otsB	trehalose 6-phosphate phosphatase [EC:3.1.3.12]
PGSC0003DMG400009477	K01087 otsB	trehalose 6-phosphate phosphatase [EC:3.1.3.12]
PGSC0003DMG400013809	K01087 otsB	trehalose 6-phosphate phosphatase [EC:3.1.3.12]
PGSC0003DMG400013857	K01087 otsB	trehalose 6-phosphate phosphatase [EC:3.1.3.12]
PGSC0003DMG400020619	K01087 otsB	trehalose 6-phosphate phosphatase [EC:3.1.3.12]
PGSC0003DMG400021820	K01087 otsB	trehalose 6-phosphate phosphatase [EC:3.1.3.12]
PGSC0003DMG400004114	K16055 TPS	trehalose 6-phosphate synthase/phosphatase [EC:2.4.1.15 3.1.3.12]
PGSC0003DMG400010556	K16055 TPS	trehalose 6-phosphate synthase/phosphatase [EC:2.4.1.15 3.1.3.12]
PGSC0003DMG400017276	K16055 TPS	trehalose 6-phosphate synthase/phosphatase [EC:2.4.1.15 3.1.3.12]
PGSC0003DMG400022778	K16055 TPS	trehalose 6-phosphate synthase/phosphatase [EC:2.4.1.15 3.1.3.12]
PGSC0003DMG400023995	K16055 TPS	trehalose 6-phosphate synthase/phosphatase [EC:2.4.1.15 3.1.3.12]
PGSC0003DMG400027449	K16055 TPS	trehalose 6-phosphate synthase/phosphatase [EC:2.4.1.15 3.1.3.12]
PGSC0003DMG400028467	K16055 TPS	trehalose 6-phosphate synthase/phosphatase [EC:2.4.1.15 3.1.3.12]
PGSC0003DMG401017546	K16055 TPS	trehalose 6-phosphate synthase/phosphatase [EC:2.4.1.15 3.1.3.12]
PGSC0003DMG400012252	K01194 TREH, treA, treF	alpha,alpha-trehalase [EC:3.2.1.28]
PGSC0003DMG400002525	K00844 HK	hexokinase [EC:2.7.1.1]
PGSC0003DMG400009861	K00844 HK	hexokinase [EC:2.7.1.1]
PGSC0003DMG400013187	K00844 HK	hexokinase [EC:2.7.1.1]
PGSC0003DMG400016521	K00844 HK	hexokinase [EC:2.7.1.1]
PGSC0003DMG400030624	K00844 HK	hexokinase [EC:2.7.1.1]
PGSC0003DMG400012910	K01810 GPI, pgi	glucose-6-phosphate isomerase [EC:5.3.1.9]
PGSC0003DMG400015341	K01810 GPI, pgi	glucose-6-phosphate isomerase [EC:5.3.1.9]
PGSC0003DMG400026916	K00847 E2.7.1.4, scrK	fructokinase [EC:2.7.1.4]
00520 Amino sugar and nucleotide sugar metabolism [PATH:ko00520]
PGSC0003DMG400000078	K01183 E3.2.1.14	chitinase [EC:3.2.1.14]
PGSC0003DMG400011842	K01183 E3.2.1.14	chitinase [EC:3.2.1.14]
PGSC0003DMG400016302	K01183 E3.2.1.14	chitinase [EC:3.2.1.14]
PGSC0003DMG400022873	K01183 E3.2.1.14	chitinase [EC:3.2.1.14]
PGSC0003DMG400025063	K01183 E3.2.1.14	chitinase [EC:3.2.1.14]
PGSC0003DMG400033882	K01183 E3.2.1.14	chitinase [EC:3.2.1.14]
PGSC0003DMG400001528	K20547 CHIB	basic endochitinase B [EC:3.2.1.14]
PGSC0003DMG400001529	K20547 CHIB	basic endochitinase B [EC:3.2.1.14]
PGSC0003DMG400008673	K20547 CHIB	basic endochitinase B [EC:3.2.1.14]
PGSC0003DMG400026855	K20547 CHIB	basic endochitinase B [EC:3.2.1.14]
PGSC0003DMG402001531	K20547 CHIB	basic endochitinase B [EC:3.2.1.14]
PGSC0003DMG400016240	K12373 HEXA_B	hexosaminidase [EC:3.2.1.52]
PGSC0003DMG400031128	K12373 HEXA_B	hexosaminidase [EC:3.2.1.52]
PGSC0003DMG400002525	K00844 HK	hexokinase [EC:2.7.1.1]
PGSC0003DMG400009861	K00844 HK	hexokinase [EC:2.7.1.1]
PGSC0003DMG400013187	K00844 HK	hexokinase [EC:2.7.1.1]
PGSC0003DMG400016521	K00844 HK	hexokinase [EC:2.7.1.1]
PGSC0003DMG400030624	K00844 HK	hexokinase [EC:2.7.1.1]
PGSC0003DMG400026916	K00847 E2.7.1.4, scrK	fructokinase [EC:2.7.1.4]
PGSC0003DMG400006778	K00820 glmS, GFPT	glutamine---fructose-6-phosphate transaminase (isomerizing) [EC:2.6.1.16]
PGSC0003DMG400008956	K00621 GNPNAT1, GNA1	glucosamine-phosphate N-acetyltransferase [EC:2.3.1.4]
PGSC0003DMG400024224	K01836 PGM3	phosphoacetylglucosamine mutase [EC:5.4.2.3]
PGSC0003DMG400017095	K18674 GALK2	N-acetylgalactosamine kinase [EC:2.7.1.157]
PGSC0003DMG400010448	K00972 UAP1	UDP-N-acetylglucosamine/UDP-N-acetylgalactosamine diphosphorylase [EC:2.7.7.23 2.7.7.83]
PGSC0003DMG400009774	K12446 E2.7.1.46	L-arabinokinase [EC:2.7.1.46]
PGSC0003DMG401029558	K12446 E2.7.1.46	L-arabinokinase [EC:2.7.1.46]
PGSC0003DMG403029558	K12446 E2.7.1.46	L-arabinokinase [EC:2.7.1.46]
PGSC0003DMG400023024	K12447 USP	UDP-sugar pyrophosphorylase [EC:2.7.7.64]
PGSC0003DMG400015269	K13379 RGP, UTM	reversibly glycosylated polypeptide / UDP-arabinopyranose mutase [EC:2.4.1.- 5.4.99.30]
PGSC0003DMG403023117	K13379 RGP, UTM	reversibly glycosylated polypeptide / UDP-arabinopyranose mutase [EC:2.4.1.- 5.4.99.30]
PGSC0003DMG400012608	K16190 GLCAK	glucuronokinase [EC:2.7.1.43]
PGSC0003DMG401011377	K08678 UXS1, uxs	UDP-glucuronate decarboxylase [EC:4.1.1.35]
PGSC0003DMG402011377	K08678 UXS1, uxs	UDP-glucuronate decarboxylase [EC:4.1.1.35]
PGSC0003DMG402023929	K08678 UXS1, uxs	UDP-glucuronate decarboxylase [EC:4.1.1.35]
PGSC0003DMG400000433	K12449 AXS	UDP-apiose/xylose synthase
PGSC0003DMG400031800	K00770 E2.4.2.24	1,4-beta-D-xylan synthase [EC:2.4.2.24]
PGSC0003DMG400029738	K15920 XYL4	xylan 1,4-beta-xylosidase [EC:3.2.1.37]
PGSC0003DMG401013333	K00963 UGP2, galU, galF	UTP--glucose-1-phosphate uridylyltransferase [EC:2.7.7.9]
PGSC0003DMG401031123	K00963 UGP2, galU, galF	UTP--glucose-1-phosphate uridylyltransferase [EC:2.7.7.9]
PGSC0003DMG400007059	K12450 RHM	UDP-glucose 4,6-dehydratase [EC:4.2.1.76]
PGSC0003DMG400021254	K12450 RHM	UDP-glucose 4,6-dehydratase [EC:4.2.1.76]
PGSC0003DMG402022737	K12451 UER1	3,5-epimerase/4-reductase [EC:5.1.3.- 1.1.1.-]
PGSC0003DMG400001448	K00012 UGDH, ugd	UDPglucose 6-dehydrogenase [EC:1.1.1.22]
PGSC0003DMG400025137	K00012 UGDH, ugd	UDPglucose 6-dehydrogenase [EC:1.1.1.22]
PGSC0003DMG400036966	K00012 UGDH, ugd	UDPglucose 6-dehydrogenase [EC:1.1.1.22]
PGSC0003DMG400019063	K06118 SQD1, sqdB	UDP-sulfoquinovose synthase [EC:3.13.1.1]
PGSC0003DMG400008259	K00965 galT, GALT	UDPglucose--hexose-1-phosphate uridylyltransferase [EC:2.7.7.12]
PGSC0003DMG400003054	K01784 galE, GALE	UDP-glucose 4-epimerase [EC:5.1.3.2]
PGSC0003DMG400012274	K01784 galE, GALE	UDP-glucose 4-epimerase [EC:5.1.3.2]
PGSC0003DMG400003960	K08679 GAE, cap1J	UDP-glucuronate 4-epimerase [EC:5.1.3.6]
PGSC0003DMG400004659	K08679 GAE, cap1J	UDP-glucuronate 4-epimerase [EC:5.1.3.6]
PGSC0003DMG400007017	K08679 GAE, cap1J	UDP-glucuronate 4-epimerase [EC:5.1.3.6]
PGSC0003DMG400007816	K08679 GAE, cap1J	UDP-glucuronate 4-epimerase [EC:5.1.3.6]
PGSC0003DMG400009591	K08679 GAE, cap1J	UDP-glucuronate 4-epimerase [EC:5.1.3.6]
PGSC0003DMG400011222	K08679 GAE, cap1J	UDP-glucuronate 4-epimerase [EC:5.1.3.6]
PGSC0003DMG400020589	K08679 GAE, cap1J	UDP-glucuronate 4-epimerase [EC:5.1.3.6]
PGSC0003DMG400026005	K08679 GAE, cap1J	UDP-glucuronate 4-epimerase [EC:5.1.3.6]
PGSC0003DMG400001388	K13648 GAUT	alpha-1,4-galacturonosyltransferase [EC:2.4.1.43]
PGSC0003DMG400007896	K13648 GAUT	alpha-1,4-galacturonosyltransferase [EC:2.4.1.43]
PGSC0003DMG400014677	K13648 GAUT	alpha-1,4-galacturonosyltransferase [EC:2.4.1.43]
PGSC0003DMG400020103	K13648 GAUT	alpha-1,4-galacturonosyltransferase [EC:2.4.1.43]
PGSC0003DMG400024623	K13648 GAUT	alpha-1,4-galacturonosyltransferase [EC:2.4.1.43]
PGSC0003DMG400024824	K13648 GAUT	alpha-1,4-galacturonosyltransferase [EC:2.4.1.43]
PGSC0003DMG402003179	K13648 GAUT	alpha-1,4-galacturonosyltransferase [EC:2.4.1.43]
PGSC0003DMG400012910	K01810 GPI, pgi	glucose-6-phosphate isomerase [EC:5.3.1.9]
PGSC0003DMG400015341	K01810 GPI, pgi	glucose-6-phosphate isomerase [EC:5.3.1.9]
PGSC0003DMG400010399	K01809 manA, MPI	mannose-6-phosphate isomerase [EC:5.3.1.8]
PGSC0003DMG400011772	K01809 manA, MPI	mannose-6-phosphate isomerase [EC:5.3.1.8]
PGSC0003DMG400026392	K01809 manA, MPI	mannose-6-phosphate isomerase [EC:5.3.1.8]
PGSC0003DMG400021636	K17497 PMM	phosphomannomutase [EC:5.4.2.8]
PGSC0003DMG400015645	K00966 GMPP	mannose-1-phosphate guanylyltransferase [EC:2.7.7.13]
PGSC0003DMG400014178	K01711 gmd, GMDS	GDPmannose 4,6-dehydratase [EC:4.2.1.47]
PGSC0003DMG400011158	K02377 TSTA3, fcl	GDP-L-fucose synthase [EC:1.1.1.271]
PGSC0003DMG400006097	K10046 GME	GDP-D-mannose 3', 5'-epimerase [EC:5.1.3.18 5.1.3.-]
PGSC0003DMG400019454	K10046 GME	GDP-D-mannose 3', 5'-epimerase [EC:5.1.3.18 5.1.3.-]
PGSC0003DMG400000238	K25314 FKGP, fkp	fucokinase / fucose-1-phosphate guanylyltransferase [EC:2.7.1.52 2.7.7.30]
PGSC0003DMG400015952	K00975 glgC	glucose-1-phosphate adenylyltransferase [EC:2.7.7.27]
PGSC0003DMG400031084	K00975 glgC	glucose-1-phosphate adenylyltransferase [EC:2.7.7.27]
00620 Pyruvate metabolism [PATH:ko00620]
PGSC0003DMG400004100	K01895 ACSS1_2, acs	acetyl-CoA synthetase [EC:6.2.1.1]
PGSC0003DMG400020231	K01895 ACSS1_2, acs	acetyl-CoA synthetase [EC:6.2.1.1]
PGSC0003DMG400004623	K01913 AAE7, ACN1	acetate/butyrate---CoA ligase [EC:6.2.1.1 6.2.1.2]
PGSC0003DMG400007556	K01913 AAE7, ACN1	acetate/butyrate---CoA ligase [EC:6.2.1.1 6.2.1.2]
PGSC0003DMG400001927	K00161 PDHA, pdhA	pyruvate dehydrogenase E1 component alpha subunit [EC:1.2.4.1]
PGSC0003DMG400002921	K00161 PDHA, pdhA	pyruvate dehydrogenase E1 component alpha subunit [EC:1.2.4.1]
PGSC0003DMG400022607	K00161 PDHA, pdhA	pyruvate dehydrogenase E1 component alpha subunit [EC:1.2.4.1]
PGSC0003DMG402013561	K00161 PDHA, pdhA	pyruvate dehydrogenase E1 component alpha subunit [EC:1.2.4.1]
PGSC0003DMG400007488	K00162 PDHB, pdhB	pyruvate dehydrogenase E1 component beta subunit [EC:1.2.4.1]
PGSC0003DMG400031370	K00162 PDHB, pdhB	pyruvate dehydrogenase E1 component beta subunit [EC:1.2.4.1]
PGSC0003DMG400009219	K00627 DLAT, aceF, pdhC	pyruvate dehydrogenase E2 component (dihydrolipoamide acetyltransferase) [EC:2.3.1.12]
PGSC0003DMG400012966	K00627 DLAT, aceF, pdhC	pyruvate dehydrogenase E2 component (dihydrolipoamide acetyltransferase) [EC:2.3.1.12]
PGSC0003DMG400018735	K00627 DLAT, aceF, pdhC	pyruvate dehydrogenase E2 component (dihydrolipoamide acetyltransferase) [EC:2.3.1.12]
PGSC0003DMG400002777	K00382 DLD, lpd, pdhD	dihydrolipoamide dehydrogenase [EC:1.8.1.4]
PGSC0003DMG400004608	K00382 DLD, lpd, pdhD	dihydrolipoamide dehydrogenase [EC:1.8.1.4]
PGSC0003DMG400027156	K00382 DLD, lpd, pdhD	dihydrolipoamide dehydrogenase [EC:1.8.1.4]
PGSC0003DMG400012228	K00001 E1.1.1.1, adh	alcohol dehydrogenase [EC:1.1.1.1]
PGSC0003DMG400007717	K00121 frmA, ADH5, adhC	S-(hydroxymethyl)glutathione dehydrogenase / alcohol dehydrogenase [EC:1.1.1.284 1.1.1.1]
PGSC0003DMG400014870	K00121 frmA, ADH5, adhC	S-(hydroxymethyl)glutathione dehydrogenase / alcohol dehydrogenase [EC:1.1.1.284 1.1.1.1]
PGSC0003DMG400018565	K00121 frmA, ADH5, adhC	S-(hydroxymethyl)glutathione dehydrogenase / alcohol dehydrogenase [EC:1.1.1.284 1.1.1.1]
PGSC0003DMG400029412	K00121 frmA, ADH5, adhC	S-(hydroxymethyl)glutathione dehydrogenase / alcohol dehydrogenase [EC:1.1.1.284 1.1.1.1]
PGSC0003DMG401030815	K00121 frmA, ADH5, adhC	S-(hydroxymethyl)glutathione dehydrogenase / alcohol dehydrogenase [EC:1.1.1.284 1.1.1.1]
PGSC0003DMG400030771	K18857 ADH1	alcohol dehydrogenase class-P [EC:1.1.1.1]
PGSC0003DMG401008890	K00002 AKR1A1, adh	alcohol dehydrogenase (NADP+) [EC:1.1.1.2]
PGSC0003DMG402008890	K00002 AKR1A1, adh	alcohol dehydrogenase (NADP+) [EC:1.1.1.2]
PGSC0003DMG400006590	K00873 PK, pyk	pyruvate kinase [EC:2.7.1.40]
PGSC0003DMG400010913	K00873 PK, pyk	pyruvate kinase [EC:2.7.1.40]
PGSC0003DMG400019605	K00873 PK, pyk	pyruvate kinase [EC:2.7.1.40]
PGSC0003DMG400024220	K00873 PK, pyk	pyruvate kinase [EC:2.7.1.40]
PGSC0003DMG400025298	K00873 PK, pyk	pyruvate kinase [EC:2.7.1.40]
PGSC0003DMG400025734	K00873 PK, pyk	pyruvate kinase [EC:2.7.1.40]
PGSC0003DMG400008551	K11262 ACACA	acetyl-CoA carboxylase / biotin carboxylase 1 [EC:6.4.1.2 6.3.4.14 2.1.3.15]
PGSC0003DMG400000025	K01962 accA	acetyl-CoA carboxylase carboxyl transferase subunit alpha [EC:6.4.1.2 2.1.3.15]
PGSC0003DMG400020325	K01962 accA	acetyl-CoA carboxylase carboxyl transferase subunit alpha [EC:6.4.1.2 2.1.3.15]
PGSC0003DMG400033054	K02160 accB, bccP	acetyl-CoA carboxylase biotin carboxyl carrier protein
PGSC0003DMG401023454	K02160 accB, bccP	acetyl-CoA carboxylase biotin carboxyl carrier protein
PGSC0003DMG400016395	K01961 accC	acetyl-CoA carboxylase, biotin carboxylase subunit [EC:6.4.1.2 6.3.4.14]
PGSC0003DMG400020295	K01963 accD	acetyl-CoA carboxylase carboxyl transferase subunit beta [EC:6.4.1.2 2.1.3.15]
PGSC0003DMG400003617	K00128 ALDH	aldehyde dehydrogenase (NAD+) [EC:1.2.1.3]
PGSC0003DMG400003619	K00128 ALDH	aldehyde dehydrogenase (NAD+) [EC:1.2.1.3]
PGSC0003DMG400017568	K00128 ALDH	aldehyde dehydrogenase (NAD+) [EC:1.2.1.3]
PGSC0003DMG400019991	K00128 ALDH	aldehyde dehydrogenase (NAD+) [EC:1.2.1.3]
PGSC0003DMG400022885	K14085 ALDH7A1	aldehyde dehydrogenase family 7 member A1 [EC:1.2.1.31 1.2.1.8 1.2.1.3]
PGSC0003DMG400004800	K00016 LDH, ldh	L-lactate dehydrogenase [EC:1.1.1.27]
PGSC0003DMG400012478	K00016 LDH, ldh	L-lactate dehydrogenase [EC:1.1.1.27]
PGSC0003DMG401008663	K00102 LDHD, dld	D-lactate dehydrogenase (cytochrome) [EC:1.1.2.4]
PGSC0003DMG403008663	K00102 LDHD, dld	D-lactate dehydrogenase (cytochrome) [EC:1.1.2.4]
PGSC0003DMG400000302	K01759 GLO1, gloA	lactoylglutathione lyase [EC:4.4.1.5]
PGSC0003DMG400008074	K01759 GLO1, gloA	lactoylglutathione lyase [EC:4.4.1.5]
PGSC0003DMG400009601	K01759 GLO1, gloA	lactoylglutathione lyase [EC:4.4.1.5]
PGSC0003DMG400016448	K01759 GLO1, gloA	lactoylglutathione lyase [EC:4.4.1.5]
PGSC0003DMG400027594	K01069 gloB, gloC, HAGH	hydroxyacylglutathione hydrolase [EC:3.1.2.6]
PGSC0003DMG400019717	K18881 DJ1D	D-lactate dehydratase [EC:4.2.1.130]
PGSC0003DMG401000020	K00028 E1.1.1.39	malate dehydrogenase (decarboxylating) [EC:1.1.1.39]
PGSC0003DMG400026456	K00029 E1.1.1.40, maeB	malate dehydrogenase (oxaloacetate-decarboxylating)(NADP+) [EC:1.1.1.40]
PGSC0003DMG400030121	K00029 E1.1.1.40, maeB	malate dehydrogenase (oxaloacetate-decarboxylating)(NADP+) [EC:1.1.1.40]
PGSC0003DMG400033874	K00029 E1.1.1.40, maeB	malate dehydrogenase (oxaloacetate-decarboxylating)(NADP+) [EC:1.1.1.40]
PGSC0003DMG400026029	K00025 MDH1	malate dehydrogenase [EC:1.1.1.37]
PGSC0003DMG400019511	K00026 MDH2	malate dehydrogenase [EC:1.1.1.37]
PGSC0003DMG400031063	K00051 E1.1.1.82	malate dehydrogenase (NADP+) [EC:1.1.1.82]
PGSC0003DMG400007466	K01595 ppc	phosphoenolpyruvate carboxylase [EC:4.1.1.31]
PGSC0003DMG400015385	K01595 ppc	phosphoenolpyruvate carboxylase [EC:4.1.1.31]
PGSC0003DMG400006391	K01610 E4.1.1.49, pckA	phosphoenolpyruvate carboxykinase (ATP) [EC:4.1.1.49]
PGSC0003DMG400032107	K01006 ppdK	pyruvate, orthophosphate dikinase [EC:2.7.9.1]
PGSC0003DMG400015194	K01638 aceB, glcB	malate synthase [EC:2.3.3.9]
PGSC0003DMG400010900	K00626 ACAT, atoB	acetyl-CoA C-acetyltransferase [EC:2.3.1.9]
PGSC0003DMG400019748	K00626 ACAT, atoB	acetyl-CoA C-acetyltransferase [EC:2.3.1.9]
PGSC0003DMG400014622	K01649 leuA, IMS	2-isopropylmalate synthase [EC:2.3.3.13]
PGSC0003DMG400016337	K01649 leuA, IMS	2-isopropylmalate synthase [EC:2.3.3.13]
00630 Glyoxylate and dicarboxylate metabolism [PATH:ko00630]
PGSC0003DMG400025487	K01637 E4.1.3.1, aceA	isocitrate lyase [EC:4.1.3.1]
PGSC0003DMG400004100	K01895 ACSS1_2, acs	acetyl-CoA synthetase [EC:6.2.1.1]
PGSC0003DMG400020231	K01895 ACSS1_2, acs	acetyl-CoA synthetase [EC:6.2.1.1]
PGSC0003DMG400004623	K01913 AAE7, ACN1	acetate/butyrate---CoA ligase [EC:6.2.1.1 6.2.1.2]
PGSC0003DMG400007556	K01913 AAE7, ACN1	acetate/butyrate---CoA ligase [EC:6.2.1.1 6.2.1.2]
PGSC0003DMG400015194	K01638 aceB, glcB	malate synthase [EC:2.3.3.9]
PGSC0003DMG400026029	K00025 MDH1	malate dehydrogenase [EC:1.1.1.37]
PGSC0003DMG400019511	K00026 MDH2	malate dehydrogenase [EC:1.1.1.37]
PGSC0003DMG400007797	K01647 CS, gltA	citrate synthase [EC:2.3.3.1]
PGSC0003DMG400017338	K01647 CS, gltA	citrate synthase [EC:2.3.3.1]
PGSC0003DMG400028982	K01647 CS, gltA	citrate synthase [EC:2.3.3.1]
PGSC0003DMG400008740	K01681 ACO, acnA	aconitate hydratase [EC:4.2.1.3]
PGSC0003DMG400028951	K01681 ACO, acnA	aconitate hydratase [EC:4.2.1.3]
PGSC0003DMG402022215	K01681 ACO, acnA	aconitate hydratase [EC:4.2.1.3]
PGSC0003DMG400010900	K00626 ACAT, atoB	acetyl-CoA C-acetyltransferase [EC:2.3.1.9]
PGSC0003DMG400019748	K00626 ACAT, atoB	acetyl-CoA C-acetyltransferase [EC:2.3.1.9]
PGSC0003DMG400022890	K11517 HAO	(S)-2-hydroxy-acid oxidase [EC:1.1.3.15]
PGSC0003DMG400027654	K11517 HAO	(S)-2-hydroxy-acid oxidase [EC:1.1.3.15]
PGSC0003DMG401022901	K11517 HAO	(S)-2-hydroxy-acid oxidase [EC:1.1.3.15]
PGSC0003DMG400001570	K03781 katE, CAT, catB, srpA	catalase [EC:1.11.1.6]
PGSC0003DMG400009906	K03781 katE, CAT, catB, srpA	catalase [EC:1.11.1.6]
PGSC0003DMG400029408	K03781 katE, CAT, catB, srpA	catalase [EC:1.11.1.6]
PGSC0003DMG400022729	K15919 HPR2_3	glyoxylate/hydroxypyruvate reductase [EC:1.1.1.79 1.1.1.81]
PGSC0003DMG400020299	K18121 GLYR	glyoxylate/succinic semialdehyde reductase [EC:1.1.1.79 1.1.1.-]
PGSC0003DMG400006186	K15893 HPR1	glycerate dehydrogenase [EC:1.1.1.29]
PGSC0003DMG400016181	K19269 PGP, PGLP	phosphoglycolate phosphatase [EC:3.1.3.18 3.1.3.48]
PGSC0003DMG401019736	K19269 PGP, PGLP	phosphoglycolate phosphatase [EC:3.1.3.18 3.1.3.48]
PGSC0003DMG400033037	K01601 rbcL, cbbL	ribulose-bisphosphate carboxylase large chain [EC:4.1.1.39]
PGSC0003DMG400024182	K01602 rbcS, cbbS	ribulose-bisphosphate carboxylase small chain [EC:4.1.1.39]
PGSC0003DMG400026409	K01602 rbcS, cbbS	ribulose-bisphosphate carboxylase small chain [EC:4.1.1.39]
PGSC0003DMG400004652	K00830 AGXT	alanine-glyoxylate transaminase / serine-glyoxylate transaminase / serine-pyruvate transaminase [EC:2.6.1.44 2.6.1.45 2.6.1.51]
PGSC0003DMG400018622	K14272 GGAT	glutamate--glyoxylate aminotransferase [EC:2.6.1.4 2.6.1.2 2.6.1.44]
PGSC0003DMG400009698	K00284 GLU, gltS	glutamate synthase (ferredoxin) [EC:1.4.7.1]
PGSC0003DMG400004355	K01915 glnA, GLUL	glutamine synthetase [EC:6.3.1.2]
PGSC0003DMG400013235	K01915 glnA, GLUL	glutamine synthetase [EC:6.3.1.2]
PGSC0003DMG400004660	K00600 glyA, SHMT	glycine hydroxymethyltransferase [EC:2.1.2.1]
PGSC0003DMG400015745	K00600 glyA, SHMT	glycine hydroxymethyltransferase [EC:2.1.2.1]
PGSC0003DMG400023799	K00600 glyA, SHMT	glycine hydroxymethyltransferase [EC:2.1.2.1]
PGSC0003DMG400029938	K00281 GLDC, gcvP	glycine dehydrogenase [EC:1.4.4.2]
PGSC0003DMG400016444	K00605 gcvT, AMT	aminomethyltransferase [EC:2.1.2.10]
PGSC0003DMG400002777	K00382 DLD, lpd, pdhD	dihydrolipoamide dehydrogenase [EC:1.8.1.4]
PGSC0003DMG400004608	K00382 DLD, lpd, pdhD	dihydrolipoamide dehydrogenase [EC:1.8.1.4]
PGSC0003DMG400027156	K00382 DLD, lpd, pdhD	dihydrolipoamide dehydrogenase [EC:1.8.1.4]
PGSC0003DMG400002103	K02437 gcvH, GCSH	glycine cleavage system H protein
PGSC0003DMG400020515	K02437 gcvH, GCSH	glycine cleavage system H protein
PGSC0003DMG401010423	K02437 gcvH, GCSH	glycine cleavage system H protein
PGSC0003DMG402010423	K02437 gcvH, GCSH	glycine cleavage system H protein
PGSC0003DMG400002559	K15918 GLYK	D-glycerate 3-kinase [EC:2.7.1.31]
PGSC0003DMG400000496	K00122 FDH	formate dehydrogenase [EC:1.17.1.9]
PGSC0003DMG401004821	K01433 purU	formyltetrahydrofolate deformylase [EC:3.5.1.10]
PGSC0003DMG400024965	K01455 E3.5.1.49	formamidase [EC:3.5.1.49]
PGSC0003DMG400014296	K22133 AAE3	oxalate---CoA ligase [EC:6.2.1.8]
PGSC0003DMG400014345	K22133 AAE3	oxalate---CoA ligase [EC:6.2.1.8]
00640 Propanoate metabolism [PATH:ko00640]
PGSC0003DMG400004100	K01895 ACSS1_2, acs	acetyl-CoA synthetase [EC:6.2.1.1]
PGSC0003DMG400020231	K01895 ACSS1_2, acs	acetyl-CoA synthetase [EC:6.2.1.1]
PGSC0003DMG400013029	K00166 BCKDHA, bkdA1	2-oxoisovalerate dehydrogenase E1 component alpha subunit [EC:1.2.4.4]
PGSC0003DMG400024860	K00166 BCKDHA, bkdA1	2-oxoisovalerate dehydrogenase E1 component alpha subunit [EC:1.2.4.4]
PGSC0003DMG401023446	K00166 BCKDHA, bkdA1	2-oxoisovalerate dehydrogenase E1 component alpha subunit [EC:1.2.4.4]
PGSC0003DMG402023446	K00166 BCKDHA, bkdA1	2-oxoisovalerate dehydrogenase E1 component alpha subunit [EC:1.2.4.4]
PGSC0003DMG400011330	K09699 DBT, bkdB	2-oxoisovalerate dehydrogenase E2 component (dihydrolipoyl transacylase) [EC:2.3.1.168]
PGSC0003DMG400002777	K00382 DLD, lpd, pdhD	dihydrolipoamide dehydrogenase [EC:1.8.1.4]
PGSC0003DMG400004608	K00382 DLD, lpd, pdhD	dihydrolipoamide dehydrogenase [EC:1.8.1.4]
PGSC0003DMG400027156	K00382 DLD, lpd, pdhD	dihydrolipoamide dehydrogenase [EC:1.8.1.4]
PGSC0003DMG400004828	K00232 E1.3.3.6, ACOX1, ACOX3	acyl-CoA oxidase [EC:1.3.3.6]
PGSC0003DMG400010548	K00232 E1.3.3.6, ACOX1, ACOX3	acyl-CoA oxidase [EC:1.3.3.6]
PGSC0003DMG400011023	K00232 E1.3.3.6, ACOX1, ACOX3	acyl-CoA oxidase [EC:1.3.3.6]
PGSC0003DMG400020620	K00232 E1.3.3.6, ACOX1, ACOX3	acyl-CoA oxidase [EC:1.3.3.6]
PGSC0003DMG400021853	K00232 E1.3.3.6, ACOX1, ACOX3	acyl-CoA oxidase [EC:1.3.3.6]
PGSC0003DMG401019176	K00232 E1.3.3.6, ACOX1, ACOX3	acyl-CoA oxidase [EC:1.3.3.6]
PGSC0003DMG400001206	K01692 paaF, echA	enoyl-CoA hydratase [EC:4.2.1.17]
PGSC0003DMG400000014	K05605 HIBCH	3-hydroxyisobutyryl-CoA hydrolase [EC:3.1.2.4]
PGSC0003DMG400000017	K05605 HIBCH	3-hydroxyisobutyryl-CoA hydrolase [EC:3.1.2.4]
PGSC0003DMG400001797	K05605 HIBCH	3-hydroxyisobutyryl-CoA hydrolase [EC:3.1.2.4]
PGSC0003DMG400001814	K05605 HIBCH	3-hydroxyisobutyryl-CoA hydrolase [EC:3.1.2.4]
PGSC0003DMG400007849	K05605 HIBCH	3-hydroxyisobutyryl-CoA hydrolase [EC:3.1.2.4]
PGSC0003DMG400016674	K05605 HIBCH	3-hydroxyisobutyryl-CoA hydrolase [EC:3.1.2.4]
PGSC0003DMG401025828	K05605 HIBCH	3-hydroxyisobutyryl-CoA hydrolase [EC:3.1.2.4]
PGSC0003DMG402025828	K05605 HIBCH	3-hydroxyisobutyryl-CoA hydrolase [EC:3.1.2.4]
PGSC0003DMG403025826	K05605 HIBCH	3-hydroxyisobutyryl-CoA hydrolase [EC:3.1.2.4]
PGSC0003DMG400008551	K11262 ACACA	acetyl-CoA carboxylase / biotin carboxylase 1 [EC:6.4.1.2 6.3.4.14 2.1.3.15]
PGSC0003DMG400000025	K01962 accA	acetyl-CoA carboxylase carboxyl transferase subunit alpha [EC:6.4.1.2 2.1.3.15]
PGSC0003DMG400020325	K01962 accA	acetyl-CoA carboxylase carboxyl transferase subunit alpha [EC:6.4.1.2 2.1.3.15]
PGSC0003DMG400033054	K02160 accB, bccP	acetyl-CoA carboxylase biotin carboxyl carrier protein
PGSC0003DMG401023454	K02160 accB, bccP	acetyl-CoA carboxylase biotin carboxyl carrier protein
PGSC0003DMG400016395	K01961 accC	acetyl-CoA carboxylase, biotin carboxylase subunit [EC:6.4.1.2 6.3.4.14]
PGSC0003DMG400020295	K01963 accD	acetyl-CoA carboxylase carboxyl transferase subunit beta [EC:6.4.1.2 2.1.3.15]
PGSC0003DMG401021462	K01578 MLYCD	malonyl-CoA decarboxylase [EC:4.1.1.9]
PGSC0003DMG402021462	K01578 MLYCD	malonyl-CoA decarboxylase [EC:4.1.1.9]
PGSC0003DMG400016412	K01899 LSC1	succinyl-CoA synthetase alpha subunit [EC:6.2.1.4 6.2.1.5]
PGSC0003DMG400020149	K01900 LSC2	succinyl-CoA synthetase beta subunit [EC:6.2.1.4 6.2.1.5]
PGSC0003DMG400004800	K00016 LDH, ldh	L-lactate dehydrogenase [EC:1.1.1.27]
PGSC0003DMG400012478	K00016 LDH, ldh	L-lactate dehydrogenase [EC:1.1.1.27]
00650 Butanoate metabolism [PATH:ko00650]
PGSC0003DMG400010900	K00626 ACAT, atoB	acetyl-CoA C-acetyltransferase [EC:2.3.1.9]
PGSC0003DMG400019748	K00626 ACAT, atoB	acetyl-CoA C-acetyltransferase [EC:2.3.1.9]
PGSC0003DMG400012409	K00074 paaH, hbd, fadB, mmgB	3-hydroxybutyryl-CoA dehydrogenase [EC:1.1.1.157]
PGSC0003DMG400001206	K01692 paaF, echA	enoyl-CoA hydratase [EC:4.2.1.17]
PGSC0003DMG400004623	K01913 AAE7, ACN1	acetate/butyrate---CoA ligase [EC:6.2.1.1 6.2.1.2]
PGSC0003DMG400007556	K01913 AAE7, ACN1	acetate/butyrate---CoA ligase [EC:6.2.1.1 6.2.1.2]
PGSC0003DMG400008133	K00109 L2HGDH	2-hydroxyglutarate dehydrogenase [EC:1.1.99.2]
PGSC0003DMG400001287	K01580 E4.1.1.15, gadB, gadA, GAD	glutamate decarboxylase [EC:4.1.1.15]
PGSC0003DMG400031042	K01580 E4.1.1.15, gadB, gadA, GAD	glutamate decarboxylase [EC:4.1.1.15]
PGSC0003DMG400011754	K16871 POP2	4-aminobutyrate---pyruvate transaminase [EC:2.6.1.96]
PGSC0003DMG400017144	K17761 SSADH	succinate-semialdehyde dehydrogenase, mitochondrial [EC:1.2.1.24]
PGSC0003DMG400020299	K18121 GLYR	glyoxylate/succinic semialdehyde reductase [EC:1.1.1.79 1.1.1.-]
PGSC0003DMG400022749	K01641 HMGCS	hydroxymethylglutaryl-CoA synthase [EC:2.3.3.10]
PGSC0003DMG400031250	K01640 HMGCL, hmgL	hydroxymethylglutaryl-CoA lyase [EC:4.1.3.4]
PGSC0003DMG400033114	K01640 HMGCL, hmgL	hydroxymethylglutaryl-CoA lyase [EC:4.1.3.4]
PGSC0003DMG400007078	K01652 E2.2.1.6L, ilvB, ilvG, ilvI	acetolactate synthase I/II/III large subunit [EC:2.2.1.6]
PGSC0003DMG400034102	K01652 E2.2.1.6L, ilvB, ilvG, ilvI	acetolactate synthase I/II/III large subunit [EC:2.2.1.6]
PGSC0003DMG400016242	K01653 E2.2.1.6S, ilvH, ilvN	acetolactate synthase I/III small subunit [EC:2.2.1.6]
00660 C5-Branched dibasic acid metabolism [PATH:ko00660]
PGSC0003DMG400007078	K01652 E2.2.1.6L, ilvB, ilvG, ilvI	acetolactate synthase I/II/III large subunit [EC:2.2.1.6]
PGSC0003DMG400034102	K01652 E2.2.1.6L, ilvB, ilvG, ilvI	acetolactate synthase I/II/III large subunit [EC:2.2.1.6]
PGSC0003DMG400016242	K01653 E2.2.1.6S, ilvH, ilvN	acetolactate synthase I/III small subunit [EC:2.2.1.6]
PGSC0003DMG400013459	K01703 leuC, IPMI-L	3-isopropylmalate/(R)-2-methylmalate dehydratase large subunit [EC:4.2.1.33 4.2.1.35]
PGSC0003DMG401001552	K01703 leuC, IPMI-L	3-isopropylmalate/(R)-2-methylmalate dehydratase large subunit [EC:4.2.1.33 4.2.1.35]
PGSC0003DMG402001552	K01703 leuC, IPMI-L	3-isopropylmalate/(R)-2-methylmalate dehydratase large subunit [EC:4.2.1.33 4.2.1.35]
PGSC0003DMG400024154	K01704 leuD, IPMI-S	3-isopropylmalate/(R)-2-methylmalate dehydratase small subunit [EC:4.2.1.33 4.2.1.35]
PGSC0003DMG400030577	K00052 leuB, IMDH	3-isopropylmalate dehydrogenase [EC:1.1.1.85]
00562 Inositol phosphate metabolism [PATH:ko00562]
PGSC0003DMG402027320	K18081 MTMR1_2	myotubularin-related protein 1/2 [EC:3.1.3.64 3.1.3.95]
PGSC0003DMG401028661	K19801 PI4KB	phosphatidylinositol 4-kinase B [EC:2.7.1.67]
PGSC0003DMG402028661	K19801 PI4KB	phosphatidylinositol 4-kinase B [EC:2.7.1.67]
PGSC0003DMG400001569	K21797 SAC1, SACM1L	phosphatidylinositol 4-phosphatase [EC:3.1.3.-]
PGSC0003DMG400019118	K21797 SAC1, SACM1L	phosphatidylinositol 4-phosphatase [EC:3.1.3.-]
PGSC0003DMG400018382	K00889 PIP5K	1-phosphatidylinositol-4-phosphate 5-kinase [EC:2.7.1.68]
PGSC0003DMG400023793	K00889 PIP5K	1-phosphatidylinositol-4-phosphate 5-kinase [EC:2.7.1.68]
PGSC0003DMG400027269	K00889 PIP5K	1-phosphatidylinositol-4-phosphate 5-kinase [EC:2.7.1.68]
PGSC0003DMG400029029	K00889 PIP5K	1-phosphatidylinositol-4-phosphate 5-kinase [EC:2.7.1.68]
PGSC0003DMG402003899	K00889 PIP5K	1-phosphatidylinositol-4-phosphate 5-kinase [EC:2.7.1.68]
PGSC0003DMG400024985	K01110 PTEN	phosphatidylinositol-3,4,5-trisphosphate 3-phosphatase and dual-specificity protein phosphatase PTEN [EC:3.1.3.16 3.1.3.48 3.1.3.67]
PGSC0003DMG401025870	K01110 PTEN	phosphatidylinositol-3,4,5-trisphosphate 3-phosphatase and dual-specificity protein phosphatase PTEN [EC:3.1.3.16 3.1.3.48 3.1.3.67]
PGSC0003DMG400005958	K00921 PIKFYVE, FAB1	1-phosphatidylinositol-3-phosphate 5-kinase [EC:2.7.1.150]
PGSC0003DMG400009147	K00921 PIKFYVE, FAB1	1-phosphatidylinositol-3-phosphate 5-kinase [EC:2.7.1.150]
PGSC0003DMG400026126	K00921 PIKFYVE, FAB1	1-phosphatidylinositol-3-phosphate 5-kinase [EC:2.7.1.150]
PGSC0003DMG400030502	K00921 PIKFYVE, FAB1	1-phosphatidylinositol-3-phosphate 5-kinase [EC:2.7.1.150]
PGSC0003DMG400009144	K22913 FIG4	phosphatidylinositol 3,5-bisphosphate 5-phosphatase [EC:3.1.3.-]
PGSC0003DMG400009269	K22913 FIG4	phosphatidylinositol 3,5-bisphosphate 5-phosphatase [EC:3.1.3.-]
PGSC0003DMG400028855	K22913 FIG4	phosphatidylinositol 3,5-bisphosphate 5-phosphatase [EC:3.1.3.-]
PGSC0003DMG400006621	K05857 PLCD	phosphatidylinositol phospholipase C, delta [EC:3.1.4.11]
PGSC0003DMG400006622	K05857 PLCD	phosphatidylinositol phospholipase C, delta [EC:3.1.4.11]
PGSC0003DMG400011937	K05857 PLCD	phosphatidylinositol phospholipase C, delta [EC:3.1.4.11]
PGSC0003DMG400019179	K05857 PLCD	phosphatidylinositol phospholipase C, delta [EC:3.1.4.11]
PGSC0003DMG400009712	K01114 plc	phospholipase C [EC:3.1.4.3]
PGSC0003DMG400015265	K01114 plc	phospholipase C [EC:3.1.4.3]
PGSC0003DMG400022917	K10047 VTC4	inositol-phosphate phosphatase / L-galactose 1-phosphate phosphatase [EC:3.1.3.25 3.1.3.93]
PGSC0003DMG402022924	K10047 VTC4	inositol-phosphate phosphatase / L-galactose 1-phosphate phosphatase [EC:3.1.3.25 3.1.3.93]
PGSC0003DMG400030950	K18649 IMPL2	inositol-phosphate phosphatase / L-galactose 1-phosphate phosphatase / histidinol-phosphatase [EC:3.1.3.25 3.1.3.93 3.1.3.15]
PGSC0003DMG400021831	K01858 INO1, ISYNA1	myo-inositol-1-phosphate synthase [EC:5.5.1.4]
PGSC0003DMG400023321	K15422 SAL	3'(2'), 5'-bisphosphate nucleotidase / inositol polyphosphate 1-phosphatase [EC:3.1.3.7 3.1.3.57]
PGSC0003DMG400030356	K19517 MIK	1D-myo-inositol 3-kinase [EC:2.7.1.64]
PGSC0003DMG400020498	K24221 IP5P1_2	type I inositol polyphosphate 5-phosphatase IP5P1/2 [EC:3.1.3.56]
PGSC0003DMG400027120	K03103 MINPP1	multiple inositol-polyphosphate phosphatase / 2,3-bisphosphoglycerate 3-phosphatase [EC:3.1.3.62 3.1.3.80]
PGSC0003DMG400030038	K03103 MINPP1	multiple inositol-polyphosphate phosphatase / 2,3-bisphosphoglycerate 3-phosphatase [EC:3.1.3.62 3.1.3.80]
PGSC0003DMG400017840	K00913 ITPK1	inositol-1,3,4-trisphosphate 5/6-kinase / inositol-tetrakisphosphate 1-kinase [EC:2.7.1.159 2.7.1.134]
PGSC0003DMG400026481	K00913 ITPK1	inositol-1,3,4-trisphosphate 5/6-kinase / inositol-tetrakisphosphate 1-kinase [EC:2.7.1.159 2.7.1.134]
PGSC0003DMG400035836	K00913 ITPK1	inositol-1,3,4-trisphosphate 5/6-kinase / inositol-tetrakisphosphate 1-kinase [EC:2.7.1.159 2.7.1.134]
PGSC0003DMG400045775	K00913 ITPK1	inositol-1,3,4-trisphosphate 5/6-kinase / inositol-tetrakisphosphate 1-kinase [EC:2.7.1.159 2.7.1.134]
PGSC0003DMG400025215	K01765 ITPK4	inositol-1,3,4-trisphosphate 5/6-kinase [EC:2.7.1.159]
PGSC0003DMG400014228	K00915 IPMK, IPK2	inositol-polyphosphate multikinase [EC:2.7.1.140 2.7.1.151]
PGSC0003DMG400014467	K00915 IPMK, IPK2	inositol-polyphosphate multikinase [EC:2.7.1.140 2.7.1.151]
PGSC0003DMG400003698	K10572 IPPK	inositol-pentakisphosphate 2-kinase [EC:2.7.1.158]
PGSC0003DMG400001976	K00469 MIOX	inositol oxygenase [EC:1.13.99.1]
PGSC0003DMG401000287	K00469 MIOX	inositol oxygenase [EC:1.13.99.1]
PGSC0003DMG400001595	K01803 TPI, tpiA	triosephosphate isomerase (TIM) [EC:5.3.1.1]
PGSC0003DMG400004436	K01803 TPI, tpiA	triosephosphate isomerase (TIM) [EC:5.3.1.1]
PGSC0003DMG400027745	K01803 TPI, tpiA	triosephosphate isomerase (TIM) [EC:5.3.1.1]
Energy metabolism
00190 Oxidative phosphorylation [PATH:ko00190]
PGSC0003DMG401015240	K05573 ndhB	NAD(P)H-quinone oxidoreductase subunit 2 [EC:7.1.1.2]
PGSC0003DMG400015304	K05574 ndhC	NAD(P)H-quinone oxidoreductase subunit 3 [EC:7.1.1.2]
PGSC0003DMG401011339	K05575 ndhD	NAD(P)H-quinone oxidoreductase subunit 4 [EC:7.1.1.2]
PGSC0003DMG401008783	K05579 ndhH	NAD(P)H-quinone oxidoreductase subunit H [EC:7.1.1.2]
PGSC0003DMG400002651	K05581 ndhJ	NAD(P)H-quinone oxidoreductase subunit J [EC:7.1.1.2]
PGSC0003DMG400006986	K05582 ndhK	NAD(P)H-quinone oxidoreductase subunit K [EC:7.1.1.2]
PGSC0003DMG400000374	K03878 ND1	NADH-ubiquinone oxidoreductase chain 1 [EC:7.1.1.2]
PGSC0003DMG400021388	K03879 ND2	NADH-ubiquinone oxidoreductase chain 2 [EC:7.1.1.2]
PGSC0003DMG400000928	K03883 ND5	NADH-ubiquinone oxidoreductase chain 5 [EC:7.1.1.2]
PGSC0003DMG400013309	K03934 NDUFS1	NADH dehydrogenase (ubiquinone) Fe-S protein 1 [EC:7.1.1.2]
PGSC0003DMG400021440	K03937 NDUFS4	NADH dehydrogenase (ubiquinone) Fe-S protein 4
PGSC0003DMG400028681	K03938 NDUFS5	NADH dehydrogenase (ubiquinone) Fe-S protein 5
PGSC0003DMG400003144	K03939 NDUFS6	NADH dehydrogenase (ubiquinone) Fe-S protein 6
PGSC0003DMG400001292	K03942 NDUFV1	NADH dehydrogenase (ubiquinone) flavoprotein 1 [EC:7.1.1.2]
PGSC0003DMG400019303	K03943 NDUFV2	NADH dehydrogenase (ubiquinone) flavoprotein 2 [EC:7.1.1.2]
PGSC0003DMG400027701	K03945 NDUFA1	NADH dehydrogenase (ubiquinone) 1 alpha subcomplex subunit 1
PGSC0003DMG400015529	K03946 NDUFA2	NADH dehydrogenase (ubiquinone) 1 alpha subcomplex subunit 2
PGSC0003DMG400030398	K03946 NDUFA2	NADH dehydrogenase (ubiquinone) 1 alpha subcomplex subunit 2
PGSC0003DMG400028905	K03949 NDUFA5	NADH dehydrogenase (ubiquinone) 1 alpha subcomplex subunit 5
PGSC0003DMG400005271	K03950 NDUFA6	NADH dehydrogenase (ubiquinone) 1 alpha subcomplex subunit 6
PGSC0003DMG400022739	K03952 NDUFA8	NADH dehydrogenase (ubiquinone) 1 alpha subcomplex subunit 8
PGSC0003DMG400001685	K03955 NDUFAB1	NADH dehydrogenase (ubiquinone) 1 alpha/beta subcomplex 1, acyl-carrier protein
PGSC0003DMG400024963	K03955 NDUFAB1	NADH dehydrogenase (ubiquinone) 1 alpha/beta subcomplex 1, acyl-carrier protein
PGSC0003DMG400027265	K03955 NDUFAB1	NADH dehydrogenase (ubiquinone) 1 alpha/beta subcomplex 1, acyl-carrier protein
PGSC0003DMG402000567	K11352 NDUFA12	NADH dehydrogenase (ubiquinone) 1 alpha subcomplex subunit 12
PGSC0003DMG400011587	K11353 NDUFA13	NADH dehydrogenase (ubiquinone) 1 alpha subcomplex subunit 13
PGSC0003DMG400005571	K03965 NDUFB9	NADH dehydrogenase (ubiquinone) 1 beta subcomplex subunit 9
PGSC0003DMG400023110	K03966 NDUFB10	NADH dehydrogenase (ubiquinone) 1 beta subcomplex subunit 10
PGSC0003DMG400014901	K00234 SDHA, SDH1	succinate dehydrogenase (ubiquinone) flavoprotein subunit [EC:1.3.5.1]
PGSC0003DMG400012624	K00235 SDHB, SDH2	succinate dehydrogenase (ubiquinone) iron-sulfur subunit [EC:1.3.5.1]
PGSC0003DMG400015910	K00411 UQCRFS1, RIP1, petA	ubiquinol-cytochrome c reductase iron-sulfur subunit [EC:7.1.1.8]
PGSC0003DMG400028642	K00413 CYC1, CYT1, petC	ubiquinol-cytochrome c reductase cytochrome c1 subunit
PGSC0003DMG400011391	K00416 QCR6, UQCRH	ubiquinol-cytochrome c reductase subunit 6
PGSC0003DMG400011392	K00416 QCR6, UQCRH	ubiquinol-cytochrome c reductase subunit 6
PGSC0003DMG400029087	K00417 QCR7, UQCRB	ubiquinol-cytochrome c reductase subunit 7
PGSC0003DMG400026342	K00419 QCR9, UCRC	ubiquinol-cytochrome c reductase subunit 9
PGSC0003DMG400001672	K02257 COX10, ctaB, cyoE	heme o synthase [EC:2.5.1.141]
PGSC0003DMG400002971	K02256 COX1	cytochrome c oxidase subunit 1 [EC:7.1.1.9]
PGSC0003DMG402031302	K02261 COX2	cytochrome c oxidase subunit 2
PGSC0003DMG400028545	K02265 COX5B	cytochrome c oxidase subunit 5b
PGSC0003DMG400028621	K02265 COX5B	cytochrome c oxidase subunit 5b
PGSC0003DMG400030628	K02266 COX6A	cytochrome c oxidase subunit 6a
PGSC0003DMG401017754	K02267 COX6B	cytochrome c oxidase subunit 6b
PGSC0003DMG400023975	K02259 COX15, ctaA	heme a synthase [EC:1.17.99.9]
PGSC0003DMG400012418	K02260 COX17	cytochrome c oxidase assembly protein subunit 17
PGSC0003DMG400025038	K02260 COX17	cytochrome c oxidase assembly protein subunit 17
PGSC0003DMG400024876	K08738 CYC	cytochrome c
PGSC0003DMG400001014	K02112 ATPF1B, atpD	F-type H+/Na+-transporting ATPase subunit beta [EC:7.1.2.2 7.2.2.1]
PGSC0003DMG400016482	K02115 ATPF1G, atpG	F-type H+-transporting ATPase subunit gamma
PGSC0003DMG400027875	K02115 ATPF1G, atpG	F-type H+-transporting ATPase subunit gamma
PGSC0003DMG400007007	K02113 ATPF1D, atpH	F-type H+-transporting ATPase subunit delta
PGSC0003DMG400016959	K02113 ATPF1D, atpH	F-type H+-transporting ATPase subunit delta
PGSC0003DMG400025106	K02114 ATPF1E, atpC	F-type H+-transporting ATPase subunit epsilon
PGSC0003DMG400011350	K02109 ATPF0B, atpF	F-type H+-transporting ATPase subunit b
PGSC0003DMG400020466	K02109 ATPF0B, atpF	F-type H+-transporting ATPase subunit b
PGSC0003DMG400020484	K02109 ATPF0B, atpF	F-type H+-transporting ATPase subunit b
PGSC0003DMG400020779	K02109 ATPF0B, atpF	F-type H+-transporting ATPase subunit b
PGSC0003DMG401022238	K02132 ATPeF1A, ATP5A1, ATP1	F-type H+-transporting ATPase subunit alpha
PGSC0003DMG400024638	K02136 ATPeF1G, ATP5C1, ATP3	F-type H+-transporting ATPase subunit gamma
PGSC0003DMG400005247	K02134 ATPeF1D, ATP5D, ATP16	F-type H+-transporting ATPase subunit delta
PGSC0003DMG400005256	K02134 ATPeF1D, ATP5D, ATP16	F-type H+-transporting ATPase subunit delta
PGSC0003DMG400027590	K02134 ATPeF1D, ATP5D, ATP16	F-type H+-transporting ATPase subunit delta
PGSC0003DMG401011647	K02134 ATPeF1D, ATP5D, ATP16	F-type H+-transporting ATPase subunit delta
PGSC0003DMG402011647	K02134 ATPeF1D, ATP5D, ATP16	F-type H+-transporting ATPase subunit delta
PGSC0003DMG400026508	K02135 ATPeF1E, ATP5E, ATP15	F-type H+-transporting ATPase subunit epsilon
PGSC0003DMG400028842	K02135 ATPeF1E, ATP5E, ATP15	F-type H+-transporting ATPase subunit epsilon
PGSC0003DMG402009187	K02135 ATPeF1E, ATP5E, ATP15	F-type H+-transporting ATPase subunit epsilon
PGSC0003DMG400006869	K02137 ATPeF0O, ATP5O, ATP5	F-type H+-transporting ATPase subunit O
PGSC0003DMG400002202	K02128 ATPeF0C, ATP5G, ATP9	F-type H+-transporting ATPase subunit c
PGSC0003DMG400023247	K02138 ATPeF0D, ATP5H, ATP7	F-type H+-transporting ATPase subunit d
PGSC0003DMG400027374	K02138 ATPeF0D, ATP5H, ATP7	F-type H+-transporting ATPase subunit d
PGSC0003DMG400000285	K02140 ATPeFG, ATP5L, ATP20	F-type H+-transporting ATPase subunit g
PGSC0003DMG400002209	K02140 ATPeFG, ATP5L, ATP20	F-type H+-transporting ATPase subunit g
PGSC0003DMG400013725	K02140 ATPeFG, ATP5L, ATP20	F-type H+-transporting ATPase subunit g
PGSC0003DMG400028839	K02145 ATPeV1A, ATP6A	V-type H+-transporting ATPase subunit A [EC:7.1.2.2]
PGSC0003DMG400003419	K02147 ATPeV1B, ATP6B	V-type H+-transporting ATPase subunit B
PGSC0003DMG400028976	K02149 ATPeV1D, ATP6M	V-type H+-transporting ATPase subunit D
PGSC0003DMG400005833	K02150 ATPeV1E, ATP6E	V-type H+-transporting ATPase subunit E
PGSC0003DMG400009421	K02151 ATPeV1F, ATP6S14	V-type H+-transporting ATPase subunit F
PGSC0003DMG400023464	K02152 ATPeV1G, ATP6G	V-type H+-transporting ATPase subunit G
PGSC0003DMG400024389	K02152 ATPeV1G, ATP6G	V-type H+-transporting ATPase subunit G
PGSC0003DMG400029692	K02152 ATPeV1G, ATP6G	V-type H+-transporting ATPase subunit G
PGSC0003DMG400007911	K02144 ATPeV1H	V-type H+-transporting ATPase subunit H
PGSC0003DMG401011206	K02144 ATPeV1H	V-type H+-transporting ATPase subunit H
PGSC0003DMG402011206	K02144 ATPeV1H	V-type H+-transporting ATPase subunit H
PGSC0003DMG400007498	K02154 ATPeV0A, ATP6N	V-type H+-transporting ATPase subunit a
PGSC0003DMG400025375	K02154 ATPeV0A, ATP6N	V-type H+-transporting ATPase subunit a
PGSC0003DMG400027954	K02154 ATPeV0A, ATP6N	V-type H+-transporting ATPase subunit a
PGSC0003DMG400003629	K02155 ATPeV0C, ATP6L	V-type H+-transporting ATPase 16kDa proteolipid subunit
PGSC0003DMG400003766	K02155 ATPeV0C, ATP6L	V-type H+-transporting ATPase 16kDa proteolipid subunit
PGSC0003DMG400004422	K02155 ATPeV0C, ATP6L	V-type H+-transporting ATPase 16kDa proteolipid subunit
PGSC0003DMG400025542	K03661 ATPeV0B, ATP6F	V-type H+-transporting ATPase 21kDa proteolipid subunit
PGSC0003DMG400028218	K02146 ATPeV0D, ATP6D	V-type H+-transporting ATPase subunit d
PGSC0003DMG400001082	K02153 ATPeV0E, ATP6H	V-type H+-transporting ATPase subunit e
PGSC0003DMG400021620	K02153 ATPeV0E, ATP6H	V-type H+-transporting ATPase subunit e
PGSC0003DMG400011839	K01535 PMA1, PMA2	H+-transporting ATPase [EC:7.1.2.1]
PGSC0003DMG400012223	K01507 ppa	inorganic pyrophosphatase [EC:3.6.1.1]
PGSC0003DMG400026784	K01507 ppa	inorganic pyrophosphatase [EC:3.6.1.1]
00195 Photosynthesis [PATH:ko00195]
PGSC0003DMG400004211	K02703 psbA	photosystem II P680 reaction center D1 protein [EC:1.10.3.9]
PGSC0003DMG400046303	K02704 psbB	photosystem II CP47 chlorophyll apoprotein
PGSC0003DMG400017258	K02706 psbD	photosystem II P680 reaction center D2 protein [EC:1.10.3.9]
PGSC0003DMG400005310	K02707 psbE	photosystem II cytochrome b559 subunit alpha
PGSC0003DMG400002782	K02716 psbO	photosystem II oxygen-evolving enhancer protein 1
PGSC0003DMG400010035	K02716 psbO	photosystem II oxygen-evolving enhancer protein 1
PGSC0003DMG400000926	K02717 psbP	photosystem II oxygen-evolving enhancer protein 2
PGSC0003DMG400024531	K02717 psbP	photosystem II oxygen-evolving enhancer protein 2
PGSC0003DMG400014402	K08901 psbQ	photosystem II oxygen-evolving enhancer protein 3
PGSC0003DMG400018434	K08901 psbQ	photosystem II oxygen-evolving enhancer protein 3
PGSC0003DMG400021727	K08901 psbQ	photosystem II oxygen-evolving enhancer protein 3
PGSC0003DMG400002312	K03541 psbR	photosystem II 10kDa protein
PGSC0003DMG400022241	K03541 psbR	photosystem II 10kDa protein
PGSC0003DMG400017556	K03542 psbS	photosystem II 22kDa protein
PGSC0003DMG400007536	K02721 psbW	photosystem II PsbW protein
PGSC0003DMG400020141	K02721 psbW	photosystem II PsbW protein
PGSC0003DMG400007201	K02723 psbY	photosystem II PsbY protein
PGSC0003DMG400018360	K08902 psb27	photosystem II Psb27 protein
PGSC0003DMG400008585	K08903 psb28	photosystem II 13kDa protein
PGSC0003DMG400005372	K02689 psaA	photosystem I P700 chlorophyll a apoprotein A1
PGSC0003DMG400011816	K02692 psaD	photosystem I subunit II
PGSC0003DMG400020154	K02693 psaE	photosystem I subunit IV
PGSC0003DMG400022022	K02693 psaE	photosystem I subunit IV
PGSC0003DMG400021144	K02694 psaF	photosystem I subunit III
PGSC0003DMG400022249	K08905 psaG	photosystem I subunit V
PGSC0003DMG400002626	K02695 psaH	photosystem I subunit VI
PGSC0003DMG400016504	K02695 psaH	photosystem I subunit VI
PGSC0003DMG400027671	K02699 psaL	photosystem I subunit XI
PGSC0003DMG400027672	K02699 psaL	photosystem I subunit XI
PGSC0003DMG400005805	K02701 psaN	photosystem I subunit PsaN
PGSC0003DMG400005890	K14332 psaO	photosystem I subunit PsaO
PGSC0003DMG400002905	K02634 petA	apocytochrome f
PGSC0003DMG400019419	K02635 petB	cytochrome b6
PGSC0003DMG400013751	K02636 petC	cytochrome b6-f complex iron-sulfur subunit [EC:7.1.1.6]
PGSC0003DMG400041620	K02638 petE	plastocyanin
PGSC0003DMG400004532	K02639 petF	ferredoxin
PGSC0003DMG400011950	K02639 petF	ferredoxin
PGSC0003DMG400017532	K02639 petF	ferredoxin
PGSC0003DMG400023391	K02639 petF	ferredoxin
PGSC0003DMG400023985	K02639 petF	ferredoxin
PGSC0003DMG400026360	K02639 petF	ferredoxin
PGSC0003DMG400035711	K02639 petF	ferredoxin
PGSC0003DMG402005881	K02639 petF	ferredoxin
PGSC0003DMG400004095	K02641 petH	ferredoxin--NADP+ reductase [EC:1.18.1.2]
PGSC0003DMG400011811	K02641 petH	ferredoxin--NADP+ reductase [EC:1.18.1.2]
PGSC0003DMG402003567	K02641 petH	ferredoxin--NADP+ reductase [EC:1.18.1.2]
PGSC0003DMG400010353	K08906 petJ	cytochrome c6
PGSC0003DMG400025106	K02114 ATPF1E, atpC	F-type H+-transporting ATPase subunit epsilon
PGSC0003DMG400001014	K02112 ATPF1B, atpD	F-type H+/Na+-transporting ATPase subunit beta [EC:7.1.2.2 7.2.2.1]
PGSC0003DMG400016482	K02115 ATPF1G, atpG	F-type H+-transporting ATPase subunit gamma
PGSC0003DMG400027875	K02115 ATPF1G, atpG	F-type H+-transporting ATPase subunit gamma
PGSC0003DMG400007007	K02113 ATPF1D, atpH	F-type H+-transporting ATPase subunit delta
PGSC0003DMG400016959	K02113 ATPF1D, atpH	F-type H+-transporting ATPase subunit delta
PGSC0003DMG400011350	K02109 ATPF0B, atpF	F-type H+-transporting ATPase subunit b
PGSC0003DMG400020466	K02109 ATPF0B, atpF	F-type H+-transporting ATPase subunit b
PGSC0003DMG400020484	K02109 ATPF0B, atpF	F-type H+-transporting ATPase subunit b
PGSC0003DMG400020779	K02109 ATPF0B, atpF	F-type H+-transporting ATPase subunit b
00196 Photosynthesis - antenna proteins [PATH:ko00196]
PGSC0003DMG400002901	K08908 LHCA2	light-harvesting complex I chlorophyll a/b binding protein 2
PGSC0003DMG400014386	K08908 LHCA2	light-harvesting complex I chlorophyll a/b binding protein 2
PGSC0003DMG400007787	K08909 LHCA3	light-harvesting complex I chlorophyll a/b binding protein 3
PGSC0003DMG400021287	K08909 LHCA3	light-harvesting complex I chlorophyll a/b binding protein 3
PGSC0003DMG400019508	K08910 LHCA4	light-harvesting complex I chlorophyll a/b binding protein 4
PGSC0003DMG400033084	K08910 LHCA4	light-harvesting complex I chlorophyll a/b binding protein 4
PGSC0003DMG400004458	K08911 LHCA5	light-harvesting complex I chlorophyll a/b binding protein 5
PGSC0003DMG400008298	K08912 LHCB1	light-harvesting complex II chlorophyll a/b binding protein 1
PGSC0003DMG400008299	K08912 LHCB1	light-harvesting complex II chlorophyll a/b binding protein 1
PGSC0003DMG400008300	K08912 LHCB1	light-harvesting complex II chlorophyll a/b binding protein 1
PGSC0003DMG400008301	K08912 LHCB1	light-harvesting complex II chlorophyll a/b binding protein 1
PGSC0003DMG400008309	K08912 LHCB1	light-harvesting complex II chlorophyll a/b binding protein 1
PGSC0003DMG400008804	K08912 LHCB1	light-harvesting complex II chlorophyll a/b binding protein 1
PGSC0003DMG400013411	K08912 LHCB1	light-harvesting complex II chlorophyll a/b binding protein 1
PGSC0003DMG400013412	K08912 LHCB1	light-harvesting complex II chlorophyll a/b binding protein 1
PGSC0003DMG400013414	K08912 LHCB1	light-harvesting complex II chlorophyll a/b binding protein 1
PGSC0003DMG400013415	K08912 LHCB1	light-harvesting complex II chlorophyll a/b binding protein 1
PGSC0003DMG400013416	K08912 LHCB1	light-harvesting complex II chlorophyll a/b binding protein 1
PGSC0003DMG400013417	K08912 LHCB1	light-harvesting complex II chlorophyll a/b binding protein 1
PGSC0003DMG400013461	K08912 LHCB1	light-harvesting complex II chlorophyll a/b binding protein 1
PGSC0003DMG400016695	K08912 LHCB1	light-harvesting complex II chlorophyll a/b binding protein 1
PGSC0003DMG400042498	K08912 LHCB1	light-harvesting complex II chlorophyll a/b binding protein 1
PGSC0003DMG401013418	K08912 LHCB1	light-harvesting complex II chlorophyll a/b binding protein 1
PGSC0003DMG400006149	K08913 LHCB2	light-harvesting complex II chlorophyll a/b binding protein 2
PGSC0003DMG400008564	K08914 LHCB3	light-harvesting complex II chlorophyll a/b binding protein 3
PGSC0003DMG400019248	K08914 LHCB3	light-harvesting complex II chlorophyll a/b binding protein 3
PGSC0003DMG400008488	K08915 LHCB4	light-harvesting complex II chlorophyll a/b binding protein 4
PGSC0003DMG400012590	K08917 LHCB6	light-harvesting complex II chlorophyll a/b binding protein 6
PGSC0003DMG400012591	K08917 LHCB6	light-harvesting complex II chlorophyll a/b binding protein 6
PGSC0003DMG401009929	K14172 LHCB7	light-harvesting complex II chlorophyll a/b binding protein 7
00710 Carbon fixation in photosynthetic organisms [PATH:ko00710]
PGSC0003DMG400033037	K01601 rbcL, cbbL	ribulose-bisphosphate carboxylase large chain [EC:4.1.1.39]
PGSC0003DMG400024182	K01602 rbcS, cbbS	ribulose-bisphosphate carboxylase small chain [EC:4.1.1.39]
PGSC0003DMG400026409	K01602 rbcS, cbbS	ribulose-bisphosphate carboxylase small chain [EC:4.1.1.39]
PGSC0003DMG400003882	K00927 PGK, pgk	phosphoglycerate kinase [EC:2.7.2.3]
PGSC0003DMG400022118	K00927 PGK, pgk	phosphoglycerate kinase [EC:2.7.2.3]
PGSC0003DMG400011246	K00134 GAPDH, gapA	glyceraldehyde 3-phosphate dehydrogenase (phosphorylating) [EC:1.2.1.12]
PGSC0003DMG400015253	K00134 GAPDH, gapA	glyceraldehyde 3-phosphate dehydrogenase (phosphorylating) [EC:1.2.1.12]
PGSC0003DMG400017433	K00134 GAPDH, gapA	glyceraldehyde 3-phosphate dehydrogenase (phosphorylating) [EC:1.2.1.12]
PGSC0003DMG400026978	K00134 GAPDH, gapA	glyceraldehyde 3-phosphate dehydrogenase (phosphorylating) [EC:1.2.1.12]
PGSC0003DMG400011530	K05298 GAPA	glyceraldehyde-3-phosphate dehydrogenase (NADP+) (phosphorylating) [EC:1.2.1.13]
PGSC0003DMG400029406	K05298 GAPA	glyceraldehyde-3-phosphate dehydrogenase (NADP+) (phosphorylating) [EC:1.2.1.13]
PGSC0003DMG400002675	K01623 ALDO	fructose-bisphosphate aldolase, class I [EC:4.1.2.13]
PGSC0003DMG400003548	K01623 ALDO	fructose-bisphosphate aldolase, class I [EC:4.1.2.13]
PGSC0003DMG400028261	K01623 ALDO	fructose-bisphosphate aldolase, class I [EC:4.1.2.13]
PGSC0003DMG400019188	K03841 FBP, fbp	fructose-1,6-bisphosphatase I [EC:3.1.3.11]
PGSC0003DMG400019189	K03841 FBP, fbp	fructose-1,6-bisphosphatase I [EC:3.1.3.11]
PGSC0003DMG400020363	K03841 FBP, fbp	fructose-1,6-bisphosphatase I [EC:3.1.3.11]
PGSC0003DMG400033584	K03841 FBP, fbp	fructose-1,6-bisphosphatase I [EC:3.1.3.11]
PGSC0003DMG400007019	K00615 E2.2.1.1, tktA, tktB	transketolase [EC:2.2.1.1]
PGSC0003DMG400022088	K00615 E2.2.1.1, tktA, tktB	transketolase [EC:2.2.1.1]
PGSC0003DMG400027125	K01100 E3.1.3.37	sedoheptulose-bisphosphatase [EC:3.1.3.37]
PGSC0003DMG400005961	K01807 rpiA	ribose 5-phosphate isomerase A [EC:5.3.1.6]
PGSC0003DMG400019448	K01807 rpiA	ribose 5-phosphate isomerase A [EC:5.3.1.6]
PGSC0003DMG400021135	K01807 rpiA	ribose 5-phosphate isomerase A [EC:5.3.1.6]
PGSC0003DMG400030509	K01807 rpiA	ribose 5-phosphate isomerase A [EC:5.3.1.6]
PGSC0003DMG400009317	K00855 PRK, prkB	phosphoribulokinase [EC:2.7.1.19]
PGSC0003DMG400001595	K01803 TPI, tpiA	triosephosphate isomerase (TIM) [EC:5.3.1.1]
PGSC0003DMG400004436	K01803 TPI, tpiA	triosephosphate isomerase (TIM) [EC:5.3.1.1]
PGSC0003DMG400027745	K01803 TPI, tpiA	triosephosphate isomerase (TIM) [EC:5.3.1.1]
PGSC0003DMG400019521	K01783 rpe, RPE	ribulose-phosphate 3-epimerase [EC:5.1.3.1]
PGSC0003DMG400023059	K01783 rpe, RPE	ribulose-phosphate 3-epimerase [EC:5.1.3.1]
PGSC0003DMG400007466	K01595 ppc	phosphoenolpyruvate carboxylase [EC:4.1.1.31]
PGSC0003DMG400015385	K01595 ppc	phosphoenolpyruvate carboxylase [EC:4.1.1.31]
PGSC0003DMG400010840	K14454 GOT1	aspartate aminotransferase, cytoplasmic [EC:2.6.1.1]
PGSC0003DMG400015637	K14454 GOT1	aspartate aminotransferase, cytoplasmic [EC:2.6.1.1]
PGSC0003DMG400006391	K01610 E4.1.1.49, pckA	phosphoenolpyruvate carboxykinase (ATP) [EC:4.1.1.49]
PGSC0003DMG400004899	K00814 GPT, ALT	alanine transaminase [EC:2.6.1.2]
PGSC0003DMG400018622	K14272 GGAT	glutamate--glyoxylate aminotransferase [EC:2.6.1.4 2.6.1.2 2.6.1.44]
PGSC0003DMG400032107	K01006 ppdK	pyruvate, orthophosphate dikinase [EC:2.7.9.1]
PGSC0003DMG400026456	K00029 E1.1.1.40, maeB	malate dehydrogenase (oxaloacetate-decarboxylating)(NADP+) [EC:1.1.1.40]
PGSC0003DMG400030121	K00029 E1.1.1.40, maeB	malate dehydrogenase (oxaloacetate-decarboxylating)(NADP+) [EC:1.1.1.40]
PGSC0003DMG400033874	K00029 E1.1.1.40, maeB	malate dehydrogenase (oxaloacetate-decarboxylating)(NADP+) [EC:1.1.1.40]
PGSC0003DMG400031063	K00051 E1.1.1.82	malate dehydrogenase (NADP+) [EC:1.1.1.82]
PGSC0003DMG400006678	K14455 GOT2	aspartate aminotransferase, mitochondrial [EC:2.6.1.1]
PGSC0003DMG400020416	K14455 GOT2	aspartate aminotransferase, mitochondrial [EC:2.6.1.1]
PGSC0003DMG400026029	K00025 MDH1	malate dehydrogenase [EC:1.1.1.37]
PGSC0003DMG400019511	K00026 MDH2	malate dehydrogenase [EC:1.1.1.37]
PGSC0003DMG401000020	K00028 E1.1.1.39	malate dehydrogenase (decarboxylating) [EC:1.1.1.39]
00720 Carbon fixation pathways in prokaryotes [PATH:ko00720]
PGSC0003DMG400032107	K01006 ppdK	pyruvate, orthophosphate dikinase [EC:2.7.9.1]
PGSC0003DMG400007466	K01595 ppc	phosphoenolpyruvate carboxylase [EC:4.1.1.31]
PGSC0003DMG400015385	K01595 ppc	phosphoenolpyruvate carboxylase [EC:4.1.1.31]
PGSC0003DMG400010900	K00626 ACAT, atoB	acetyl-CoA C-acetyltransferase [EC:2.3.1.9]
PGSC0003DMG400019748	K00626 ACAT, atoB	acetyl-CoA C-acetyltransferase [EC:2.3.1.9]
PGSC0003DMG400000481	K00031 IDH1, IDH2, icd	isocitrate dehydrogenase [EC:1.1.1.42]
PGSC0003DMG400032124	K00031 IDH1, IDH2, icd	isocitrate dehydrogenase [EC:1.1.1.42]
PGSC0003DMG400008740	K01681 ACO, acnA	aconitate hydratase [EC:4.2.1.3]
PGSC0003DMG400028951	K01681 ACO, acnA	aconitate hydratase [EC:4.2.1.3]
PGSC0003DMG402022215	K01681 ACO, acnA	aconitate hydratase [EC:4.2.1.3]
PGSC0003DMG400013485	K01648 ACLY	ATP citrate (pro-S)-lyase [EC:2.3.3.8]
PGSC0003DMG400024016	K01648 ACLY	ATP citrate (pro-S)-lyase [EC:2.3.3.8]
PGSC0003DMG400025587	K01648 ACLY	ATP citrate (pro-S)-lyase [EC:2.3.3.8]
PGSC0003DMG400000025	K01962 accA	acetyl-CoA carboxylase carboxyl transferase subunit alpha [EC:6.4.1.2 2.1.3.15]
PGSC0003DMG400020325	K01962 accA	acetyl-CoA carboxylase carboxyl transferase subunit alpha [EC:6.4.1.2 2.1.3.15]
PGSC0003DMG400033054	K02160 accB, bccP	acetyl-CoA carboxylase biotin carboxyl carrier protein
PGSC0003DMG401023454	K02160 accB, bccP	acetyl-CoA carboxylase biotin carboxyl carrier protein
PGSC0003DMG400016395	K01961 accC	acetyl-CoA carboxylase, biotin carboxylase subunit [EC:6.4.1.2 6.3.4.14]
PGSC0003DMG400020295	K01963 accD	acetyl-CoA carboxylase carboxyl transferase subunit beta [EC:6.4.1.2 2.1.3.15]
PGSC0003DMG400032146	K01938 fhs	formate--tetrahydrofolate ligase [EC:6.3.4.3]
PGSC0003DMG400016168	K00297 metF, MTHFR	methylenetetrahydrofolate reductase (NADH) [EC:1.5.1.54]
PGSC0003DMG400004100	K01895 ACSS1_2, acs	acetyl-CoA synthetase [EC:6.2.1.1]
PGSC0003DMG400020231	K01895 ACSS1_2, acs	acetyl-CoA synthetase [EC:6.2.1.1]
00680 Methane metabolism [PATH:ko00680]
PGSC0003DMG400007717	K00121 frmA, ADH5, adhC	S-(hydroxymethyl)glutathione dehydrogenase / alcohol dehydrogenase [EC:1.1.1.284 1.1.1.1]
PGSC0003DMG400014870	K00121 frmA, ADH5, adhC	S-(hydroxymethyl)glutathione dehydrogenase / alcohol dehydrogenase [EC:1.1.1.284 1.1.1.1]
PGSC0003DMG400018565	K00121 frmA, ADH5, adhC	S-(hydroxymethyl)glutathione dehydrogenase / alcohol dehydrogenase [EC:1.1.1.284 1.1.1.1]
PGSC0003DMG400029412	K00121 frmA, ADH5, adhC	S-(hydroxymethyl)glutathione dehydrogenase / alcohol dehydrogenase [EC:1.1.1.284 1.1.1.1]
PGSC0003DMG401030815	K00121 frmA, ADH5, adhC	S-(hydroxymethyl)glutathione dehydrogenase / alcohol dehydrogenase [EC:1.1.1.284 1.1.1.1]
PGSC0003DMG401012699	K01070 frmB, ESD, fghA	S-formylglutathione hydrolase [EC:3.1.2.12]
PGSC0003DMG400000496	K00122 FDH	formate dehydrogenase [EC:1.17.1.9]
PGSC0003DMG400004660	K00600 glyA, SHMT	glycine hydroxymethyltransferase [EC:2.1.2.1]
PGSC0003DMG400015745	K00600 glyA, SHMT	glycine hydroxymethyltransferase [EC:2.1.2.1]
PGSC0003DMG400023799	K00600 glyA, SHMT	glycine hydroxymethyltransferase [EC:2.1.2.1]
PGSC0003DMG400004652	K00830 AGXT	alanine-glyoxylate transaminase / serine-glyoxylate transaminase / serine-pyruvate transaminase [EC:2.6.1.44 2.6.1.45 2.6.1.51]
PGSC0003DMG400030344	K01689 ENO, eno	enolase [EC:4.2.1.11]
PGSC0003DMG401024510	K01689 ENO, eno	enolase [EC:4.2.1.11]
PGSC0003DMG400007466	K01595 ppc	phosphoenolpyruvate carboxylase [EC:4.1.1.31]
PGSC0003DMG400015385	K01595 ppc	phosphoenolpyruvate carboxylase [EC:4.1.1.31]
PGSC0003DMG400026957	K00863 DAK, TKFC	triose/dihydroxyacetone kinase / FAD-AMP lyase (cyclizing) [EC:2.7.1.28 2.7.1.29 4.6.1.15]
PGSC0003DMG400002675	K01623 ALDO	fructose-bisphosphate aldolase, class I [EC:4.1.2.13]
PGSC0003DMG400003548	K01623 ALDO	fructose-bisphosphate aldolase, class I [EC:4.1.2.13]
PGSC0003DMG400028261	K01623 ALDO	fructose-bisphosphate aldolase, class I [EC:4.1.2.13]
PGSC0003DMG400019188	K03841 FBP, fbp	fructose-1,6-bisphosphatase I [EC:3.1.3.11]
PGSC0003DMG400019189	K03841 FBP, fbp	fructose-1,6-bisphosphatase I [EC:3.1.3.11]
PGSC0003DMG400020363	K03841 FBP, fbp	fructose-1,6-bisphosphatase I [EC:3.1.3.11]
PGSC0003DMG400033584	K03841 FBP, fbp	fructose-1,6-bisphosphatase I [EC:3.1.3.11]
PGSC0003DMG400016208	K00850 pfkA, PFK	6-phosphofructokinase 1 [EC:2.7.1.11]
PGSC0003DMG400017413	K00850 pfkA, PFK	6-phosphofructokinase 1 [EC:2.7.1.11]
PGSC0003DMG400019734	K00850 pfkA, PFK	6-phosphofructokinase 1 [EC:2.7.1.11]
PGSC0003DMG400025455	K00850 pfkA, PFK	6-phosphofructokinase 1 [EC:2.7.1.11]
PGSC0003DMG402023631	K00850 pfkA, PFK	6-phosphofructokinase 1 [EC:2.7.1.11]
PGSC0003DMG400004100	K01895 ACSS1_2, acs	acetyl-CoA synthetase [EC:6.2.1.1]
PGSC0003DMG400020231	K01895 ACSS1_2, acs	acetyl-CoA synthetase [EC:6.2.1.1]
PGSC0003DMG400009472	K01834 PGAM, gpmA	2,3-bisphosphoglycerate-dependent phosphoglycerate mutase [EC:5.4.2.11]
PGSC0003DMG400020629	K01834 PGAM, gpmA	2,3-bisphosphoglycerate-dependent phosphoglycerate mutase [EC:5.4.2.11]
PGSC0003DMG400000753	K15634 gpmB	2,3-bisphosphoglycerate-dependent phosphoglycerate mutase [EC:5.4.2.11]
PGSC0003DMG400000935	K15633 gpmI	2,3-bisphosphoglycerate-independent phosphoglycerate mutase [EC:5.4.2.12]
PGSC0003DMG400009159	K00058 serA, PHGDH	D-3-phosphoglycerate dehydrogenase / 2-oxoglutarate reductase [EC:1.1.1.95 1.1.1.399]
PGSC0003DMG400018130	K00058 serA, PHGDH	D-3-phosphoglycerate dehydrogenase / 2-oxoglutarate reductase [EC:1.1.1.95 1.1.1.399]
PGSC0003DMG400023264	K00058 serA, PHGDH	D-3-phosphoglycerate dehydrogenase / 2-oxoglutarate reductase [EC:1.1.1.95 1.1.1.399]
PGSC0003DMG400001524	K00831 serC, PSAT1	phosphoserine aminotransferase [EC:2.6.1.52]
PGSC0003DMG400030337	K01079 serB, PSPH	phosphoserine phosphatase [EC:3.1.3.3]
00910 Nitrogen metabolism [PATH:ko00910]
PGSC0003DMG400024965	K01455 E3.5.1.49	formamidase [EC:3.5.1.49]
PGSC0003DMG400006913	K02575 NRT, narK, nrtP, nasA	MFS transporter, NNP family, nitrate/nitrite transporter
PGSC0003DMG400016996	K02575 NRT, narK, nrtP, nasA	MFS transporter, NNP family, nitrate/nitrite transporter
PGSC0003DMG400030212	K10534 NR	nitrate reductase (NAD(P)H) [EC:1.7.1.1 1.7.1.2 1.7.1.3]
PGSC0003DMG400008262	K00366 nirA	ferredoxin-nitrite reductase [EC:1.7.7.1]
PGSC0003DMG400025823	K00366 nirA	ferredoxin-nitrite reductase [EC:1.7.7.1]
PGSC0003DMG400008344	K00261 GLUD1_2, gdhA	glutamate dehydrogenase (NAD(P)+) [EC:1.4.1.3]
PGSC0003DMG400016001	K00261 GLUD1_2, gdhA	glutamate dehydrogenase (NAD(P)+) [EC:1.4.1.3]
PGSC0003DMG402006819	K00262 E1.4.1.4, gdhA	glutamate dehydrogenase (NADP+) [EC:1.4.1.4]
PGSC0003DMG400004355	K01915 glnA, GLUL	glutamine synthetase [EC:6.3.1.2]
PGSC0003DMG400013235	K01915 glnA, GLUL	glutamine synthetase [EC:6.3.1.2]
PGSC0003DMG400009698	K00284 GLU, gltS	glutamate synthase (ferredoxin) [EC:1.4.7.1]
PGSC0003DMG400017160	K01725 cynS	cyanate lyase [EC:4.2.1.104]
PGSC0003DMG400000493	K01673 cynT, can	carbonic anhydrase [EC:4.2.1.1]
PGSC0003DMG400006956	K01673 cynT, can	carbonic anhydrase [EC:4.2.1.1]
PGSC0003DMG400008827	K01673 cynT, can	carbonic anhydrase [EC:4.2.1.1]
PGSC0003DMG400008094	K01674 cah	carbonic anhydrase [EC:4.2.1.1]
PGSC0003DMG400008954	K01674 cah	carbonic anhydrase [EC:4.2.1.1]
00920 Sulfur metabolism [PATH:ko00920]
PGSC0003DMG400013437	K13811 PAPSS	3'-phosphoadenosine 5'-phosphosulfate synthase [EC:2.7.7.4 2.7.1.25]
PGSC0003DMG400018943	K13811 PAPSS	3'-phosphoadenosine 5'-phosphosulfate synthase [EC:2.7.7.4 2.7.1.25]
PGSC0003DMG400003318	K00860 cysC	adenylylsulfate kinase [EC:2.7.1.25]
PGSC0003DMG400021446	K00860 cysC	adenylylsulfate kinase [EC:2.7.1.25]
PGSC0003DMG400008568	K01082 cysQ, MET22, BPNT1	3'(2'), 5'-bisphosphate nucleotidase [EC:3.1.3.7]
PGSC0003DMG400022370	K01082 cysQ, MET22, BPNT1	3'(2'), 5'-bisphosphate nucleotidase [EC:3.1.3.7]
PGSC0003DMG400023321	K15422 SAL	3'(2'), 5'-bisphosphate nucleotidase / inositol polyphosphate 1-phosphatase [EC:3.1.3.7 3.1.3.57]
PGSC0003DMG400016477	K05907 APR	adenylyl-sulfate reductase (glutathione) [EC:1.8.4.9]
PGSC0003DMG400020212	K00387 SUOX	sulfite oxidase [EC:1.8.3.1]
PGSC0003DMG400010304	K00392 sir	sulfite reductase (ferredoxin) [EC:1.8.7.1]
PGSC0003DMG400007053	K17725 ETHE1	sulfur dioxygenase [EC:1.13.11.18]
PGSC0003DMG400008562	K17725 ETHE1	sulfur dioxygenase [EC:1.13.11.18]
PGSC0003DMG400022232	K01011 TST, MPST, sseA	thiosulfate/3-mercaptopyruvate sulfurtransferase [EC:2.8.1.1 2.8.1.2]
PGSC0003DMG400000282	K00640 cysE	serine O-acetyltransferase [EC:2.3.1.30]
PGSC0003DMG400000342	K00640 cysE	serine O-acetyltransferase [EC:2.3.1.30]
PGSC0003DMG400014379	K00640 cysE	serine O-acetyltransferase [EC:2.3.1.30]
PGSC0003DMG400022181	K00640 cysE	serine O-acetyltransferase [EC:2.3.1.30]
PGSC0003DMG400022283	K01738 cysK	cysteine synthase [EC:2.5.1.47]
PGSC0003DMG400023171	K01738 cysK	cysteine synthase [EC:2.5.1.47]
PGSC0003DMG400032264	K01738 cysK	cysteine synthase [EC:2.5.1.47]
PGSC0003DMG400000048	K13034 ATCYSC1	L-3-cyanoalanine synthase/ cysteine synthase [EC:2.5.1.47 4.4.1.9]
PGSC0003DMG400006506	K13034 ATCYSC1	L-3-cyanoalanine synthase/ cysteine synthase [EC:2.5.1.47 4.4.1.9]
PGSC0003DMG400008477	K01739 metB	cystathionine gamma-synthase [EC:2.5.1.48]
PGSC0003DMG400025134	K01739 metB	cystathionine gamma-synthase [EC:2.5.1.48]
PGSC0003DMG400020582	K17285 SELENBP1	methanethiol oxidase [EC:1.8.3.4]
Lipid metabolism
00061 Fatty acid biosynthesis [PATH:ko00061]
PGSC0003DMG400008551	K11262 ACACA	acetyl-CoA carboxylase / biotin carboxylase 1 [EC:6.4.1.2 6.3.4.14 2.1.3.15]
PGSC0003DMG400000025	K01962 accA	acetyl-CoA carboxylase carboxyl transferase subunit alpha [EC:6.4.1.2 2.1.3.15]
PGSC0003DMG400020325	K01962 accA	acetyl-CoA carboxylase carboxyl transferase subunit alpha [EC:6.4.1.2 2.1.3.15]
PGSC0003DMG400033054	K02160 accB, bccP	acetyl-CoA carboxylase biotin carboxyl carrier protein
PGSC0003DMG401023454	K02160 accB, bccP	acetyl-CoA carboxylase biotin carboxyl carrier protein
PGSC0003DMG400016395	K01961 accC	acetyl-CoA carboxylase, biotin carboxylase subunit [EC:6.4.1.2 6.3.4.14]
PGSC0003DMG400020295	K01963 accD	acetyl-CoA carboxylase carboxyl transferase subunit beta [EC:6.4.1.2 2.1.3.15]
PGSC0003DMG400026465	K18660 ACSF3	malonyl-CoA/methylmalonyl-CoA synthetase [EC:6.2.1.-]
PGSC0003DMG401014852	K18660 ACSF3	malonyl-CoA/methylmalonyl-CoA synthetase [EC:6.2.1.-]
PGSC0003DMG400001685	K03955 NDUFAB1	NADH dehydrogenase (ubiquinone) 1 alpha/beta subcomplex 1, acyl-carrier protein
PGSC0003DMG400024963	K03955 NDUFAB1	NADH dehydrogenase (ubiquinone) 1 alpha/beta subcomplex 1, acyl-carrier protein
PGSC0003DMG400027265	K03955 NDUFAB1	NADH dehydrogenase (ubiquinone) 1 alpha/beta subcomplex 1, acyl-carrier protein
PGSC0003DMG400021362	K00645 fabD, MCAT, MCT1	[acyl-carrier-protein] S-malonyltransferase [EC:2.3.1.39]
PGSC0003DMG400006426	K09458 fabF, OXSM, CEM1	3-oxoacyl-[acyl-carrier-protein] synthase II [EC:2.3.1.179]
PGSC0003DMG400008311	K09458 fabF, OXSM, CEM1	3-oxoacyl-[acyl-carrier-protein] synthase II [EC:2.3.1.179]
PGSC0003DMG400013579	K09458 fabF, OXSM, CEM1	3-oxoacyl-[acyl-carrier-protein] synthase II [EC:2.3.1.179]
PGSC0003DMG400022891	K09458 fabF, OXSM, CEM1	3-oxoacyl-[acyl-carrier-protein] synthase II [EC:2.3.1.179]
PGSC0003DMG400030158	K09458 fabF, OXSM, CEM1	3-oxoacyl-[acyl-carrier-protein] synthase II [EC:2.3.1.179]
PGSC0003DMG400033099	K00059 fabG, OAR1	3-oxoacyl-[acyl-carrier protein] reductase [EC:1.1.1.100]
PGSC0003DMG400033100	K00059 fabG, OAR1	3-oxoacyl-[acyl-carrier protein] reductase [EC:1.1.1.100]
PGSC0003DMG401026981	K00059 fabG, OAR1	3-oxoacyl-[acyl-carrier protein] reductase [EC:1.1.1.100]
PGSC0003DMG400012564	K02372 fabZ	3-hydroxyacyl-[acyl-carrier-protein] dehydratase [EC:4.2.1.59]
PGSC0003DMG400011436	K00208 fabI	enoyl-[acyl-carrier protein] reductase I [EC:1.3.1.9 1.3.1.10]
PGSC0003DMG400032152	K00208 fabI	enoyl-[acyl-carrier protein] reductase I [EC:1.3.1.9 1.3.1.10]
PGSC0003DMG400025357	K07512 MECR, NRBF1	mitochondrial enoyl-[acyl-carrier protein] reductase / trans-2-enoyl-CoA reductase [EC:1.3.1.- 1.3.1.38]
PGSC0003DMG400001070	K10781 FATB	fatty acyl-ACP thioesterase B [EC:3.1.2.14 3.1.2.21]
PGSC0003DMG400020163	K10782 FATA	fatty acyl-ACP thioesterase A [EC:3.1.2.14]
PGSC0003DMG400000978	K03921 FAB2, SSI2, desA1	acyl-[acyl-carrier-protein] desaturase [EC:1.14.19.2 1.14.19.11 1.14.19.26]
PGSC0003DMG400016247	K03921 FAB2, SSI2, desA1	acyl-[acyl-carrier-protein] desaturase [EC:1.14.19.2 1.14.19.11 1.14.19.26]
PGSC0003DMG400016331	K03921 FAB2, SSI2, desA1	acyl-[acyl-carrier-protein] desaturase [EC:1.14.19.2 1.14.19.11 1.14.19.26]
PGSC0003DMG400044730	K03921 FAB2, SSI2, desA1	acyl-[acyl-carrier-protein] desaturase [EC:1.14.19.2 1.14.19.11 1.14.19.26]
PGSC0003DMG400000329	K01897 ACSL, fadD	long-chain acyl-CoA synthetase [EC:6.2.1.3]
PGSC0003DMG400000892	K01897 ACSL, fadD	long-chain acyl-CoA synthetase [EC:6.2.1.3]
PGSC0003DMG400009052	K01897 ACSL, fadD	long-chain acyl-CoA synthetase [EC:6.2.1.3]
PGSC0003DMG400017408	K01897 ACSL, fadD	long-chain acyl-CoA synthetase [EC:6.2.1.3]
PGSC0003DMG400020593	K01897 ACSL, fadD	long-chain acyl-CoA synthetase [EC:6.2.1.3]
PGSC0003DMG400024685	K01897 ACSL, fadD	long-chain acyl-CoA synthetase [EC:6.2.1.3]
PGSC0003DMG400025174	K01897 ACSL, fadD	long-chain acyl-CoA synthetase [EC:6.2.1.3]
00062 Fatty acid elongation [PATH:ko00062]
PGSC0003DMG400025357	K07512 MECR, NRBF1	mitochondrial enoyl-[acyl-carrier protein] reductase / trans-2-enoyl-CoA reductase [EC:1.3.1.- 1.3.1.38]
PGSC0003DMG400026236	K01074 PPT	palmitoyl-protein thioesterase [EC:3.1.2.22]
PGSC0003DMG401026044	K01074 PPT	palmitoyl-protein thioesterase [EC:3.1.2.22]
PGSC0003DMG400001058	K15397 KCS	3-ketoacyl-CoA synthase [EC:2.3.1.199]
PGSC0003DMG400003683	K15397 KCS	3-ketoacyl-CoA synthase [EC:2.3.1.199]
PGSC0003DMG400007373	K15397 KCS	3-ketoacyl-CoA synthase [EC:2.3.1.199]
PGSC0003DMG400010819	K15397 KCS	3-ketoacyl-CoA synthase [EC:2.3.1.199]
PGSC0003DMG400012670	K15397 KCS	3-ketoacyl-CoA synthase [EC:2.3.1.199]
PGSC0003DMG400015553	K15397 KCS	3-ketoacyl-CoA synthase [EC:2.3.1.199]
PGSC0003DMG400024181	K15397 KCS	3-ketoacyl-CoA synthase [EC:2.3.1.199]
PGSC0003DMG400026127	K15397 KCS	3-ketoacyl-CoA synthase [EC:2.3.1.199]
PGSC0003DMG400012642	K10251 HSD17B12, KAR, IFA38	17beta-estradiol 17-dehydrogenase / very-long-chain 3-oxoacyl-CoA reductase [EC:1.1.1.62 1.1.1.330]
PGSC0003DMG400023576	K10703 HACD, PHS1, PAS2	very-long-chain (3R)-3-hydroxyacyl-CoA dehydratase [EC:4.2.1.134]
PGSC0003DMG401015537	K10703 HACD, PHS1, PAS2	very-long-chain (3R)-3-hydroxyacyl-CoA dehydratase [EC:4.2.1.134]
PGSC0003DMG400023428	K10258 TER, TSC13, CER10	very-long-chain enoyl-CoA reductase [EC:1.3.1.93]
PGSC0003DMG400000037	K01068 ACOT1_2_4	acyl-coenzyme A thioesterase 1/2/4 [EC:3.1.2.2]
PGSC0003DMG400000166	K01068 ACOT1_2_4	acyl-coenzyme A thioesterase 1/2/4 [EC:3.1.2.2]
00071 Fatty acid degradation [PATH:ko00071]
PGSC0003DMG400010900	K00626 ACAT, atoB	acetyl-CoA C-acetyltransferase [EC:2.3.1.9]
PGSC0003DMG400019748	K00626 ACAT, atoB	acetyl-CoA C-acetyltransferase [EC:2.3.1.9]
PGSC0003DMG400015808	K07513 ACAA1	acetyl-CoA acyltransferase 1 [EC:2.3.1.16]
PGSC0003DMG400029618	K07513 ACAA1	acetyl-CoA acyltransferase 1 [EC:2.3.1.16]
PGSC0003DMG400000376	K10527 MFP2	enoyl-CoA hydratase/3-hydroxyacyl-CoA dehydrogenase [EC:4.2.1.17 1.1.1.35 1.1.1.211]
PGSC0003DMG400003906	K10527 MFP2	enoyl-CoA hydratase/3-hydroxyacyl-CoA dehydrogenase [EC:4.2.1.17 1.1.1.35 1.1.1.211]
PGSC0003DMG400004630	K10527 MFP2	enoyl-CoA hydratase/3-hydroxyacyl-CoA dehydrogenase [EC:4.2.1.17 1.1.1.35 1.1.1.211]
PGSC0003DMG400005498	K10527 MFP2	enoyl-CoA hydratase/3-hydroxyacyl-CoA dehydrogenase [EC:4.2.1.17 1.1.1.35 1.1.1.211]
PGSC0003DMG400017930	K10527 MFP2	enoyl-CoA hydratase/3-hydroxyacyl-CoA dehydrogenase [EC:4.2.1.17 1.1.1.35 1.1.1.211]
PGSC0003DMG400001206	K01692 paaF, echA	enoyl-CoA hydratase [EC:4.2.1.17]
PGSC0003DMG400004828	K00232 E1.3.3.6, ACOX1, ACOX3	acyl-CoA oxidase [EC:1.3.3.6]
PGSC0003DMG400010548	K00232 E1.3.3.6, ACOX1, ACOX3	acyl-CoA oxidase [EC:1.3.3.6]
PGSC0003DMG400011023	K00232 E1.3.3.6, ACOX1, ACOX3	acyl-CoA oxidase [EC:1.3.3.6]
PGSC0003DMG400020620	K00232 E1.3.3.6, ACOX1, ACOX3	acyl-CoA oxidase [EC:1.3.3.6]
PGSC0003DMG400021853	K00232 E1.3.3.6, ACOX1, ACOX3	acyl-CoA oxidase [EC:1.3.3.6]
PGSC0003DMG401019176	K00232 E1.3.3.6, ACOX1, ACOX3	acyl-CoA oxidase [EC:1.3.3.6]
PGSC0003DMG400023436	K00249 ACADM, acd	acyl-CoA dehydrogenase [EC:1.3.8.7]
PGSC0003DMG400000329	K01897 ACSL, fadD	long-chain acyl-CoA synthetase [EC:6.2.1.3]
PGSC0003DMG400000892	K01897 ACSL, fadD	long-chain acyl-CoA synthetase [EC:6.2.1.3]
PGSC0003DMG400009052	K01897 ACSL, fadD	long-chain acyl-CoA synthetase [EC:6.2.1.3]
PGSC0003DMG400017408	K01897 ACSL, fadD	long-chain acyl-CoA synthetase [EC:6.2.1.3]
PGSC0003DMG400020593	K01897 ACSL, fadD	long-chain acyl-CoA synthetase [EC:6.2.1.3]
PGSC0003DMG400024685	K01897 ACSL, fadD	long-chain acyl-CoA synthetase [EC:6.2.1.3]
PGSC0003DMG400025174	K01897 ACSL, fadD	long-chain acyl-CoA synthetase [EC:6.2.1.3]
PGSC0003DMG400012768	K07517 ECI1_2	Delta3-Delta2-enoyl-CoA isomerase [EC:5.3.3.8]
PGSC0003DMG400016285	K07517 ECI1_2	Delta3-Delta2-enoyl-CoA isomerase [EC:5.3.3.8]
PGSC0003DMG400019643	K07517 ECI1_2	Delta3-Delta2-enoyl-CoA isomerase [EC:5.3.3.8]
PGSC0003DMG400007717	K00121 frmA, ADH5, adhC	S-(hydroxymethyl)glutathione dehydrogenase / alcohol dehydrogenase [EC:1.1.1.284 1.1.1.1]
PGSC0003DMG400014870	K00121 frmA, ADH5, adhC	S-(hydroxymethyl)glutathione dehydrogenase / alcohol dehydrogenase [EC:1.1.1.284 1.1.1.1]
PGSC0003DMG400018565	K00121 frmA, ADH5, adhC	S-(hydroxymethyl)glutathione dehydrogenase / alcohol dehydrogenase [EC:1.1.1.284 1.1.1.1]
PGSC0003DMG400029412	K00121 frmA, ADH5, adhC	S-(hydroxymethyl)glutathione dehydrogenase / alcohol dehydrogenase [EC:1.1.1.284 1.1.1.1]
PGSC0003DMG401030815	K00121 frmA, ADH5, adhC	S-(hydroxymethyl)glutathione dehydrogenase / alcohol dehydrogenase [EC:1.1.1.284 1.1.1.1]
PGSC0003DMG400030771	K18857 ADH1	alcohol dehydrogenase class-P [EC:1.1.1.1]
PGSC0003DMG400012228	K00001 E1.1.1.1, adh	alcohol dehydrogenase [EC:1.1.1.1]
PGSC0003DMG400003617	K00128 ALDH	aldehyde dehydrogenase (NAD+) [EC:1.2.1.3]
PGSC0003DMG400003619	K00128 ALDH	aldehyde dehydrogenase (NAD+) [EC:1.2.1.3]
PGSC0003DMG400017568	K00128 ALDH	aldehyde dehydrogenase (NAD+) [EC:1.2.1.3]
PGSC0003DMG400019991	K00128 ALDH	aldehyde dehydrogenase (NAD+) [EC:1.2.1.3]
PGSC0003DMG400022885	K14085 ALDH7A1	aldehyde dehydrogenase family 7 member A1 [EC:1.2.1.31 1.2.1.8 1.2.1.3]
00073 Cutin, suberine and wax biosynthesis [PATH:ko00073]
PGSC0003DMG400023382	K21995 CYP77A	cytochrome P450 family 77 subfamily A [EC:1.14.-.-]
PGSC0003DMG400027340	K21995 CYP77A	cytochrome P450 family 77 subfamily A [EC:1.14.-.-]
PGSC0003DMG400031731	K15400 HHT1	omega-hydroxypalmitate O-feruloyl transferase [EC:2.3.1.188]
PGSC0003DMG400002864	K17991 PXG	peroxygenase [EC:1.11.2.3]
PGSC0003DMG400026764	K17991 PXG	peroxygenase [EC:1.11.2.3]
PGSC0003DMG401009727	K17991 PXG	peroxygenase [EC:1.11.2.3]
PGSC0003DMG402009727	K17991 PXG	peroxygenase [EC:1.11.2.3]
PGSC0003DMG402029471	K17991 PXG	peroxygenase [EC:1.11.2.3]
PGSC0003DMG400018744	K20769 CYP94A5	fatty acid omega-hydroxylase [EC:1.14.-.-]
PGSC0003DMG400031423	K20769 CYP94A5	fatty acid omega-hydroxylase [EC:1.14.-.-]
PGSC0003DMG400002587	K15403 ACE, HTH	fatty acid omega-hydroxy dehydrogenase [EC:1.1.-.-]
PGSC0003DMG400005436	K15404 K15404, CER1	aldehyde decarbonylase [EC:4.1.99.5]
PGSC0003DMG400033650	K15404 K15404, CER1	aldehyde decarbonylase [EC:4.1.99.5]
PGSC0003DMG402023841	K15404 K15404, CER1	aldehyde decarbonylase [EC:4.1.99.5]
PGSC0003DMG400007113	K13356 FAR	alcohol-forming fatty acyl-CoA reductase [EC:1.2.1.84]
PGSC0003DMG401007406	K13356 FAR	alcohol-forming fatty acyl-CoA reductase [EC:1.2.1.84]
00100 Steroid biosynthesis [PATH:ko00100]
PGSC0003DMG400004923	K00511 SQLE, ERG1	squalene monooxygenase [EC:1.14.14.17]
PGSC0003DMG400016402	K05917 CYP51	sterol 14alpha-demethylase [EC:1.14.14.154 1.14.15.36]
PGSC0003DMG400002720	K00222 TM7SF2, ERG24	Delta14-sterol reductase [EC:1.3.1.70]
PGSC0003DMG400027684	K01824 EBP	cholestenol Delta-isomerase [EC:5.3.3.5]
PGSC0003DMG400011801	K09828 DHCR24, DWF1	Delta24-sterol reductase [EC:1.3.1.72 1.3.1.-]
PGSC0003DMG400021142	K09828 DHCR24, DWF1	Delta24-sterol reductase [EC:1.3.1.72 1.3.1.-]
PGSC0003DMG400010415	K00227 SC5DL, ERG3	Delta7-sterol 5-desaturase [EC:1.14.19.20]
PGSC0003DMG400026401	K00227 SC5DL, ERG3	Delta7-sterol 5-desaturase [EC:1.14.19.20]
PGSC0003DMG400005931	K00213 DHCR7	7-dehydrocholesterol reductase [EC:1.3.1.21]
PGSC0003DMG400014722	K00213 DHCR7	7-dehydrocholesterol reductase [EC:1.3.1.21]
PGSC0003DMG402018785	K01052 LIPA	lysosomal acid lipase/cholesteryl ester hydrolase [EC:3.1.1.13]
PGSC0003DMG400008164	K14674 TGL4	TAG lipase / steryl ester hydrolase / phospholipase A2 / LPA acyltransferase [EC:3.1.1.3 3.1.1.13 3.1.1.4 2.3.1.51]
PGSC0003DMG400029832	K14674 TGL4	TAG lipase / steryl ester hydrolase / phospholipase A2 / LPA acyltransferase [EC:3.1.1.3 3.1.1.13 3.1.1.4 2.3.1.51]
PGSC0003DMG400028702	K01853 CAS1	cycloartenol synthase [EC:5.4.99.8]
PGSC0003DMG400003929	K14423 SMO1	plant 4,4-dimethylsterol C-4alpha-methyl-monooxygenase [EC:1.14.18.10]
PGSC0003DMG400012763	K14423 SMO1	plant 4,4-dimethylsterol C-4alpha-methyl-monooxygenase [EC:1.14.18.10]
PGSC0003DMG400007309	K23558 3BETAHSDD	plant 3beta-hydroxysteroid-4alpha-carboxylate 3-dehydrogenase [EC:1.1.1.418]
PGSC0003DMG400014943	K23558 3BETAHSDD	plant 3beta-hydroxysteroid-4alpha-carboxylate 3-dehydrogenase [EC:1.1.1.418]
PGSC0003DMG400004674	K08246 CPI1	cycloeucalenol cycloisomerase [EC:5.5.1.9]
PGSC0003DMG400018641	K08242 E2.1.1.143	24-methylenesterol C-methyltransferase [EC:2.1.1.143]
PGSC0003DMG400018937	K08242 E2.1.1.143	24-methylenesterol C-methyltransferase [EC:2.1.1.143]
PGSC0003DMG400030422	K14424 SMO2	plant 4alpha-monomethylsterol monooxygenase [EC:1.14.18.11]
PGSC0003DMG400021157	K09832 CYP710A	sterol 22-desaturase [EC:1.14.19.41]
00140 Steroid hormone biosynthesis [PATH:ko00140]
PGSC0003DMG400012642	K10251 HSD17B12, KAR, IFA38	17beta-estradiol 17-dehydrogenase / very-long-chain 3-oxoacyl-CoA reductase [EC:1.1.1.62 1.1.1.330]
00561 Glycerolipid metabolism [PATH:ko00561]
PGSC0003DMG400002559	K15918 GLYK	D-glycerate 3-kinase [EC:2.7.1.31]
PGSC0003DMG400003617	K00128 ALDH	aldehyde dehydrogenase (NAD+) [EC:1.2.1.3]
PGSC0003DMG400003619	K00128 ALDH	aldehyde dehydrogenase (NAD+) [EC:1.2.1.3]
PGSC0003DMG400017568	K00128 ALDH	aldehyde dehydrogenase (NAD+) [EC:1.2.1.3]
PGSC0003DMG400019991	K00128 ALDH	aldehyde dehydrogenase (NAD+) [EC:1.2.1.3]
PGSC0003DMG400022885	K14085 ALDH7A1	aldehyde dehydrogenase family 7 member A1 [EC:1.2.1.31 1.2.1.8 1.2.1.3]
PGSC0003DMG401008890	K00002 AKR1A1, adh	alcohol dehydrogenase (NADP+) [EC:1.1.1.2]
PGSC0003DMG402008890	K00002 AKR1A1, adh	alcohol dehydrogenase (NADP+) [EC:1.1.1.2]
PGSC0003DMG400026957	K00863 DAK, TKFC	triose/dihydroxyacetone kinase / FAD-AMP lyase (cyclizing) [EC:2.7.1.28 2.7.1.29 4.6.1.15]
PGSC0003DMG400014144	K00864 glpK, GK	glycerol kinase [EC:2.7.1.30]
PGSC0003DMG400024453	K24189 GPP	(DL)-glycerol-3-phosphatase [EC:3.1.3.21]
PGSC0003DMG400012284	K13506 GPAT3_4, AGPAT9, AGPAT6	glycerol-3-phosphate O-acyltransferase 3/4 [EC:2.3.1.15]
PGSC0003DMG400018636	K13506 GPAT3_4, AGPAT9, AGPAT6	glycerol-3-phosphate O-acyltransferase 3/4 [EC:2.3.1.15]
PGSC0003DMG401014796	K00630 ATS1	glycerol-3-phosphate O-acyltransferase [EC:2.3.1.15]
PGSC0003DMG400000046	K13508 GPAT	glycerol-3-phosphate acyltransferase [EC:2.3.1.15 2.3.1.198]
PGSC0003DMG400017301	K13508 GPAT	glycerol-3-phosphate acyltransferase [EC:2.3.1.15 2.3.1.198]
PGSC0003DMG400020315	K13508 GPAT	glycerol-3-phosphate acyltransferase [EC:2.3.1.15 2.3.1.198]
PGSC0003DMG400027142	K13508 GPAT	glycerol-3-phosphate acyltransferase [EC:2.3.1.15 2.3.1.198]
PGSC0003DMG402011138	K00655 plsC	1-acyl-sn-glycerol-3-phosphate acyltransferase [EC:2.3.1.51]
PGSC0003DMG400007346	K13523 AGPAT3_4	lysophosphatidic acid acyltransferase / lysophosphatidylinositol acyltransferase [EC:2.3.1.51 2.3.1.-]
PGSC0003DMG400008151	K13523 AGPAT3_4	lysophosphatidic acid acyltransferase / lysophosphatidylinositol acyltransferase [EC:2.3.1.51 2.3.1.-]
PGSC0003DMG402016888	K13513 LCLAT1, AGPAT8	lysocardiolipin and lysophospholipid acyltransferase [EC:2.3.1.- 2.3.1.51]
PGSC0003DMG402025167	K13513 LCLAT1, AGPAT8	lysocardiolipin and lysophospholipid acyltransferase [EC:2.3.1.- 2.3.1.51]
PGSC0003DMG400012528	K13519 LPT1, ALE1	lysophospholipid acyltransferase [EC:2.3.1.51 2.3.1.23 2.3.1.-]
PGSC0003DMG400022761	K13519 LPT1, ALE1	lysophospholipid acyltransferase [EC:2.3.1.51 2.3.1.23 2.3.1.-]
PGSC0003DMG400023934	K15728 LPIN	phosphatidate phosphatase LPIN [EC:3.1.3.4]
PGSC0003DMG401008019	K15728 LPIN	phosphatidate phosphatase LPIN [EC:3.1.3.4]
PGSC0003DMG400030528	K18693 DPP1, DPPL, PLPP4_5	diacylglycerol diphosphate phosphatase / phosphatidate phosphatase [EC:3.1.3.81 3.1.3.4]
PGSC0003DMG400030590	K18693 DPP1, DPPL, PLPP4_5	diacylglycerol diphosphate phosphatase / phosphatidate phosphatase [EC:3.1.3.81 3.1.3.4]
PGSC0003DMG400031435	K18693 DPP1, DPPL, PLPP4_5	diacylglycerol diphosphate phosphatase / phosphatidate phosphatase [EC:3.1.3.81 3.1.3.4]
PGSC0003DMG401030570	K18693 DPP1, DPPL, PLPP4_5	diacylglycerol diphosphate phosphatase / phosphatidate phosphatase [EC:3.1.3.81 3.1.3.4]
PGSC0003DMG400007293	K00901 dgkA, DGK	diacylglycerol kinase (ATP) [EC:2.7.1.107]
PGSC0003DMG400021660	K00901 dgkA, DGK	diacylglycerol kinase (ATP) [EC:2.7.1.107]
PGSC0003DMG400023326	K00901 dgkA, DGK	diacylglycerol kinase (ATP) [EC:2.7.1.107]
PGSC0003DMG400024547	K00901 dgkA, DGK	diacylglycerol kinase (ATP) [EC:2.7.1.107]
PGSC0003DMG400027456	K00901 dgkA, DGK	diacylglycerol kinase (ATP) [EC:2.7.1.107]
PGSC0003DMG401018380	K00901 dgkA, DGK	diacylglycerol kinase (ATP) [EC:2.7.1.107]
PGSC0003DMG400000274	K11155 DGAT1	diacylglycerol O-acyltransferase 1 [EC:2.3.1.20 2.3.1.75 2.3.1.76]
PGSC0003DMG400032788	K11155 DGAT1	diacylglycerol O-acyltransferase 1 [EC:2.3.1.20 2.3.1.75 2.3.1.76]
PGSC0003DMG400009423	K22848 DGAT2	diacylglycerol O-acyltransferase 2, plant [EC:2.3.1.20]
PGSC0003DMG400004596	K22849 DGAT3	diacylglycerol O-acyltransferase 3, plant [EC:2.3.1.20]
PGSC0003DMG400002483	K00679 E2.3.1.158	phospholipid:diacylglycerol acyltransferase [EC:2.3.1.158]
PGSC0003DMG400007153	K00679 E2.3.1.158	phospholipid:diacylglycerol acyltransferase [EC:2.3.1.158]
PGSC0003DMG400020953	K00679 E2.3.1.158	phospholipid:diacylglycerol acyltransferase [EC:2.3.1.158]
PGSC0003DMG400008164	K14674 TGL4	TAG lipase / steryl ester hydrolase / phospholipase A2 / LPA acyltransferase [EC:3.1.1.3 3.1.1.13 3.1.1.4 2.3.1.51]
PGSC0003DMG400029832	K14674 TGL4	TAG lipase / steryl ester hydrolase / phospholipase A2 / LPA acyltransferase [EC:3.1.1.3 3.1.1.13 3.1.1.4 2.3.1.51]
PGSC0003DMG400005031	K01054 MGLL	acylglycerol lipase [EC:3.1.1.23]
PGSC0003DMG400021121	K01054 MGLL	acylglycerol lipase [EC:3.1.1.23]
PGSC0003DMG400033687	K01054 MGLL	acylglycerol lipase [EC:3.1.1.23]
PGSC0003DMG400030031	K22920 UGP3	UTP---glucose-1-phosphate uridylyltransferase [EC:2.7.7.9]
PGSC0003DMG400019063	K06118 SQD1, sqdB	UDP-sulfoquinovose synthase [EC:3.13.1.1]
PGSC0003DMG400011091	K06119 SQD2	sulfoquinovosyltransferase [EC:2.4.1.-]
PGSC0003DMG400020317	K06119 SQD2	sulfoquinovosyltransferase [EC:2.4.1.-]
PGSC0003DMG400030713	K03715 MGD	1,2-diacylglycerol 3-beta-galactosyltransferase [EC:2.4.1.46]
PGSC0003DMG401007838	K03715 MGD	1,2-diacylglycerol 3-beta-galactosyltransferase [EC:2.4.1.46]
PGSC0003DMG400000151	K09480 DGD	digalactosyldiacylglycerol synthase [EC:2.4.1.241]
PGSC0003DMG400010279	K09480 DGD	digalactosyldiacylglycerol synthase [EC:2.4.1.241]
PGSC0003DMG400021322	K09480 DGD	digalactosyldiacylglycerol synthase [EC:2.4.1.241]
PGSC0003DMG400028233	K09480 DGD	digalactosyldiacylglycerol synthase [EC:2.4.1.241]
PGSC0003DMG400003465	K07407 E3.2.1.22B, galA, rafA	alpha-galactosidase [EC:3.2.1.22]
PGSC0003DMG400015273	K07407 E3.2.1.22B, galA, rafA	alpha-galactosidase [EC:3.2.1.22]
PGSC0003DMG400025299	K07407 E3.2.1.22B, galA, rafA	alpha-galactosidase [EC:3.2.1.22]
PGSC0003DMG400015971	K21362 SFR2	galactolipid galactosyltransferase [EC:2.4.1.184]
00564 Glycerophospholipid metabolism [PATH:ko00564]
PGSC0003DMG400006765	K00006 GPD1	glycerol-3-phosphate dehydrogenase (NAD+) [EC:1.1.1.8]
PGSC0003DMG400006965	K00006 GPD1	glycerol-3-phosphate dehydrogenase (NAD+) [EC:1.1.1.8]
PGSC0003DMG400012712	K00006 GPD1	glycerol-3-phosphate dehydrogenase (NAD+) [EC:1.1.1.8]
PGSC0003DMG400016644	K00006 GPD1	glycerol-3-phosphate dehydrogenase (NAD+) [EC:1.1.1.8]
PGSC0003DMG400012284	K13506 GPAT3_4, AGPAT9, AGPAT6	glycerol-3-phosphate O-acyltransferase 3/4 [EC:2.3.1.15]
PGSC0003DMG400018636	K13506 GPAT3_4, AGPAT9, AGPAT6	glycerol-3-phosphate O-acyltransferase 3/4 [EC:2.3.1.15]
PGSC0003DMG401014796	K00630 ATS1	glycerol-3-phosphate O-acyltransferase [EC:2.3.1.15]
PGSC0003DMG400000046	K13508 GPAT	glycerol-3-phosphate acyltransferase [EC:2.3.1.15 2.3.1.198]
PGSC0003DMG400017301	K13508 GPAT	glycerol-3-phosphate acyltransferase [EC:2.3.1.15 2.3.1.198]
PGSC0003DMG400020315	K13508 GPAT	glycerol-3-phosphate acyltransferase [EC:2.3.1.15 2.3.1.198]
PGSC0003DMG400027142	K13508 GPAT	glycerol-3-phosphate acyltransferase [EC:2.3.1.15 2.3.1.198]
PGSC0003DMG402011138	K00655 plsC	1-acyl-sn-glycerol-3-phosphate acyltransferase [EC:2.3.1.51]
PGSC0003DMG400007346	K13523 AGPAT3_4	lysophosphatidic acid acyltransferase / lysophosphatidylinositol acyltransferase [EC:2.3.1.51 2.3.1.-]
PGSC0003DMG400008151	K13523 AGPAT3_4	lysophosphatidic acid acyltransferase / lysophosphatidylinositol acyltransferase [EC:2.3.1.51 2.3.1.-]
PGSC0003DMG402016888	K13513 LCLAT1, AGPAT8	lysocardiolipin and lysophospholipid acyltransferase [EC:2.3.1.- 2.3.1.51]
PGSC0003DMG402025167	K13513 LCLAT1, AGPAT8	lysocardiolipin and lysophospholipid acyltransferase [EC:2.3.1.- 2.3.1.51]
PGSC0003DMG400012528	K13519 LPT1, ALE1	lysophospholipid acyltransferase [EC:2.3.1.51 2.3.1.23 2.3.1.-]
PGSC0003DMG400022761	K13519 LPT1, ALE1	lysophospholipid acyltransferase [EC:2.3.1.51 2.3.1.23 2.3.1.-]
PGSC0003DMG400008164	K14674 TGL4	TAG lipase / steryl ester hydrolase / phospholipase A2 / LPA acyltransferase [EC:3.1.1.3 3.1.1.13 3.1.1.4 2.3.1.51]
PGSC0003DMG400029832	K14674 TGL4	TAG lipase / steryl ester hydrolase / phospholipase A2 / LPA acyltransferase [EC:3.1.1.3 3.1.1.13 3.1.1.4 2.3.1.51]
PGSC0003DMG400018193	K01517 ADPRM	manganese-dependent ADP-ribose/CDP-alcohol diphosphatase [EC:3.6.1.13 3.6.1.16 3.6.1.53]
PGSC0003DMG400023934	K15728 LPIN	phosphatidate phosphatase LPIN [EC:3.1.3.4]
PGSC0003DMG401008019	K15728 LPIN	phosphatidate phosphatase LPIN [EC:3.1.3.4]
PGSC0003DMG400030528	K18693 DPP1, DPPL, PLPP4_5	diacylglycerol diphosphate phosphatase / phosphatidate phosphatase [EC:3.1.3.81 3.1.3.4]
PGSC0003DMG400030590	K18693 DPP1, DPPL, PLPP4_5	diacylglycerol diphosphate phosphatase / phosphatidate phosphatase [EC:3.1.3.81 3.1.3.4]
PGSC0003DMG400031435	K18693 DPP1, DPPL, PLPP4_5	diacylglycerol diphosphate phosphatase / phosphatidate phosphatase [EC:3.1.3.81 3.1.3.4]
PGSC0003DMG401030570	K18693 DPP1, DPPL, PLPP4_5	diacylglycerol diphosphate phosphatase / phosphatidate phosphatase [EC:3.1.3.81 3.1.3.4]
PGSC0003DMG400007293	K00901 dgkA, DGK	diacylglycerol kinase (ATP) [EC:2.7.1.107]
PGSC0003DMG400021660	K00901 dgkA, DGK	diacylglycerol kinase (ATP) [EC:2.7.1.107]
PGSC0003DMG400023326	K00901 dgkA, DGK	diacylglycerol kinase (ATP) [EC:2.7.1.107]
PGSC0003DMG400024547	K00901 dgkA, DGK	diacylglycerol kinase (ATP) [EC:2.7.1.107]
PGSC0003DMG400027456	K00901 dgkA, DGK	diacylglycerol kinase (ATP) [EC:2.7.1.107]
PGSC0003DMG401018380	K00901 dgkA, DGK	diacylglycerol kinase (ATP) [EC:2.7.1.107]
PGSC0003DMG400009712	K01114 plc	phospholipase C [EC:3.1.4.3]
PGSC0003DMG400015265	K01114 plc	phospholipase C [EC:3.1.4.3]
PGSC0003DMG400003591	K01115 PLD1_2	phospholipase D1/2 [EC:3.1.4.4]
PGSC0003DMG400009599	K01115 PLD1_2	phospholipase D1/2 [EC:3.1.4.4]
PGSC0003DMG400009887	K01115 PLD1_2	phospholipase D1/2 [EC:3.1.4.4]
PGSC0003DMG400028539	K01115 PLD1_2	phospholipase D1/2 [EC:3.1.4.4]
PGSC0003DMG401022737	K01115 PLD1_2	phospholipase D1/2 [EC:3.1.4.4]
PGSC0003DMG400029048	K16860 PLD3_4	phospholipase D3/4 [EC:3.1.4.4]
PGSC0003DMG400029964	K01047 PLA2G, SPLA2	secretory phospholipase A2 [EC:3.1.1.4]
PGSC0003DMG400027853	K13510 LPCAT1_2	lysophosphatidylcholine acyltransferase / lyso-PAF acetyltransferase [EC:2.3.1.23 2.3.1.67]
PGSC0003DMG401000007	K13510 LPCAT1_2	lysophosphatidylcholine acyltransferase / lyso-PAF acetyltransferase [EC:2.3.1.23 2.3.1.67]
PGSC0003DMG400010352	K22389 LCAT3	phospholipase A1 [EC:3.1.1.32]
PGSC0003DMG400016253	K22389 LCAT3	phospholipase A1 [EC:3.1.1.32]
PGSC0003DMG400028544	K06130 LYPLA2	lysophospholipase II [EC:3.1.1.5]
PGSC0003DMG400028622	K06130 LYPLA2	lysophospholipase II [EC:3.1.1.5]
PGSC0003DMG400033649	K06130 LYPLA2	lysophospholipase II [EC:3.1.1.5]
PGSC0003DMG403020240	K18696 GDE1	glycerophosphodiester phosphodiesterase [EC:3.1.4.46]
PGSC0003DMG400004067	K01126 E3.1.4.46, glpQ, ugpQ	glycerophosphoryl diester phosphodiesterase [EC:3.1.4.46]
PGSC0003DMG400025081	K14156 CHK	choline/ethanolamine kinase [EC:2.7.1.32 2.7.1.82]
PGSC0003DMG400009432	K00968 PCYT1	choline-phosphate cytidylyltransferase [EC:2.7.7.15]
PGSC0003DMG400000785	K25193 SDC	serine decarboxylase [EC:4.1.1.-]
PGSC0003DMG402009603	K00894 ETNK, EKI	ethanolamine kinase [EC:2.7.1.82]
PGSC0003DMG400013703	K00967 PCYT2	ethanolamine-phosphate cytidylyltransferase [EC:2.7.7.14]
PGSC0003DMG400020688	K00967 PCYT2	ethanolamine-phosphate cytidylyltransferase [EC:2.7.7.14]
PGSC0003DMG400005749	K05929 E2.1.1.103, NMT	phosphoethanolamine N-methyltransferase [EC:2.1.1.103]
PGSC0003DMG400014459	K05929 E2.1.1.103, NMT	phosphoethanolamine N-methyltransferase [EC:2.1.1.103]
PGSC0003DMG400028490	K00550 PLMT	phosphatidyl-N-methylethanolamine N-methyltransferase [EC:2.1.1.71]
PGSC0003DMG400001130	K00981 E2.7.7.41, CDS1, CDS2, cdsA	phosphatidate cytidylyltransferase [EC:2.7.7.41]
PGSC0003DMG400026014	K00981 E2.7.7.41, CDS1, CDS2, cdsA	phosphatidate cytidylyltransferase [EC:2.7.7.41]
PGSC0003DMG400030564	K08730 PTDSS2	phosphatidylserine synthase 2 [EC:2.7.8.29]
PGSC0003DMG402011882	K01613 psd, PISD	phosphatidylserine decarboxylase [EC:4.1.1.65]
PGSC0003DMG400032550	K00995 pgsA, PGS1	CDP-diacylglycerol---glycerol-3-phosphate 3-phosphatidyltransferase [EC:2.7.8.5]
PGSC0003DMG400007795	K01094 GEP4	phosphatidylglycerophosphatase GEP4 [EC:3.1.3.27]
PGSC0003DMG400017343	K01094 GEP4	phosphatidylglycerophosphatase GEP4 [EC:3.1.3.27]
PGSC0003DMG400011258	K08744 CRLS	cardiolipin synthase (CMP-forming) [EC:2.7.8.41]
PGSC0003DMG400024711	K13511 TAZ	monolysocardiolipin acyltransferase [EC:2.3.1.-]
PGSC0003DMG402009429	K13511 TAZ	monolysocardiolipin acyltransferase [EC:2.3.1.-]
00565 Ether lipid metabolism [PATH:ko00565]
PGSC0003DMG400029964	K01047 PLA2G, SPLA2	secretory phospholipase A2 [EC:3.1.1.4]
PGSC0003DMG400008164	K14674 TGL4	TAG lipase / steryl ester hydrolase / phospholipase A2 / LPA acyltransferase [EC:3.1.1.3 3.1.1.13 3.1.1.4 2.3.1.51]
PGSC0003DMG400029832	K14674 TGL4	TAG lipase / steryl ester hydrolase / phospholipase A2 / LPA acyltransferase [EC:3.1.1.3 3.1.1.13 3.1.1.4 2.3.1.51]
PGSC0003DMG400009712	K01114 plc	phospholipase C [EC:3.1.4.3]
PGSC0003DMG400015265	K01114 plc	phospholipase C [EC:3.1.4.3]
PGSC0003DMG400003591	K01115 PLD1_2	phospholipase D1/2 [EC:3.1.4.4]
PGSC0003DMG400009599	K01115 PLD1_2	phospholipase D1/2 [EC:3.1.4.4]
PGSC0003DMG400009887	K01115 PLD1_2	phospholipase D1/2 [EC:3.1.4.4]
PGSC0003DMG400028539	K01115 PLD1_2	phospholipase D1/2 [EC:3.1.4.4]
PGSC0003DMG401022737	K01115 PLD1_2	phospholipase D1/2 [EC:3.1.4.4]
PGSC0003DMG400029048	K16860 PLD3_4	phospholipase D3/4 [EC:3.1.4.4]
PGSC0003DMG400027853	K13510 LPCAT1_2	lysophosphatidylcholine acyltransferase / lyso-PAF acetyltransferase [EC:2.3.1.23 2.3.1.67]
PGSC0003DMG401000007	K13510 LPCAT1_2	lysophosphatidylcholine acyltransferase / lyso-PAF acetyltransferase [EC:2.3.1.23 2.3.1.67]
PGSC0003DMG400012528	K13519 LPT1, ALE1	lysophospholipid acyltransferase [EC:2.3.1.51 2.3.1.23 2.3.1.-]
PGSC0003DMG400022761	K13519 LPT1, ALE1	lysophospholipid acyltransferase [EC:2.3.1.51 2.3.1.23 2.3.1.-]
00600 Sphingolipid metabolism [PATH:ko00600]
PGSC0003DMG400027619	K00654 SPT	serine palmitoyltransferase [EC:2.3.1.50]
PGSC0003DMG400031057	K00654 SPT	serine palmitoyltransferase [EC:2.3.1.50]
PGSC0003DMG401011813	K04708 KDSR	3-dehydrosphinganine reductase [EC:1.1.1.102]
PGSC0003DMG402004220	K04708 KDSR	3-dehydrosphinganine reductase [EC:1.1.1.102]
PGSC0003DMG400004383	K12349 ASAH2	neutral ceramidase [EC:3.5.1.23]
PGSC0003DMG400015748	K04711 ACER3, YDC1	dihydroceramidase [EC:3.5.1.-]
PGSC0003DMG400026427	K04711 ACER3, YDC1	dihydroceramidase [EC:3.5.1.-]
PGSC0003DMG400022827	K04712 DEGS	sphingolipid 4-desaturase/C4-monooxygenase [EC:1.14.19.17 1.14.18.5]
PGSC0003DMG400003383	K04713 SUR2	sphinganine C4-monooxygenase [EC:1.14.18.5]
PGSC0003DMG400006556	K04713 SUR2	sphinganine C4-monooxygenase [EC:1.14.18.5]
PGSC0003DMG400031136	K04713 SUR2	sphinganine C4-monooxygenase [EC:1.14.18.5]
PGSC0003DMG402025549	K04713 SUR2	sphinganine C4-monooxygenase [EC:1.14.18.5]
PGSC0003DMG400030527	K04715 CERK	ceramide kinase [EC:2.7.1.138]
PGSC0003DMG400005056	K04718 SPHK	sphingosine kinase [EC:2.7.1.91]
PGSC0003DMG400022361	K04718 SPHK	sphingosine kinase [EC:2.7.1.91]
PGSC0003DMG400019810	K01634 SGPL1, DPL1	sphinganine-1-phosphate aldolase [EC:4.1.2.27]
PGSC0003DMG400001006	K17108 GBA2	non-lysosomal glucosylceramidase [EC:3.2.1.45]
PGSC0003DMG400029664	K17108 GBA2	non-lysosomal glucosylceramidase [EC:3.2.1.45]
PGSC0003DMG402024877	K17108 GBA2	non-lysosomal glucosylceramidase [EC:3.2.1.45]
PGSC0003DMG400004881	K12309 GLB1, ELNR1	beta-galactosidase [EC:3.2.1.23]
PGSC0003DMG400003465	K07407 E3.2.1.22B, galA, rafA	alpha-galactosidase [EC:3.2.1.22]
PGSC0003DMG400015273	K07407 E3.2.1.22B, galA, rafA	alpha-galactosidase [EC:3.2.1.22]
PGSC0003DMG400025299	K07407 E3.2.1.22B, galA, rafA	alpha-galactosidase [EC:3.2.1.22]
PGSC0003DMG400016240	K12373 HEXA_B	hexosaminidase [EC:3.2.1.52]
PGSC0003DMG400031128	K12373 HEXA_B	hexosaminidase [EC:3.2.1.52]
PGSC0003DMG400026572	K12382 PSAP, SGP1	saposin
00590 Arachidonic acid metabolism [PATH:ko00590]
PGSC0003DMG400029964	K01047 PLA2G, SPLA2	secretory phospholipase A2 [EC:3.1.1.4]
PGSC0003DMG400008164	K14674 TGL4	TAG lipase / steryl ester hydrolase / phospholipase A2 / LPA acyltransferase [EC:3.1.1.3 3.1.1.13 3.1.1.4 2.3.1.51]
PGSC0003DMG400029832	K14674 TGL4	TAG lipase / steryl ester hydrolase / phospholipase A2 / LPA acyltransferase [EC:3.1.1.3 3.1.1.13 3.1.1.4 2.3.1.51]
PGSC0003DMG400009877	K05309 PTGES2	microsomal prostaglandin-E synthase 2 [EC:5.3.99.3]
PGSC0003DMG400016954	K15730 PTGES3	cytosolic prostaglandin-E synthase [EC:5.3.99.3]
PGSC0003DMG400031137	K15730 PTGES3	cytosolic prostaglandin-E synthase [EC:5.3.99.3]
PGSC0003DMG400025573	K00079 CBR1	carbonyl reductase 1 [EC:1.1.1.184 1.1.1.189 1.1.1.197]
PGSC0003DMG400028998	K01254 LTA4H	leukotriene-A4 hydrolase [EC:3.3.2.6]
PGSC0003DMG400000288	K18592 GGT1_5, CD224	gamma-glutamyltranspeptidase / glutathione hydrolase / leukotriene-C4 hydrolase [EC:2.3.2.2 3.4.19.13 3.4.19.14]
PGSC0003DMG400030097	K18592 GGT1_5, CD224	gamma-glutamyltranspeptidase / glutathione hydrolase / leukotriene-C4 hydrolase [EC:2.3.2.2 3.4.19.13 3.4.19.14]
PGSC0003DMG400012344	K00432 gpx, btuE, bsaA	glutathione peroxidase [EC:1.11.1.9]
PGSC0003DMG400026281	K00432 gpx, btuE, bsaA	glutathione peroxidase [EC:1.11.1.9]
00591 Linoleic acid metabolism [PATH:ko00591]
PGSC0003DMG400029964	K01047 PLA2G, SPLA2	secretory phospholipase A2 [EC:3.1.1.4]
PGSC0003DMG400008164	K14674 TGL4	TAG lipase / steryl ester hydrolase / phospholipase A2 / LPA acyltransferase [EC:3.1.1.3 3.1.1.13 3.1.1.4 2.3.1.51]
PGSC0003DMG400029832	K14674 TGL4	TAG lipase / steryl ester hydrolase / phospholipase A2 / LPA acyltransferase [EC:3.1.1.3 3.1.1.13 3.1.1.4 2.3.1.51]
PGSC0003DMG400010859	K15718 LOX1_5	linoleate 9S-lipoxygenase [EC:1.13.11.58]
PGSC0003DMG400031809	K15718 LOX1_5	linoleate 9S-lipoxygenase [EC:1.13.11.58]
PGSC0003DMG400013248	K00454 LOX2S	lipoxygenase [EC:1.13.11.12]
PGSC0003DMG400017465	K00454 LOX2S	lipoxygenase [EC:1.13.11.12]
PGSC0003DMG400022894	K00454 LOX2S	lipoxygenase [EC:1.13.11.12]
00592 alpha-Linolenic acid metabolism [PATH:ko00592]
PGSC0003DMG400029964	K01047 PLA2G, SPLA2	secretory phospholipase A2 [EC:3.1.1.4]
PGSC0003DMG400008164	K14674 TGL4	TAG lipase / steryl ester hydrolase / phospholipase A2 / LPA acyltransferase [EC:3.1.1.3 3.1.1.13 3.1.1.4 2.3.1.51]
PGSC0003DMG400029832	K14674 TGL4	TAG lipase / steryl ester hydrolase / phospholipase A2 / LPA acyltransferase [EC:3.1.1.3 3.1.1.13 3.1.1.4 2.3.1.51]
PGSC0003DMG400010352	K22389 LCAT3	phospholipase A1 [EC:3.1.1.32]
PGSC0003DMG400016253	K22389 LCAT3	phospholipase A1 [EC:3.1.1.32]
PGSC0003DMG400013248	K00454 LOX2S	lipoxygenase [EC:1.13.11.12]
PGSC0003DMG400017465	K00454 LOX2S	lipoxygenase [EC:1.13.11.12]
PGSC0003DMG400022894	K00454 LOX2S	lipoxygenase [EC:1.13.11.12]
PGSC0003DMG400001149	K01723 AOS	hydroperoxide dehydratase [EC:4.2.1.92]
PGSC0003DMG400016887	K01723 AOS	hydroperoxide dehydratase [EC:4.2.1.92]
PGSC0003DMG401012679	K10525 AOC	allene oxide cyclase [EC:5.3.99.6]
PGSC0003DMG400002952	K05894 OPR	12-oxophytodienoic acid reductase [EC:1.3.1.42]
PGSC0003DMG400018784	K05894 OPR	12-oxophytodienoic acid reductase [EC:1.3.1.42]
PGSC0003DMG400030890	K05894 OPR	12-oxophytodienoic acid reductase [EC:1.3.1.42]
PGSC0003DMG402018777	K05894 OPR	12-oxophytodienoic acid reductase [EC:1.3.1.42]
PGSC0003DMG400029322	K10526 OPCL1	OPC-8:0 CoA ligase 1 [EC:6.2.1.-]
PGSC0003DMG400004828	K00232 E1.3.3.6, ACOX1, ACOX3	acyl-CoA oxidase [EC:1.3.3.6]
PGSC0003DMG400010548	K00232 E1.3.3.6, ACOX1, ACOX3	acyl-CoA oxidase [EC:1.3.3.6]
PGSC0003DMG400011023	K00232 E1.3.3.6, ACOX1, ACOX3	acyl-CoA oxidase [EC:1.3.3.6]
PGSC0003DMG400020620	K00232 E1.3.3.6, ACOX1, ACOX3	acyl-CoA oxidase [EC:1.3.3.6]
PGSC0003DMG400021853	K00232 E1.3.3.6, ACOX1, ACOX3	acyl-CoA oxidase [EC:1.3.3.6]
PGSC0003DMG401019176	K00232 E1.3.3.6, ACOX1, ACOX3	acyl-CoA oxidase [EC:1.3.3.6]
PGSC0003DMG400000376	K10527 MFP2	enoyl-CoA hydratase/3-hydroxyacyl-CoA dehydrogenase [EC:4.2.1.17 1.1.1.35 1.1.1.211]
PGSC0003DMG400003906	K10527 MFP2	enoyl-CoA hydratase/3-hydroxyacyl-CoA dehydrogenase [EC:4.2.1.17 1.1.1.35 1.1.1.211]
PGSC0003DMG400004630	K10527 MFP2	enoyl-CoA hydratase/3-hydroxyacyl-CoA dehydrogenase [EC:4.2.1.17 1.1.1.35 1.1.1.211]
PGSC0003DMG400005498	K10527 MFP2	enoyl-CoA hydratase/3-hydroxyacyl-CoA dehydrogenase [EC:4.2.1.17 1.1.1.35 1.1.1.211]
PGSC0003DMG400017930	K10527 MFP2	enoyl-CoA hydratase/3-hydroxyacyl-CoA dehydrogenase [EC:4.2.1.17 1.1.1.35 1.1.1.211]
PGSC0003DMG400015808	K07513 ACAA1	acetyl-CoA acyltransferase 1 [EC:2.3.1.16]
PGSC0003DMG400029618	K07513 ACAA1	acetyl-CoA acyltransferase 1 [EC:2.3.1.16]
PGSC0003DMG400001078	K10528 HPL	hydroperoxide lyase [EC:4.1.2.-]
PGSC0003DMG400030771	K18857 ADH1	alcohol dehydrogenase class-P [EC:1.1.1.1]
PGSC0003DMG400008724	K00224 CEQORH	chloroplastic oxoene reductase [EC:1.3.1.-]
PGSC0003DMG400017096	K00224 CEQORH	chloroplastic oxoene reductase [EC:1.3.1.-]
PGSC0003DMG400017097	K00224 CEQORH	chloroplastic oxoene reductase [EC:1.3.1.-]
PGSC0003DMG400024346	K00224 CEQORH	chloroplastic oxoene reductase [EC:1.3.1.-]
PGSC0003DMG400000505	K10529 DOX	fatty acid alpha-dioxygenase [EC:1.13.11.92]
PGSC0003DMG400005738	K10529 DOX	fatty acid alpha-dioxygenase [EC:1.13.11.92]
PGSC0003DMG402000506	K10529 DOX	fatty acid alpha-dioxygenase [EC:1.13.11.92]
01040 Biosynthesis of unsaturated fatty acids [PATH:ko01040]
PGSC0003DMG400012642	K10251 HSD17B12, KAR, IFA38	17beta-estradiol 17-dehydrogenase / very-long-chain 3-oxoacyl-CoA reductase [EC:1.1.1.62 1.1.1.330]
PGSC0003DMG400023576	K10703 HACD, PHS1, PAS2	very-long-chain (3R)-3-hydroxyacyl-CoA dehydratase [EC:4.2.1.134]
PGSC0003DMG401015537	K10703 HACD, PHS1, PAS2	very-long-chain (3R)-3-hydroxyacyl-CoA dehydratase [EC:4.2.1.134]
PGSC0003DMG400023428	K10258 TER, TSC13, CER10	very-long-chain enoyl-CoA reductase [EC:1.3.1.93]
PGSC0003DMG400000978	K03921 FAB2, SSI2, desA1	acyl-[acyl-carrier-protein] desaturase [EC:1.14.19.2 1.14.19.11 1.14.19.26]
PGSC0003DMG400016247	K03921 FAB2, SSI2, desA1	acyl-[acyl-carrier-protein] desaturase [EC:1.14.19.2 1.14.19.11 1.14.19.26]
PGSC0003DMG400016331	K03921 FAB2, SSI2, desA1	acyl-[acyl-carrier-protein] desaturase [EC:1.14.19.2 1.14.19.11 1.14.19.26]
PGSC0003DMG400044730	K03921 FAB2, SSI2, desA1	acyl-[acyl-carrier-protein] desaturase [EC:1.14.19.2 1.14.19.11 1.14.19.26]
PGSC0003DMG400002943	K10256 FAD2	omega-6 fatty acid desaturase / acyl-lipid omega-6 desaturase (Delta-12 desaturase) [EC:1.14.19.6 1.14.19.22]
PGSC0003DMG400005507	K10256 FAD2	omega-6 fatty acid desaturase / acyl-lipid omega-6 desaturase (Delta-12 desaturase) [EC:1.14.19.6 1.14.19.22]
PGSC0003DMG400028650	K10256 FAD2	omega-6 fatty acid desaturase / acyl-lipid omega-6 desaturase (Delta-12 desaturase) [EC:1.14.19.6 1.14.19.22]
PGSC0003DMG400032204	K10256 FAD2	omega-6 fatty acid desaturase / acyl-lipid omega-6 desaturase (Delta-12 desaturase) [EC:1.14.19.6 1.14.19.22]
PGSC0003DMG400004828	K00232 E1.3.3.6, ACOX1, ACOX3	acyl-CoA oxidase [EC:1.3.3.6]
PGSC0003DMG400010548	K00232 E1.3.3.6, ACOX1, ACOX3	acyl-CoA oxidase [EC:1.3.3.6]
PGSC0003DMG400011023	K00232 E1.3.3.6, ACOX1, ACOX3	acyl-CoA oxidase [EC:1.3.3.6]
PGSC0003DMG400020620	K00232 E1.3.3.6, ACOX1, ACOX3	acyl-CoA oxidase [EC:1.3.3.6]
PGSC0003DMG400021853	K00232 E1.3.3.6, ACOX1, ACOX3	acyl-CoA oxidase [EC:1.3.3.6]
PGSC0003DMG401019176	K00232 E1.3.3.6, ACOX1, ACOX3	acyl-CoA oxidase [EC:1.3.3.6]
PGSC0003DMG400015808	K07513 ACAA1	acetyl-CoA acyltransferase 1 [EC:2.3.1.16]
PGSC0003DMG400029618	K07513 ACAA1	acetyl-CoA acyltransferase 1 [EC:2.3.1.16]
PGSC0003DMG400000037	K01068 ACOT1_2_4	acyl-coenzyme A thioesterase 1/2/4 [EC:3.1.2.2]
PGSC0003DMG400000166	K01068 ACOT1_2_4	acyl-coenzyme A thioesterase 1/2/4 [EC:3.1.2.2]
Nucleotide metabolism
00230 Purine metabolism [PATH:ko00230]
PGSC0003DMG400018193	K01517 ADPRM	manganese-dependent ADP-ribose/CDP-alcohol diphosphatase [EC:3.6.1.13 3.6.1.16 3.6.1.53]
PGSC0003DMG400024226	K00948 PRPS, prsA	ribose-phosphate pyrophosphokinase [EC:2.7.6.1]
PGSC0003DMG400026596	K00948 PRPS, prsA	ribose-phosphate pyrophosphokinase [EC:2.7.6.1]
PGSC0003DMG402021921	K00948 PRPS, prsA	ribose-phosphate pyrophosphokinase [EC:2.7.6.1]
PGSC0003DMG400001618	K00764 purF, PPAT	amidophosphoribosyltransferase [EC:2.4.2.14]
PGSC0003DMG400024886	K01945 purD	phosphoribosylamine---glycine ligase [EC:6.3.4.13]
PGSC0003DMG400013269	K00601 E2.1.2.2	phosphoribosylglycinamide formyltransferase [EC:2.1.2.2]
PGSC0003DMG400010235	K01952 PFAS, purL	phosphoribosylformylglycinamidine synthase [EC:6.3.5.3]
PGSC0003DMG400023032	K01933 purM	phosphoribosylformylglycinamidine cyclo-ligase [EC:6.3.3.1]
PGSC0003DMG400000995	K11808 ADE2	phosphoribosylaminoimidazole carboxylase [EC:4.1.1.21]
PGSC0003DMG400001802	K01923 purC	phosphoribosylaminoimidazole-succinocarboxamide synthase [EC:6.3.2.6]
PGSC0003DMG400020817	K00602 purH	phosphoribosylaminoimidazolecarboxamide formyltransferase / IMP cyclohydrolase [EC:2.1.2.3 3.5.4.10]
PGSC0003DMG400004744	K00759 APRT, apt	adenine phosphoribosyltransferase [EC:2.4.2.7]
PGSC0003DMG400021527	K00759 APRT, apt	adenine phosphoribosyltransferase [EC:2.4.2.7]
PGSC0003DMG400002580	K03787 surE	5'/3'-nucleotidase [EC:3.1.3.5 3.1.3.6]
PGSC0003DMG400011823	K03787 surE	5'/3'-nucleotidase [EC:3.1.3.5 3.1.3.6]
PGSC0003DMG400011824	K03787 surE	5'/3'-nucleotidase [EC:3.1.3.5 3.1.3.6]
PGSC0003DMG400030079	K03787 surE	5'/3'-nucleotidase [EC:3.1.3.5 3.1.3.6]
PGSC0003DMG402004850	K03787 surE	5'/3'-nucleotidase [EC:3.1.3.5 3.1.3.6]
PGSC0003DMG400025055	K00760 hprT, hpt, HPRT1	hypoxanthine phosphoribosyltransferase [EC:2.4.2.8]
PGSC0003DMG400008158	K00088 IMPDH, guaB	IMP dehydrogenase [EC:1.1.1.205]
PGSC0003DMG400005792	K00940 ndk, NME	nucleoside-diphosphate kinase [EC:2.7.4.6]
PGSC0003DMG400026976	K00940 ndk, NME	nucleoside-diphosphate kinase [EC:2.7.4.6]
PGSC0003DMG400031166	K00940 ndk, NME	nucleoside-diphosphate kinase [EC:2.7.4.6]
PGSC0003DMG400018413	K01510 ENTPD1_3_8, CD39	apyrase [EC:3.6.1.5]
PGSC0003DMG400007335	K14641 APY	apyrase [EC:3.6.1.5]
PGSC0003DMG400007656	K14641 APY	apyrase [EC:3.6.1.5]
PGSC0003DMG400029363	K14641 APY	apyrase [EC:3.6.1.5]
PGSC0003DMG400021499	K01519 rdgB, ITPA	XTP/dITP diphosphohydrolase [EC:3.6.1.66]
PGSC0003DMG400029615	K01519 rdgB, ITPA	XTP/dITP diphosphohydrolase [EC:3.6.1.66]
PGSC0003DMG400012205	K01951 guaA, GMPS	GMP synthase (glutamine-hydrolysing) [EC:6.3.5.2]
PGSC0003DMG400008176	K00942 gmk, GUK1	guanylate kinase [EC:2.7.4.8]
PGSC0003DMG400009699	K00942 gmk, GUK1	guanylate kinase [EC:2.7.4.8]
PGSC0003DMG400035738	K00942 gmk, GUK1	guanylate kinase [EC:2.7.4.8]
PGSC0003DMG400023592	K10807 RRM1	ribonucleoside-diphosphate reductase subunit M1 [EC:1.17.4.1]
PGSC0003DMG400020253	K10808 RRM2	ribonucleoside-diphosphate reductase subunit M2 [EC:1.17.4.1]
PGSC0003DMG400025101	K07023 YGK1, HDDC2	5'-deoxynucleotidase [EC:3.1.3.89]
PGSC0003DMG402011220	K07023 YGK1, HDDC2	5'-deoxynucleotidase [EC:3.1.3.89]
PGSC0003DMG400004684	K00951 relA	GTP pyrophosphokinase [EC:2.7.6.5]
PGSC0003DMG400014030	K00951 relA	GTP pyrophosphokinase [EC:2.7.6.5]
PGSC0003DMG402006673	K00951 relA	GTP pyrophosphokinase [EC:2.7.6.5]
PGSC0003DMG400012663	K01939 purA, ADSS	adenylosuccinate synthase [EC:6.3.4.4]
PGSC0003DMG400023683	K01939 purA, ADSS	adenylosuccinate synthase [EC:6.3.4.4]
PGSC0003DMG400008496	K01490 AMPD	AMP deaminase [EC:3.5.4.6]
PGSC0003DMG400017636	K01490 AMPD	AMP deaminase [EC:3.5.4.6]
PGSC0003DMG400031364	K00856 ADK, adoK	adenosine kinase [EC:2.7.1.20]
PGSC0003DMG400013379	K00939 adk, AK	adenylate kinase [EC:2.7.4.3]
PGSC0003DMG400013933	K00939 adk, AK	adenylate kinase [EC:2.7.4.3]
PGSC0003DMG400015187	K00939 adk, AK	adenylate kinase [EC:2.7.4.3]
PGSC0003DMG400027906	K00939 adk, AK	adenylate kinase [EC:2.7.4.3]
PGSC0003DMG400028992	K00939 adk, AK	adenylate kinase [EC:2.7.4.3]
PGSC0003DMG400027404	K18532 AK6, FAP7	adenylate kinase [EC:2.7.4.3]
PGSC0003DMG400030123	K01513 ENPP1_3, CD203	ectonucleotide pyrophosphatase/phosphodiesterase family member 1/3 [EC:3.1.4.1 3.6.1.9]
PGSC0003DMG400015127	K01522 FHIT	bis(5'-adenosyl)-triphosphatase [EC:3.6.1.29]
PGSC0003DMG400013437	K13811 PAPSS	3'-phosphoadenosine 5'-phosphosulfate synthase [EC:2.7.7.4 2.7.1.25]
PGSC0003DMG400018943	K13811 PAPSS	3'-phosphoadenosine 5'-phosphosulfate synthase [EC:2.7.7.4 2.7.1.25]
PGSC0003DMG400003318	K00860 cysC	adenylylsulfate kinase [EC:2.7.1.25]
PGSC0003DMG400021446	K00860 cysC	adenylylsulfate kinase [EC:2.7.1.25]
PGSC0003DMG401001978	K00365 uaZ	urate oxidase [EC:1.7.3.3]
PGSC0003DMG400001820	K13484 TTHL	5-hydroxyisourate hydrolase / 2-oxo-4-hydroxy-4-carboxy-5-ureidoimidazoline decarboxylase [EC:3.5.2.17 4.1.1.97]
PGSC0003DMG400022386	K01466 allB	allantoinase [EC:3.5.2.5]
PGSC0003DMG400009430	K02083 allC	allantoate deiminase [EC:3.5.3.9]
PGSC0003DMG400026243	K14977 ylbA, UGHY	(S)-ureidoglycine aminohydrolase [EC:3.5.3.26]
PGSC0003DMG400015115	K18151 UAH	ureidoglycolate amidohydrolase [EC:3.5.1.116]
PGSC0003DMG400001246	K01427 URE	urease [EC:3.5.1.5]
00240 Pyrimidine metabolism [PATH:ko00240]
PGSC0003DMG400007504	K01955 carB, CPA2	carbamoyl-phosphate synthase large subunit [EC:6.3.5.5]
PGSC0003DMG400000337	K01956 carA, CPA1	carbamoyl-phosphate synthase small subunit [EC:6.3.5.5]
PGSC0003DMG401024557	K01956 carA, CPA1	carbamoyl-phosphate synthase small subunit [EC:6.3.5.5]
PGSC0003DMG400000980	K00609 pyrB, PYR2	aspartate carbamoyltransferase catalytic subunit [EC:2.1.3.2]
PGSC0003DMG400028417	K01465 URA4, pyrC	dihydroorotase [EC:3.5.2.3]
PGSC0003DMG401016396	K00254 DHODH, pyrD	dihydroorotate dehydrogenase [EC:1.3.5.2]
PGSC0003DMG400019620	K13421 UMPS	uridine monophosphate synthetase [EC:2.4.2.10 4.1.1.23]
PGSC0003DMG400019081	K13800 CMPK1, UMPK	UMP-CMP kinase [EC:2.7.4.14]
PGSC0003DMG400031350	K09903 pyrH	uridylate kinase [EC:2.7.4.22]
PGSC0003DMG400005792	K00940 ndk, NME	nucleoside-diphosphate kinase [EC:2.7.4.6]
PGSC0003DMG400026976	K00940 ndk, NME	nucleoside-diphosphate kinase [EC:2.7.4.6]
PGSC0003DMG400031166	K00940 ndk, NME	nucleoside-diphosphate kinase [EC:2.7.4.6]
PGSC0003DMG400018413	K01510 ENTPD1_3_8, CD39	apyrase [EC:3.6.1.5]
PGSC0003DMG400007335	K14641 APY	apyrase [EC:3.6.1.5]
PGSC0003DMG400007656	K14641 APY	apyrase [EC:3.6.1.5]
PGSC0003DMG400029363	K14641 APY	apyrase [EC:3.6.1.5]
PGSC0003DMG400030123	K01513 ENPP1_3, CD203	ectonucleotide pyrophosphatase/phosphodiesterase family member 1/3 [EC:3.1.4.1 3.6.1.9]
PGSC0003DMG400013634	K01937 pyrG, CTPS	CTP synthase [EC:6.3.4.2]
PGSC0003DMG400014372	K00876 udk, UCK	uridine kinase [EC:2.7.1.48]
PGSC0003DMG400024612	K00876 udk, UCK	uridine kinase [EC:2.7.1.48]
PGSC0003DMG400002580	K03787 surE	5'/3'-nucleotidase [EC:3.1.3.5 3.1.3.6]
PGSC0003DMG400011823	K03787 surE	5'/3'-nucleotidase [EC:3.1.3.5 3.1.3.6]
PGSC0003DMG400011824	K03787 surE	5'/3'-nucleotidase [EC:3.1.3.5 3.1.3.6]
PGSC0003DMG400030079	K03787 surE	5'/3'-nucleotidase [EC:3.1.3.5 3.1.3.6]
PGSC0003DMG402004850	K03787 surE	5'/3'-nucleotidase [EC:3.1.3.5 3.1.3.6]
PGSC0003DMG400008962	K01240 URH1	uridine nucleosidase [EC:3.2.2.3]
PGSC0003DMG400029360	K01240 URH1	uridine nucleosidase [EC:3.2.2.3]
PGSC0003DMG400019760	K16329 psuG	pseudouridylate synthase [EC:4.2.1.70]
PGSC0003DMG400001988	K24242 NT5C3	7-methylguanosine nucleotidase [EC:3.1.3.91]
PGSC0003DMG400014108	K24242 NT5C3	7-methylguanosine nucleotidase [EC:3.1.3.91]
PGSC0003DMG400007756	K01489 cdd, CDA	cytidine deaminase [EC:3.5.4.5]
PGSC0003DMG400023592	K10807 RRM1	ribonucleoside-diphosphate reductase subunit M1 [EC:1.17.4.1]
PGSC0003DMG400020253	K10808 RRM2	ribonucleoside-diphosphate reductase subunit M2 [EC:1.17.4.1]
PGSC0003DMG400017214	K16904 DCTPP1	dCTP diphosphatase [EC:3.6.1.12]
PGSC0003DMG400020112	K16904 DCTPP1	dCTP diphosphatase [EC:3.6.1.12]
PGSC0003DMG400033050	K16904 DCTPP1	dCTP diphosphatase [EC:3.6.1.12]
PGSC0003DMG400025101	K07023 YGK1, HDDC2	5'-deoxynucleotidase [EC:3.1.3.89]
PGSC0003DMG402011220	K07023 YGK1, HDDC2	5'-deoxynucleotidase [EC:3.1.3.89]
PGSC0003DMG400015182	K01493 comEB	dCMP deaminase [EC:3.5.4.12]
PGSC0003DMG400006157	K00943 tmk, DTYMK	dTMP kinase [EC:2.7.4.9]
PGSC0003DMG400022502	K01520 dut, DUT	dUTP pyrophosphatase [EC:3.6.1.23]
PGSC0003DMG400024725	K01520 dut, DUT	dUTP pyrophosphatase [EC:3.6.1.23]
PGSC0003DMG402005139	K01520 dut, DUT	dUTP pyrophosphatase [EC:3.6.1.23]
PGSC0003DMG401007356	K00857 tdk, TK	thymidine kinase [EC:2.7.1.21]
PGSC0003DMG401028822	K00857 tdk, TK	thymidine kinase [EC:2.7.1.21]
PGSC0003DMG402007356	K00857 tdk, TK	thymidine kinase [EC:2.7.1.21]
PGSC0003DMG400000736	K13998 DHFR-TS	dihydrofolate reductase / thymidylate synthase [EC:1.5.1.3 2.1.1.45]
PGSC0003DMG400033683	K00207 DPYD	dihydropyrimidine dehydrogenase (NADP+) [EC:1.3.1.2]
PGSC0003DMG400029019	K01431 UPB1, pydC	beta-ureidopropionase [EC:3.5.1.6]
Amino acid metabolism
00250 Alanine, aspartate and glutamate metabolism [PATH:ko00250]
PGSC0003DMG400010840	K14454 GOT1	aspartate aminotransferase, cytoplasmic [EC:2.6.1.1]
PGSC0003DMG400015637	K14454 GOT1	aspartate aminotransferase, cytoplasmic [EC:2.6.1.1]
PGSC0003DMG400006678	K14455 GOT2	aspartate aminotransferase, mitochondrial [EC:2.6.1.1]
PGSC0003DMG400020416	K14455 GOT2	aspartate aminotransferase, mitochondrial [EC:2.6.1.1]
PGSC0003DMG400029897	K00811 ASP5	aspartate aminotransferase, chloroplastic [EC:2.6.1.1]
PGSC0003DMG400012848	K00278 nadB	L-aspartate oxidase [EC:1.4.3.16]
PGSC0003DMG400008000	K13051 ASRGL1, iaaA	L-asparaginase / beta-aspartyl-peptidase [EC:3.5.1.1 3.4.19.5]
PGSC0003DMG400024526	K13051 ASRGL1, iaaA	L-asparaginase / beta-aspartyl-peptidase [EC:3.5.1.1 3.4.19.5]
PGSC0003DMG400004170	K01953 asnB, ASNS	asparagine synthase (glutamine-hydrolysing) [EC:6.3.5.4]
PGSC0003DMG401005180	K13566 NIT2, yafV	omega-amidase [EC:3.5.1.3]
PGSC0003DMG402005180	K13566 NIT2, yafV	omega-amidase [EC:3.5.1.3]
PGSC0003DMG400004899	K00814 GPT, ALT	alanine transaminase [EC:2.6.1.2]
PGSC0003DMG400004652	K00830 AGXT	alanine-glyoxylate transaminase / serine-glyoxylate transaminase / serine-pyruvate transaminase [EC:2.6.1.44 2.6.1.45 2.6.1.51]
PGSC0003DMG400011868	K00827 AGXT2	alanine-glyoxylate transaminase / (R)-3-amino-2-methylpropionate-pyruvate transaminase [EC:2.6.1.44 2.6.1.40]
PGSC0003DMG400012800	K00827 AGXT2	alanine-glyoxylate transaminase / (R)-3-amino-2-methylpropionate-pyruvate transaminase [EC:2.6.1.44 2.6.1.40]
PGSC0003DMG400018622	K14272 GGAT	glutamate--glyoxylate aminotransferase [EC:2.6.1.4 2.6.1.2 2.6.1.44]
PGSC0003DMG400028317	K01940 argG, ASS1	argininosuccinate synthase [EC:6.3.4.5]
PGSC0003DMG400009343	K01755 argH, ASL	argininosuccinate lyase [EC:4.3.2.1]
PGSC0003DMG400012663	K01939 purA, ADSS	adenylosuccinate synthase [EC:6.3.4.4]
PGSC0003DMG400023683	K01939 purA, ADSS	adenylosuccinate synthase [EC:6.3.4.4]
PGSC0003DMG400000980	K00609 pyrB, PYR2	aspartate carbamoyltransferase catalytic subunit [EC:2.1.3.2]
PGSC0003DMG400001287	K01580 E4.1.1.15, gadB, gadA, GAD	glutamate decarboxylase [EC:4.1.1.15]
PGSC0003DMG400031042	K01580 E4.1.1.15, gadB, gadA, GAD	glutamate decarboxylase [EC:4.1.1.15]
PGSC0003DMG400011754	K16871 POP2	4-aminobutyrate---pyruvate transaminase [EC:2.6.1.96]
PGSC0003DMG400017144	K17761 SSADH	succinate-semialdehyde dehydrogenase, mitochondrial [EC:1.2.1.24]
PGSC0003DMG400008344	K00261 GLUD1_2, gdhA	glutamate dehydrogenase (NAD(P)+) [EC:1.4.1.3]
PGSC0003DMG400016001	K00261 GLUD1_2, gdhA	glutamate dehydrogenase (NAD(P)+) [EC:1.4.1.3]
PGSC0003DMG402006819	K00262 E1.4.1.4, gdhA	glutamate dehydrogenase (NADP+) [EC:1.4.1.4]
PGSC0003DMG400033072	K00294 E1.2.1.88	1-pyrroline-5-carboxylate dehydrogenase [EC:1.2.1.88]
PGSC0003DMG400004355	K01915 glnA, GLUL	glutamine synthetase [EC:6.3.1.2]
PGSC0003DMG400013235	K01915 glnA, GLUL	glutamine synthetase [EC:6.3.1.2]
PGSC0003DMG400007504	K01955 carB, CPA2	carbamoyl-phosphate synthase large subunit [EC:6.3.5.5]
PGSC0003DMG400000337	K01956 carA, CPA1	carbamoyl-phosphate synthase small subunit [EC:6.3.5.5]
PGSC0003DMG401024557	K01956 carA, CPA1	carbamoyl-phosphate synthase small subunit [EC:6.3.5.5]
PGSC0003DMG400006778	K00820 glmS, GFPT	glutamine---fructose-6-phosphate transaminase (isomerizing) [EC:2.6.1.16]
PGSC0003DMG400001618	K00764 purF, PPAT	amidophosphoribosyltransferase [EC:2.4.2.14]
00260 Glycine, serine and threonine metabolism [PATH:ko00260]
PGSC0003DMG400022782	K00928 lysC	aspartate kinase [EC:2.7.2.4]
PGSC0003DMG400033126	K12524 thrA	bifunctional aspartokinase / homoserine dehydrogenase 1 [EC:2.7.2.4 1.1.1.3]
PGSC0003DMG400022796	K00133 asd	aspartate-semialdehyde dehydrogenase [EC:1.2.1.11]
PGSC0003DMG400025309	K00872 thrB	homoserine kinase [EC:2.7.1.39]
PGSC0003DMG400002486	K01733 thrC	threonine synthase [EC:4.2.3.1]
PGSC0003DMG400004886	K01733 thrC	threonine synthase [EC:4.2.3.1]
PGSC0003DMG400011499	K01620 ltaE	threonine aldolase [EC:4.1.2.48]
PGSC0003DMG400004660	K00600 glyA, SHMT	glycine hydroxymethyltransferase [EC:2.1.2.1]
PGSC0003DMG400015745	K00600 glyA, SHMT	glycine hydroxymethyltransferase [EC:2.1.2.1]
PGSC0003DMG400023799	K00600 glyA, SHMT	glycine hydroxymethyltransferase [EC:2.1.2.1]
PGSC0003DMG400004652	K00830 AGXT	alanine-glyoxylate transaminase / serine-glyoxylate transaminase / serine-pyruvate transaminase [EC:2.6.1.44 2.6.1.45 2.6.1.51]
PGSC0003DMG400006186	K15893 HPR1	glycerate dehydrogenase [EC:1.1.1.29]
PGSC0003DMG400022729	K15919 HPR2_3	glyoxylate/hydroxypyruvate reductase [EC:1.1.1.79 1.1.1.81]
PGSC0003DMG400009472	K01834 PGAM, gpmA	2,3-bisphosphoglycerate-dependent phosphoglycerate mutase [EC:5.4.2.11]
PGSC0003DMG400020629	K01834 PGAM, gpmA	2,3-bisphosphoglycerate-dependent phosphoglycerate mutase [EC:5.4.2.11]
PGSC0003DMG400000753	K15634 gpmB	2,3-bisphosphoglycerate-dependent phosphoglycerate mutase [EC:5.4.2.11]
PGSC0003DMG400000935	K15633 gpmI	2,3-bisphosphoglycerate-independent phosphoglycerate mutase [EC:5.4.2.12]
PGSC0003DMG400002559	K15918 GLYK	D-glycerate 3-kinase [EC:2.7.1.31]
PGSC0003DMG400009159	K00058 serA, PHGDH	D-3-phosphoglycerate dehydrogenase / 2-oxoglutarate reductase [EC:1.1.1.95 1.1.1.399]
PGSC0003DMG400018130	K00058 serA, PHGDH	D-3-phosphoglycerate dehydrogenase / 2-oxoglutarate reductase [EC:1.1.1.95 1.1.1.399]
PGSC0003DMG400023264	K00058 serA, PHGDH	D-3-phosphoglycerate dehydrogenase / 2-oxoglutarate reductase [EC:1.1.1.95 1.1.1.399]
PGSC0003DMG400001524	K00831 serC, PSAT1	phosphoserine aminotransferase [EC:2.6.1.52]
PGSC0003DMG400030337	K01079 serB, PSPH	phosphoserine phosphatase [EC:3.1.3.3]
PGSC0003DMG400019077	K00276 AOC3, AOC2, tynA	primary-amine oxidase [EC:1.4.3.21]
PGSC0003DMG400030082	K00276 AOC3, AOC2, tynA	primary-amine oxidase [EC:1.4.3.21]
PGSC0003DMG400031836	K00276 AOC3, AOC2, tynA	primary-amine oxidase [EC:1.4.3.21]
PGSC0003DMG400029938	K00281 GLDC, gcvP	glycine dehydrogenase [EC:1.4.4.2]
PGSC0003DMG400016444	K00605 gcvT, AMT	aminomethyltransferase [EC:2.1.2.10]
PGSC0003DMG400002777	K00382 DLD, lpd, pdhD	dihydrolipoamide dehydrogenase [EC:1.8.1.4]
PGSC0003DMG400004608	K00382 DLD, lpd, pdhD	dihydrolipoamide dehydrogenase [EC:1.8.1.4]
PGSC0003DMG400027156	K00382 DLD, lpd, pdhD	dihydrolipoamide dehydrogenase [EC:1.8.1.4]
PGSC0003DMG400002103	K02437 gcvH, GCSH	glycine cleavage system H protein
PGSC0003DMG400020515	K02437 gcvH, GCSH	glycine cleavage system H protein
PGSC0003DMG401010423	K02437 gcvH, GCSH	glycine cleavage system H protein
PGSC0003DMG402010423	K02437 gcvH, GCSH	glycine cleavage system H protein
PGSC0003DMG400011868	K00827 AGXT2	alanine-glyoxylate transaminase / (R)-3-amino-2-methylpropionate-pyruvate transaminase [EC:2.6.1.44 2.6.1.40]
PGSC0003DMG400012800	K00827 AGXT2	alanine-glyoxylate transaminase / (R)-3-amino-2-methylpropionate-pyruvate transaminase [EC:2.6.1.44 2.6.1.40]
PGSC0003DMG400018622	K14272 GGAT	glutamate--glyoxylate aminotransferase [EC:2.6.1.4 2.6.1.2 2.6.1.44]
PGSC0003DMG400019888	K00499 CMO	choline monooxygenase [EC:1.14.15.7]
PGSC0003DMG400022885	K14085 ALDH7A1	aldehyde dehydrogenase family 7 member A1 [EC:1.2.1.31 1.2.1.8 1.2.1.3]
PGSC0003DMG400026320	K00306 PIPOX	sarcosine oxidase / L-pipecolate oxidase [EC:1.5.3.1 1.5.3.7]
PGSC0003DMG400012987	K01754 E4.3.1.19, ilvA, tdcB	threonine dehydratase [EC:4.3.1.19]
PGSC0003DMG400028273	K01754 E4.3.1.19, ilvA, tdcB	threonine dehydratase [EC:4.3.1.19]
PGSC0003DMG400005820	K12235 SRR	serine racemase [EC:5.1.1.18]
PGSC0003DMG400028566	K01695 trpA	tryptophan synthase alpha chain [EC:4.2.1.20]
PGSC0003DMG400001048	K01696 trpB	tryptophan synthase beta chain [EC:4.2.1.20]
PGSC0003DMG400011282	K01696 trpB	tryptophan synthase beta chain [EC:4.2.1.20]
PGSC0003DMG400029380	K06001 trpB	tryptophan synthase beta chain [EC:4.2.1.20]
00270 Cysteine and methionine metabolism [PATH:ko00270]
PGSC0003DMG400000282	K00640 cysE	serine O-acetyltransferase [EC:2.3.1.30]
PGSC0003DMG400000342	K00640 cysE	serine O-acetyltransferase [EC:2.3.1.30]
PGSC0003DMG400014379	K00640 cysE	serine O-acetyltransferase [EC:2.3.1.30]
PGSC0003DMG400022181	K00640 cysE	serine O-acetyltransferase [EC:2.3.1.30]
PGSC0003DMG400022283	K01738 cysK	cysteine synthase [EC:2.5.1.47]
PGSC0003DMG400023171	K01738 cysK	cysteine synthase [EC:2.5.1.47]
PGSC0003DMG400032264	K01738 cysK	cysteine synthase [EC:2.5.1.47]
PGSC0003DMG400000048	K13034 ATCYSC1	L-3-cyanoalanine synthase/ cysteine synthase [EC:2.5.1.47 4.4.1.9]
PGSC0003DMG400006506	K13034 ATCYSC1	L-3-cyanoalanine synthase/ cysteine synthase [EC:2.5.1.47 4.4.1.9]
PGSC0003DMG400029836	K01760 metC	cysteine-S-conjugate beta-lyase [EC:4.4.1.13]
PGSC0003DMG400032243	K00547 mmuM, BHMT2	homocysteine S-methyltransferase [EC:2.1.1.10]
PGSC0003DMG400008708	K00549 metE	5-methyltetrahydropteroyltriglutamate--homocysteine methyltransferase [EC:2.1.1.14]
PGSC0003DMG400028127	K00549 metE	5-methyltetrahydropteroyltriglutamate--homocysteine methyltransferase [EC:2.1.1.14]
PGSC0003DMG400004688	K00789 metK, MAT	S-adenosylmethionine synthetase [EC:2.5.1.6]
PGSC0003DMG400018292	K00789 metK, MAT	S-adenosylmethionine synthetase [EC:2.5.1.6]
PGSC0003DMG400028287	K00789 metK, MAT	S-adenosylmethionine synthetase [EC:2.5.1.6]
PGSC0003DMG400037250	K00789 metK, MAT	S-adenosylmethionine synthetase [EC:2.5.1.6]
PGSC0003DMG400007518	K01611 speD, AMD1	S-adenosylmethionine decarboxylase [EC:4.1.1.50]
PGSC0003DMG400010051	K01611 speD, AMD1	S-adenosylmethionine decarboxylase [EC:4.1.1.50]
PGSC0003DMG400016009	K01611 speD, AMD1	S-adenosylmethionine decarboxylase [EC:4.1.1.50]
PGSC0003DMG400004111	K00797 speE, SRM, SPE3	spermidine synthase [EC:2.5.1.16]
PGSC0003DMG400009077	K00797 speE, SRM, SPE3	spermidine synthase [EC:2.5.1.16]
PGSC0003DMG400024232	K00797 speE, SRM, SPE3	spermidine synthase [EC:2.5.1.16]
PGSC0003DMG400002800	K05953 NAS	nicotianamine synthase [EC:2.5.1.43]
PGSC0003DMG400001636	K01244 MTN	5'-methylthioadenosine nucleosidase [EC:3.2.2.16]
PGSC0003DMG400025861	K00899 mtnK	5-methylthioribose kinase [EC:2.7.1.100]
PGSC0003DMG400025199	K08963 mtnA	methylthioribose-1-phosphate isomerase [EC:5.3.1.23]
PGSC0003DMG400012412	K16054 DEP1	methylthioribulose 1-phosphate dehydratase / enolase-phosphatase E1 [EC:4.2.1.109 3.1.3.77]
PGSC0003DMG400006449	K08967 mtnD, mtnZ, ADI1	1,2-dihydroxy-3-keto-5-methylthiopentene dioxygenase [EC:1.13.11.53 1.13.11.54]
PGSC0003DMG400006450	K08967 mtnD, mtnZ, ADI1	1,2-dihydroxy-3-keto-5-methylthiopentene dioxygenase [EC:1.13.11.53 1.13.11.54]
PGSC0003DMG400029022	K23977 GTK	L-glutamine---4-(methylsulfanyl)-2-oxobutanoate aminotransferase [EC:2.6.1.117]
PGSC0003DMG400009374	K00815 TAT	tyrosine aminotransferase [EC:2.6.1.5]
PGSC0003DMG400021276	K00815 TAT	tyrosine aminotransferase [EC:2.6.1.5]
PGSC0003DMG400026820	K00815 TAT	tyrosine aminotransferase [EC:2.6.1.5]
PGSC0003DMG400012239	K01761 E4.4.1.11	methionine-gamma-lyase [EC:4.4.1.11]
PGSC0003DMG400004285	K00558 DNMT1, dcm	DNA (cytosine-5)-methyltransferase 1 [EC:2.1.1.37]
PGSC0003DMG400018493	K00558 DNMT1, dcm	DNA (cytosine-5)-methyltransferase 1 [EC:2.1.1.37]
PGSC0003DMG400030941	K00558 DNMT1, dcm	DNA (cytosine-5)-methyltransferase 1 [EC:2.1.1.37]
PGSC0003DMG401024702	K17398 DNMT3A	DNA (cytosine-5)-methyltransferase 3A [EC:2.1.1.37]
PGSC0003DMG402024702	K17398 DNMT3A	DNA (cytosine-5)-methyltransferase 3A [EC:2.1.1.37]
PGSC0003DMG400004572	K01251 E3.3.1.1, ahcY	adenosylhomocysteinase [EC:3.3.1.1]
PGSC0003DMG400000193	K20772 ACS1_2_6	1-aminocyclopropane-1-carboxylate synthase 1/2/6 [EC:4.4.1.14]
PGSC0003DMG400005825	K20772 ACS1_2_6	1-aminocyclopropane-1-carboxylate synthase 1/2/6 [EC:4.4.1.14]
PGSC0003DMG400012186	K20772 ACS1_2_6	1-aminocyclopropane-1-carboxylate synthase 1/2/6 [EC:4.4.1.14]
PGSC0003DMG400021426	K01762 ACS	1-aminocyclopropane-1-carboxylate synthase [EC:4.4.1.14]
PGSC0003DMG400033885	K01762 ACS	1-aminocyclopropane-1-carboxylate synthase [EC:4.4.1.14]
PGSC0003DMG400002321	K05933 E1.14.17.4	aminocyclopropanecarboxylate oxidase [EC:1.14.17.4]
PGSC0003DMG400013894	K05933 E1.14.17.4	aminocyclopropanecarboxylate oxidase [EC:1.14.17.4]
PGSC0003DMG400016714	K05933 E1.14.17.4	aminocyclopropanecarboxylate oxidase [EC:1.14.17.4]
PGSC0003DMG400021476	K05933 E1.14.17.4	aminocyclopropanecarboxylate oxidase [EC:1.14.17.4]
PGSC0003DMG400022782	K00928 lysC	aspartate kinase [EC:2.7.2.4]
PGSC0003DMG400033126	K12524 thrA	bifunctional aspartokinase / homoserine dehydrogenase 1 [EC:2.7.2.4 1.1.1.3]
PGSC0003DMG400022796	K00133 asd	aspartate-semialdehyde dehydrogenase [EC:1.2.1.11]
PGSC0003DMG400008477	K01739 metB	cystathionine gamma-synthase [EC:2.5.1.48]
PGSC0003DMG400025134	K01739 metB	cystathionine gamma-synthase [EC:2.5.1.48]
PGSC0003DMG400021425	K00826 E2.6.1.42, ilvE	branched-chain amino acid aminotransferase [EC:2.6.1.42]
PGSC0003DMG400011868	K00827 AGXT2	alanine-glyoxylate transaminase / (R)-3-amino-2-methylpropionate-pyruvate transaminase [EC:2.6.1.44 2.6.1.40]
PGSC0003DMG400012800	K00827 AGXT2	alanine-glyoxylate transaminase / (R)-3-amino-2-methylpropionate-pyruvate transaminase [EC:2.6.1.44 2.6.1.40]
PGSC0003DMG400012210	K01919 gshA	glutamate--cysteine ligase [EC:6.3.2.2]
PGSC0003DMG400028599	K21456 GSS	glutathione synthase [EC:6.3.2.3]
PGSC0003DMG400010840	K14454 GOT1	aspartate aminotransferase, cytoplasmic [EC:2.6.1.1]
PGSC0003DMG400015637	K14454 GOT1	aspartate aminotransferase, cytoplasmic [EC:2.6.1.1]
PGSC0003DMG400006678	K14455 GOT2	aspartate aminotransferase, mitochondrial [EC:2.6.1.1]
PGSC0003DMG400020416	K14455 GOT2	aspartate aminotransferase, mitochondrial [EC:2.6.1.1]
PGSC0003DMG400029897	K00811 ASP5	aspartate aminotransferase, chloroplastic [EC:2.6.1.1]
PGSC0003DMG400022232	K01011 TST, MPST, sseA	thiosulfate/3-mercaptopyruvate sulfurtransferase [EC:2.8.1.1 2.8.1.2]
PGSC0003DMG400004800	K00016 LDH, ldh	L-lactate dehydrogenase [EC:1.1.1.27]
PGSC0003DMG400012478	K00016 LDH, ldh	L-lactate dehydrogenase [EC:1.1.1.27]
PGSC0003DMG400022710	K05396 dcyD	D-cysteine desulfhydrase [EC:4.4.1.15]
PGSC0003DMG400031041	K05396 dcyD	D-cysteine desulfhydrase [EC:4.4.1.15]
PGSC0003DMG400001121	K22207 LCD	L-cysteine desulfhydrase [EC:4.4.1.28]
PGSC0003DMG400031255	K22207 LCD	L-cysteine desulfhydrase [EC:4.4.1.28]
PGSC0003DMG400026029	K00025 MDH1	malate dehydrogenase [EC:1.1.1.37]
PGSC0003DMG400019511	K00026 MDH2	malate dehydrogenase [EC:1.1.1.37]
PGSC0003DMG400009159	K00058 serA, PHGDH	D-3-phosphoglycerate dehydrogenase / 2-oxoglutarate reductase [EC:1.1.1.95 1.1.1.399]
PGSC0003DMG400018130	K00058 serA, PHGDH	D-3-phosphoglycerate dehydrogenase / 2-oxoglutarate reductase [EC:1.1.1.95 1.1.1.399]
PGSC0003DMG400023264	K00058 serA, PHGDH	D-3-phosphoglycerate dehydrogenase / 2-oxoglutarate reductase [EC:1.1.1.95 1.1.1.399]
PGSC0003DMG400001524	K00831 serC, PSAT1	phosphoserine aminotransferase [EC:2.6.1.52]
00280 Valine, leucine and isoleucine degradation [PATH:ko00280]
PGSC0003DMG400021425	K00826 E2.6.1.42, ilvE	branched-chain amino acid aminotransferase [EC:2.6.1.42]
PGSC0003DMG400013029	K00166 BCKDHA, bkdA1	2-oxoisovalerate dehydrogenase E1 component alpha subunit [EC:1.2.4.4]
PGSC0003DMG400024860	K00166 BCKDHA, bkdA1	2-oxoisovalerate dehydrogenase E1 component alpha subunit [EC:1.2.4.4]
PGSC0003DMG401023446	K00166 BCKDHA, bkdA1	2-oxoisovalerate dehydrogenase E1 component alpha subunit [EC:1.2.4.4]
PGSC0003DMG402023446	K00166 BCKDHA, bkdA1	2-oxoisovalerate dehydrogenase E1 component alpha subunit [EC:1.2.4.4]
PGSC0003DMG400011330	K09699 DBT, bkdB	2-oxoisovalerate dehydrogenase E2 component (dihydrolipoyl transacylase) [EC:2.3.1.168]
PGSC0003DMG400002777	K00382 DLD, lpd, pdhD	dihydrolipoamide dehydrogenase [EC:1.8.1.4]
PGSC0003DMG400004608	K00382 DLD, lpd, pdhD	dihydrolipoamide dehydrogenase [EC:1.8.1.4]
PGSC0003DMG400027156	K00382 DLD, lpd, pdhD	dihydrolipoamide dehydrogenase [EC:1.8.1.4]
PGSC0003DMG400023436	K00249 ACADM, acd	acyl-CoA dehydrogenase [EC:1.3.8.7]
PGSC0003DMG400008113	K00253 IVD, ivd	isovaleryl-CoA dehydrogenase [EC:1.3.8.4]
PGSC0003DMG400026901	K00253 IVD, ivd	isovaleryl-CoA dehydrogenase [EC:1.3.8.4]
PGSC0003DMG400001206	K01692 paaF, echA	enoyl-CoA hydratase [EC:4.2.1.17]
PGSC0003DMG400015808	K07513 ACAA1	acetyl-CoA acyltransferase 1 [EC:2.3.1.16]
PGSC0003DMG400029618	K07513 ACAA1	acetyl-CoA acyltransferase 1 [EC:2.3.1.16]
PGSC0003DMG400000014	K05605 HIBCH	3-hydroxyisobutyryl-CoA hydrolase [EC:3.1.2.4]
PGSC0003DMG400000017	K05605 HIBCH	3-hydroxyisobutyryl-CoA hydrolase [EC:3.1.2.4]
PGSC0003DMG400001797	K05605 HIBCH	3-hydroxyisobutyryl-CoA hydrolase [EC:3.1.2.4]
PGSC0003DMG400001814	K05605 HIBCH	3-hydroxyisobutyryl-CoA hydrolase [EC:3.1.2.4]
PGSC0003DMG400007849	K05605 HIBCH	3-hydroxyisobutyryl-CoA hydrolase [EC:3.1.2.4]
PGSC0003DMG400016674	K05605 HIBCH	3-hydroxyisobutyryl-CoA hydrolase [EC:3.1.2.4]
PGSC0003DMG401025828	K05605 HIBCH	3-hydroxyisobutyryl-CoA hydrolase [EC:3.1.2.4]
PGSC0003DMG402025828	K05605 HIBCH	3-hydroxyisobutyryl-CoA hydrolase [EC:3.1.2.4]
PGSC0003DMG403025826	K05605 HIBCH	3-hydroxyisobutyryl-CoA hydrolase [EC:3.1.2.4]
PGSC0003DMG400024696	K00020 HIBADH, mmsB	3-hydroxyisobutyrate dehydrogenase [EC:1.1.1.31]
PGSC0003DMG400031113	K00020 HIBADH, mmsB	3-hydroxyisobutyrate dehydrogenase [EC:1.1.1.31]
PGSC0003DMG400003617	K00128 ALDH	aldehyde dehydrogenase (NAD+) [EC:1.2.1.3]
PGSC0003DMG400003619	K00128 ALDH	aldehyde dehydrogenase (NAD+) [EC:1.2.1.3]
PGSC0003DMG400017568	K00128 ALDH	aldehyde dehydrogenase (NAD+) [EC:1.2.1.3]
PGSC0003DMG400019991	K00128 ALDH	aldehyde dehydrogenase (NAD+) [EC:1.2.1.3]
PGSC0003DMG400022885	K14085 ALDH7A1	aldehyde dehydrogenase family 7 member A1 [EC:1.2.1.31 1.2.1.8 1.2.1.3]
PGSC0003DMG400026465	K18660 ACSF3	malonyl-CoA/methylmalonyl-CoA synthetase [EC:6.2.1.-]
PGSC0003DMG401014852	K18660 ACSF3	malonyl-CoA/methylmalonyl-CoA synthetase [EC:6.2.1.-]
PGSC0003DMG400011868	K00827 AGXT2	alanine-glyoxylate transaminase / (R)-3-amino-2-methylpropionate-pyruvate transaminase [EC:2.6.1.44 2.6.1.40]
PGSC0003DMG400012800	K00827 AGXT2	alanine-glyoxylate transaminase / (R)-3-amino-2-methylpropionate-pyruvate transaminase [EC:2.6.1.44 2.6.1.40]
PGSC0003DMG401019352	K01968 E6.4.1.4A	3-methylcrotonyl-CoA carboxylase alpha subunit [EC:6.4.1.4]
PGSC0003DMG400025888	K01969 E6.4.1.4B	3-methylcrotonyl-CoA carboxylase beta subunit [EC:6.4.1.4]
PGSC0003DMG400026228	K05607 AUH	methylglutaconyl-CoA hydratase [EC:4.2.1.18]
PGSC0003DMG400031250	K01640 HMGCL, hmgL	hydroxymethylglutaryl-CoA lyase [EC:4.1.3.4]
PGSC0003DMG400033114	K01640 HMGCL, hmgL	hydroxymethylglutaryl-CoA lyase [EC:4.1.3.4]
PGSC0003DMG400010900	K00626 ACAT, atoB	acetyl-CoA C-acetyltransferase [EC:2.3.1.9]
PGSC0003DMG400019748	K00626 ACAT, atoB	acetyl-CoA C-acetyltransferase [EC:2.3.1.9]
PGSC0003DMG400022749	K01641 HMGCS	hydroxymethylglutaryl-CoA synthase [EC:2.3.3.10]
00290 Valine, leucine and isoleucine biosynthesis [PATH:ko00290]
PGSC0003DMG400012987	K01754 E4.3.1.19, ilvA, tdcB	threonine dehydratase [EC:4.3.1.19]
PGSC0003DMG400028273	K01754 E4.3.1.19, ilvA, tdcB	threonine dehydratase [EC:4.3.1.19]
PGSC0003DMG400013459	K01703 leuC, IPMI-L	3-isopropylmalate/(R)-2-methylmalate dehydratase large subunit [EC:4.2.1.33 4.2.1.35]
PGSC0003DMG401001552	K01703 leuC, IPMI-L	3-isopropylmalate/(R)-2-methylmalate dehydratase large subunit [EC:4.2.1.33 4.2.1.35]
PGSC0003DMG402001552	K01703 leuC, IPMI-L	3-isopropylmalate/(R)-2-methylmalate dehydratase large subunit [EC:4.2.1.33 4.2.1.35]
PGSC0003DMG400024154	K01704 leuD, IPMI-S	3-isopropylmalate/(R)-2-methylmalate dehydratase small subunit [EC:4.2.1.33 4.2.1.35]
PGSC0003DMG400030577	K00052 leuB, IMDH	3-isopropylmalate dehydrogenase [EC:1.1.1.85]
PGSC0003DMG400007078	K01652 E2.2.1.6L, ilvB, ilvG, ilvI	acetolactate synthase I/II/III large subunit [EC:2.2.1.6]
PGSC0003DMG400034102	K01652 E2.2.1.6L, ilvB, ilvG, ilvI	acetolactate synthase I/II/III large subunit [EC:2.2.1.6]
PGSC0003DMG400016242	K01653 E2.2.1.6S, ilvH, ilvN	acetolactate synthase I/III small subunit [EC:2.2.1.6]
PGSC0003DMG400007859	K00053 ilvC	ketol-acid reductoisomerase [EC:1.1.1.86]
PGSC0003DMG400020446	K00053 ilvC	ketol-acid reductoisomerase [EC:1.1.1.86]
PGSC0003DMG400019163	K01687 ilvD	dihydroxy-acid dehydratase [EC:4.2.1.9]
PGSC0003DMG400021425	K00826 E2.6.1.42, ilvE	branched-chain amino acid aminotransferase [EC:2.6.1.42]
PGSC0003DMG400014622	K01649 leuA, IMS	2-isopropylmalate synthase [EC:2.3.3.13]
PGSC0003DMG400016337	K01649 leuA, IMS	2-isopropylmalate synthase [EC:2.3.3.13]
00300 Lysine biosynthesis [PATH:ko00300]
PGSC0003DMG400022782	K00928 lysC	aspartate kinase [EC:2.7.2.4]
PGSC0003DMG400033126	K12524 thrA	bifunctional aspartokinase / homoserine dehydrogenase 1 [EC:2.7.2.4 1.1.1.3]
PGSC0003DMG400022796	K00133 asd	aspartate-semialdehyde dehydrogenase [EC:1.2.1.11]
PGSC0003DMG400019758	K01714 dapA	4-hydroxy-tetrahydrodipicolinate synthase [EC:4.3.3.7]
PGSC0003DMG400028240	K01714 dapA	4-hydroxy-tetrahydrodipicolinate synthase [EC:4.3.3.7]
PGSC0003DMG400028592	K00215 dapB	4-hydroxy-tetrahydrodipicolinate reductase [EC:1.17.1.8]
PGSC0003DMG400022929	K10206 E2.6.1.83	LL-diaminopimelate aminotransferase [EC:2.6.1.83]
PGSC0003DMG400000737	K01586 lysA	diaminopimelate decarboxylase [EC:4.1.1.20]
00310 Lysine degradation [PATH:ko00310]
PGSC0003DMG401015935	K14157 AASS	alpha-aminoadipic semialdehyde synthase [EC:1.5.1.8 1.5.1.9]
PGSC0003DMG402015935	K14157 AASS	alpha-aminoadipic semialdehyde synthase [EC:1.5.1.8 1.5.1.9]
PGSC0003DMG400022885	K14085 ALDH7A1	aldehyde dehydrogenase family 7 member A1 [EC:1.2.1.31 1.2.1.8 1.2.1.3]
PGSC0003DMG400022308	K00658 DLST, sucB	2-oxoglutarate dehydrogenase E2 component (dihydrolipoamide succinyltransferase) [EC:2.3.1.61]
PGSC0003DMG400027873	K00658 DLST, sucB	2-oxoglutarate dehydrogenase E2 component (dihydrolipoamide succinyltransferase) [EC:2.3.1.61]
PGSC0003DMG400002777	K00382 DLD, lpd, pdhD	dihydrolipoamide dehydrogenase [EC:1.8.1.4]
PGSC0003DMG400004608	K00382 DLD, lpd, pdhD	dihydrolipoamide dehydrogenase [EC:1.8.1.4]
PGSC0003DMG400027156	K00382 DLD, lpd, pdhD	dihydrolipoamide dehydrogenase [EC:1.8.1.4]
PGSC0003DMG400001206	K01692 paaF, echA	enoyl-CoA hydratase [EC:4.2.1.17]
PGSC0003DMG400010900	K00626 ACAT, atoB	acetyl-CoA C-acetyltransferase [EC:2.3.1.9]
PGSC0003DMG400019748	K00626 ACAT, atoB	acetyl-CoA C-acetyltransferase [EC:2.3.1.9]
PGSC0003DMG400026320	K00306 PIPOX	sarcosine oxidase / L-pipecolate oxidase [EC:1.5.3.1 1.5.3.7]
PGSC0003DMG402022530	K18826 CAMKMT	calmodulin-lysine N-methyltransferase [EC:2.1.1.60]
PGSC0003DMG400017559	K11426 SMYD	[histone H3]-lysine4/36 N-trimethyltransferase SMYD [EC:2.1.1.354 2.1.1.357]
PGSC0003DMG400026163	K22748 ATXR3, SDG2	[histone H3]-lysine4 N-trimethyltransferase ATXR3 [EC:2.1.1.354]
PGSC0003DMG400026579	K11420 EHMT	[histone H3]-lysine9 N-trimethyltransferase EHMT [EC:2.1.1.355]
PGSC0003DMG400029251	K11420 EHMT	[histone H3]-lysine9 N-trimethyltransferase EHMT [EC:2.1.1.355]
PGSC0003DMG400009044	K11430 EZH2	[histone H3]-lysine27 N-trimethyltransferase EZH2 [EC:2.1.1.356]
PGSC0003DMG400017957	K11433 SETMAR	[histone H3]-lysine36 N-dimethyltransferase SETMAR [EC:2.1.1.357]
PGSC0003DMG400007185	K24405 SUVH1	[histone H3]-lysine9 N-dimethyltransferase [EC:2.1.1.368]
PGSC0003DMG400030077	K24405 SUVH1	[histone H3]-lysine9 N-dimethyltransferase [EC:2.1.1.368]
PGSC0003DMG400003617	K00128 ALDH	aldehyde dehydrogenase (NAD+) [EC:1.2.1.3]
PGSC0003DMG400003619	K00128 ALDH	aldehyde dehydrogenase (NAD+) [EC:1.2.1.3]
PGSC0003DMG400017568	K00128 ALDH	aldehyde dehydrogenase (NAD+) [EC:1.2.1.3]
PGSC0003DMG400019991	K00128 ALDH	aldehyde dehydrogenase (NAD+) [EC:1.2.1.3]
00220 Arginine biosynthesis [PATH:ko00220]
PGSC0003DMG400015463	K00611 OTC, argF, argI	ornithine carbamoyltransferase [EC:2.1.3.3]
PGSC0003DMG400028317	K01940 argG, ASS1	argininosuccinate synthase [EC:6.3.4.5]
PGSC0003DMG400009343	K01755 argH, ASL	argininosuccinate lyase [EC:4.3.2.1]
PGSC0003DMG400001246	K01427 URE	urease [EC:3.5.1.5]
PGSC0003DMG400014819	K13427 NOA1	nitric-oxide synthase, plant [EC:1.14.13.39]
PGSC0003DMG400004355	K01915 glnA, GLUL	glutamine synthetase [EC:6.3.1.2]
PGSC0003DMG400013235	K01915 glnA, GLUL	glutamine synthetase [EC:6.3.1.2]
PGSC0003DMG400008344	K00261 GLUD1_2, gdhA	glutamate dehydrogenase (NAD(P)+) [EC:1.4.1.3]
PGSC0003DMG400016001	K00261 GLUD1_2, gdhA	glutamate dehydrogenase (NAD(P)+) [EC:1.4.1.3]
PGSC0003DMG402006819	K00262 E1.4.1.4, gdhA	glutamate dehydrogenase (NADP+) [EC:1.4.1.4]
PGSC0003DMG400010840	K14454 GOT1	aspartate aminotransferase, cytoplasmic [EC:2.6.1.1]
PGSC0003DMG400015637	K14454 GOT1	aspartate aminotransferase, cytoplasmic [EC:2.6.1.1]
PGSC0003DMG400006678	K14455 GOT2	aspartate aminotransferase, mitochondrial [EC:2.6.1.1]
PGSC0003DMG400020416	K14455 GOT2	aspartate aminotransferase, mitochondrial [EC:2.6.1.1]
PGSC0003DMG400029897	K00811 ASP5	aspartate aminotransferase, chloroplastic [EC:2.6.1.1]
PGSC0003DMG400004899	K00814 GPT, ALT	alanine transaminase [EC:2.6.1.2]
PGSC0003DMG400018622	K14272 GGAT	glutamate--glyoxylate aminotransferase [EC:2.6.1.4 2.6.1.2 2.6.1.44]
PGSC0003DMG400009061	K14682 argAB	amino-acid N-acetyltransferase [EC:2.3.1.1]
PGSC0003DMG400021414	K14682 argAB	amino-acid N-acetyltransferase [EC:2.3.1.1]
PGSC0003DMG400008852	K00620 argJ	glutamate N-acetyltransferase / amino-acid N-acetyltransferase [EC:2.3.1.35 2.3.1.1]
PGSC0003DMG400003981	K00930 argB	acetylglutamate kinase [EC:2.7.2.8]
PGSC0003DMG401025903	K00145 argC	N-acetyl-gamma-glutamyl-phosphate reductase [EC:1.2.1.38]
PGSC0003DMG402025903	K00145 argC	N-acetyl-gamma-glutamyl-phosphate reductase [EC:1.2.1.38]
PGSC0003DMG400022742	K00818 E2.6.1.11, argD	acetylornithine aminotransferase [EC:2.6.1.11]
PGSC0003DMG400000909	K14677 ACY1	aminoacylase [EC:3.5.1.14]
PGSC0003DMG400017513	K01438 argE	acetylornithine deacetylase [EC:3.5.1.16]
00330 Arginine and proline metabolism [PATH:ko00330]
PGSC0003DMG400001662	K01583 E4.1.1.19	arginine decarboxylase [EC:4.1.1.19]
PGSC0003DMG400026671	K01583 E4.1.1.19	arginine decarboxylase [EC:4.1.1.19]
PGSC0003DMG400000653	K10536 aguA	agmatine deiminase [EC:3.5.3.12]
PGSC0003DMG400026336	K12251 aguB	N-carbamoylputrescine amidase [EC:3.5.1.53]
PGSC0003DMG400009959	K01581 E4.1.1.17, ODC1, speC, speF	ornithine decarboxylase [EC:4.1.1.17]
PGSC0003DMG400004111	K00797 speE, SRM, SPE3	spermidine synthase [EC:2.5.1.16]
PGSC0003DMG400009077	K00797 speE, SRM, SPE3	spermidine synthase [EC:2.5.1.16]
PGSC0003DMG400024232	K00797 speE, SRM, SPE3	spermidine synthase [EC:2.5.1.16]
PGSC0003DMG400007518	K01611 speD, AMD1	S-adenosylmethionine decarboxylase [EC:4.1.1.50]
PGSC0003DMG400010051	K01611 speD, AMD1	S-adenosylmethionine decarboxylase [EC:4.1.1.50]
PGSC0003DMG400016009	K01611 speD, AMD1	S-adenosylmethionine decarboxylase [EC:4.1.1.50]
PGSC0003DMG400017833	K12259 SMOX, PAO5	spermine oxidase [EC:1.5.3.16 1.5.3.-]
PGSC0003DMG400044110	K12259 SMOX, PAO5	spermine oxidase [EC:1.5.3.16 1.5.3.-]
PGSC0003DMG400006854	K13366 MPAO, PAO1	polyamine oxidase [EC:1.5.3.14 1.5.3.16 1.5.3.-]
PGSC0003DMG400015925	K17839 PAO4, PAO3, PAO2	polyamine oxidase [EC:1.5.3.17 1.5.3.-]
PGSC0003DMG400019718	K17839 PAO4, PAO3, PAO2	polyamine oxidase [EC:1.5.3.17 1.5.3.-]
PGSC0003DMG400028810	K17839 PAO4, PAO3, PAO2	polyamine oxidase [EC:1.5.3.17 1.5.3.-]
PGSC0003DMG401024074	K17839 PAO4, PAO3, PAO2	polyamine oxidase [EC:1.5.3.17 1.5.3.-]
PGSC0003DMG400003617	K00128 ALDH	aldehyde dehydrogenase (NAD+) [EC:1.2.1.3]
PGSC0003DMG400003619	K00128 ALDH	aldehyde dehydrogenase (NAD+) [EC:1.2.1.3]
PGSC0003DMG400017568	K00128 ALDH	aldehyde dehydrogenase (NAD+) [EC:1.2.1.3]
PGSC0003DMG400019991	K00128 ALDH	aldehyde dehydrogenase (NAD+) [EC:1.2.1.3]
PGSC0003DMG400022885	K14085 ALDH7A1	aldehyde dehydrogenase family 7 member A1 [EC:1.2.1.31 1.2.1.8 1.2.1.3]
PGSC0003DMG400002019	K01426 E3.5.1.4, amiE	amidase [EC:3.5.1.4]
PGSC0003DMG400043451	K01426 E3.5.1.4, amiE	amidase [EC:3.5.1.4]
PGSC0003DMG400014819	K13427 NOA1	nitric-oxide synthase, plant [EC:1.14.13.39]
PGSC0003DMG400029872	K00819 rocD, OAT	ornithine--oxo-acid transaminase [EC:2.6.1.13]
PGSC0003DMG400010441	K00286 proC	pyrroline-5-carboxylate reductase [EC:1.5.1.2]
PGSC0003DMG400010050	K00318 PRODH, fadM, putB	proline dehydrogenase [EC:1.5.5.2]
PGSC0003DMG400033072	K00294 E1.2.1.88	1-pyrroline-5-carboxylate dehydrogenase [EC:1.2.1.88]
PGSC0003DMG401026767	K12657 ALDH18A1, P5CS	delta-1-pyrroline-5-carboxylate synthetase [EC:2.7.2.11 1.2.1.41]
PGSC0003DMG402026767	K12657 ALDH18A1, P5CS	delta-1-pyrroline-5-carboxylate synthetase [EC:2.7.2.11 1.2.1.41]
PGSC0003DMG400003662	K00472 P4HA	prolyl 4-hydroxylase [EC:1.14.11.2]
PGSC0003DMG400006899	K00472 P4HA	prolyl 4-hydroxylase [EC:1.14.11.2]
PGSC0003DMG400013019	K00472 P4HA	prolyl 4-hydroxylase [EC:1.14.11.2]
PGSC0003DMG400015788	K00472 P4HA	prolyl 4-hydroxylase [EC:1.14.11.2]
PGSC0003DMG400024941	K00472 P4HA	prolyl 4-hydroxylase [EC:1.14.11.2]
PGSC0003DMG400030788	K00472 P4HA	prolyl 4-hydroxylase [EC:1.14.11.2]
PGSC0003DMG400032102	K00472 P4HA	prolyl 4-hydroxylase [EC:1.14.11.2]
PGSC0003DMG400010840	K14454 GOT1	aspartate aminotransferase, cytoplasmic [EC:2.6.1.1]
PGSC0003DMG400015637	K14454 GOT1	aspartate aminotransferase, cytoplasmic [EC:2.6.1.1]
PGSC0003DMG400006678	K14455 GOT2	aspartate aminotransferase, mitochondrial [EC:2.6.1.1]
PGSC0003DMG400020416	K14455 GOT2	aspartate aminotransferase, mitochondrial [EC:2.6.1.1]
PGSC0003DMG400029897	K00811 ASP5	aspartate aminotransferase, chloroplastic [EC:2.6.1.1]
00340 Histidine metabolism [PATH:ko00340]
PGSC0003DMG400024926	K00765 hisG	ATP phosphoribosyltransferase [EC:2.4.2.17]
PGSC0003DMG402004569	K11755 hisIE	phosphoribosyl-AMP cyclohydrolase / phosphoribosyl-ATP pyrophosphohydrolase [EC:3.5.4.19 3.6.1.31]
PGSC0003DMG400023338	K01814 hisA	phosphoribosylformimino-5-aminoimidazole carboxamide ribotide isomerase [EC:5.3.1.16]
PGSC0003DMG400022211	K01663 HIS7	imidazole glycerol-phosphate synthase [EC:4.3.2.10]
PGSC0003DMG400030085	K01693 hisB	imidazoleglycerol-phosphate dehydratase [EC:4.2.1.19]
PGSC0003DMG400032541	K00817 hisC	histidinol-phosphate aminotransferase [EC:2.6.1.9]
PGSC0003DMG400030950	K18649 IMPL2	inositol-phosphate phosphatase / L-galactose 1-phosphate phosphatase / histidinol-phosphatase [EC:3.1.3.25 3.1.3.93 3.1.3.15]
PGSC0003DMG400028409	K00013 hisD	histidinol dehydrogenase [EC:1.1.1.23]
PGSC0003DMG400003617	K00128 ALDH	aldehyde dehydrogenase (NAD+) [EC:1.2.1.3]
PGSC0003DMG400003619	K00128 ALDH	aldehyde dehydrogenase (NAD+) [EC:1.2.1.3]
PGSC0003DMG400017568	K00128 ALDH	aldehyde dehydrogenase (NAD+) [EC:1.2.1.3]
PGSC0003DMG400019991	K00128 ALDH	aldehyde dehydrogenase (NAD+) [EC:1.2.1.3]
PGSC0003DMG400022885	K14085 ALDH7A1	aldehyde dehydrogenase family 7 member A1 [EC:1.2.1.31 1.2.1.8 1.2.1.3]
00350 Tyrosine metabolism [PATH:ko00350]
PGSC0003DMG400010840	K14454 GOT1	aspartate aminotransferase, cytoplasmic [EC:2.6.1.1]
PGSC0003DMG400015637	K14454 GOT1	aspartate aminotransferase, cytoplasmic [EC:2.6.1.1]
PGSC0003DMG400006678	K14455 GOT2	aspartate aminotransferase, mitochondrial [EC:2.6.1.1]
PGSC0003DMG400020416	K14455 GOT2	aspartate aminotransferase, mitochondrial [EC:2.6.1.1]
PGSC0003DMG400029897	K00811 ASP5	aspartate aminotransferase, chloroplastic [EC:2.6.1.1]
PGSC0003DMG400027919	K15849 PAT, AAT	bifunctional aspartate aminotransferase and glutamate/aspartate-prephenate aminotransferase [EC:2.6.1.1 2.6.1.78 2.6.1.79]
PGSC0003DMG400009374	K00815 TAT	tyrosine aminotransferase [EC:2.6.1.5]
PGSC0003DMG400021276	K00815 TAT	tyrosine aminotransferase [EC:2.6.1.5]
PGSC0003DMG400026820	K00815 TAT	tyrosine aminotransferase [EC:2.6.1.5]
PGSC0003DMG400032541	K00817 hisC	histidinol-phosphate aminotransferase [EC:2.6.1.9]
PGSC0003DMG400017420	K00457 HPD, hppD	4-hydroxyphenylpyruvate dioxygenase [EC:1.13.11.27]
PGSC0003DMG400015330	K00451 HGD, hmgA	homogentisate 1,2-dioxygenase [EC:1.13.11.5]
PGSC0003DMG400012762	K01800 maiA, GSTZ1	maleylacetoacetate isomerase [EC:5.2.1.2]
PGSC0003DMG400018269	K01800 maiA, GSTZ1	maleylacetoacetate isomerase [EC:5.2.1.2]
PGSC0003DMG400013273	K01555 FAH, fahA	fumarylacetoacetase [EC:3.7.1.2]
PGSC0003DMG400018914	K00422 E1.10.3.1	polyphenol oxidase [EC:1.10.3.1]
PGSC0003DMG400018916	K00422 E1.10.3.1	polyphenol oxidase [EC:1.10.3.1]
PGSC0003DMG400022430	K00422 E1.10.3.1	polyphenol oxidase [EC:1.10.3.1]
PGSC0003DMG400018358	K01593 DDC, TDC	aromatic-L-amino-acid/L-tryptophan decarboxylase [EC:4.1.1.28 4.1.1.105]
PGSC0003DMG400019077	K00276 AOC3, AOC2, tynA	primary-amine oxidase [EC:1.4.3.21]
PGSC0003DMG400030082	K00276 AOC3, AOC2, tynA	primary-amine oxidase [EC:1.4.3.21]
PGSC0003DMG400031836	K00276 AOC3, AOC2, tynA	primary-amine oxidase [EC:1.4.3.21]
PGSC0003DMG400007717	K00121 frmA, ADH5, adhC	S-(hydroxymethyl)glutathione dehydrogenase / alcohol dehydrogenase [EC:1.1.1.284 1.1.1.1]
PGSC0003DMG400014870	K00121 frmA, ADH5, adhC	S-(hydroxymethyl)glutathione dehydrogenase / alcohol dehydrogenase [EC:1.1.1.284 1.1.1.1]
PGSC0003DMG400018565	K00121 frmA, ADH5, adhC	S-(hydroxymethyl)glutathione dehydrogenase / alcohol dehydrogenase [EC:1.1.1.284 1.1.1.1]
PGSC0003DMG400029412	K00121 frmA, ADH5, adhC	S-(hydroxymethyl)glutathione dehydrogenase / alcohol dehydrogenase [EC:1.1.1.284 1.1.1.1]
PGSC0003DMG401030815	K00121 frmA, ADH5, adhC	S-(hydroxymethyl)glutathione dehydrogenase / alcohol dehydrogenase [EC:1.1.1.284 1.1.1.1]
PGSC0003DMG400030771	K18857 ADH1	alcohol dehydrogenase class-P [EC:1.1.1.1]
PGSC0003DMG400012228	K00001 E1.1.1.1, adh	alcohol dehydrogenase [EC:1.1.1.1]
PGSC0003DMG400010973	K07253 MIF	phenylpyruvate tautomerase [EC:5.3.2.1]
PGSC0003DMG400011036	K07253 MIF	phenylpyruvate tautomerase [EC:5.3.2.1]
PGSC0003DMG400015887	K07253 MIF	phenylpyruvate tautomerase [EC:5.3.2.1]
PGSC0003DMG400007572	K18606 HPPR	hydroxyphenylpyruvate reductase [EC:1.1.1.237]
00360 Phenylalanine metabolism [PATH:ko00360]
PGSC0003DMG400014863	K22328 PAAS	phenylacetaldehyde synthase [EC:4.1.1.109]
PGSC0003DMG400014779	K22427 AADC	phenylalanine decarboxylase [EC:4.1.1.53]
PGSC0003DMG400026280	K22427 AADC	phenylalanine decarboxylase [EC:4.1.1.53]
PGSC0003DMG400026300	K22427 AADC	phenylalanine decarboxylase [EC:4.1.1.53]
PGSC0003DMG400029046	K22427 AADC	phenylalanine decarboxylase [EC:4.1.1.53]
PGSC0003DMG400029050	K22427 AADC	phenylalanine decarboxylase [EC:4.1.1.53]
PGSC0003DMG400018358	K01593 DDC, TDC	aromatic-L-amino-acid/L-tryptophan decarboxylase [EC:4.1.1.28 4.1.1.105]
PGSC0003DMG400019077	K00276 AOC3, AOC2, tynA	primary-amine oxidase [EC:1.4.3.21]
[truncated: 5,435 more rows]
